# Supplementary material for: A Multi-Omics-Based Exploration of the Predictive Role of MSMB in Prostate Cancer Recurrence: A Study Using Bayesian Inverse Convolution and 10 Machine Learning Combinations
Source: Biomedicines. 2025 Feb 16;13(2):487. doi: 10.3390/biomedicines13020487 (PMC11853722; doi:10.3390/biomedicines13020487)
Supplement: Supplementary file 1 [file biomedicines-13-00487-s001.zip › Table S1.xlsx]

## Sheet: Table S1
Table S1.The SMR results for QTL and PCa.
Gene	qtl_name	probeID	ProbeChr	Probe_bp	topSNP	topSNP_chr	topSNP_bp	A1	A2	Freq	b_GWAS	se_GWAS	p_GWAS	b_eQTL	se_eQTL	p_eQTL	b_SMR	se_SMR	p_SMR	p_SMR_multi	p_HEIDI	nsnp_HEIDI
ADM	pQTL_SCALLOP	ADM	11	10327737	rs4494298	11	10341610	A	G	0.716615	-0.025	0.0091	0.00600968	-0.1551	0.0113321	1.21799e-42	0.161186	0.0598421	0.00707003	0.0311632	0.539485	20
AGRP	pQTL_SCALLOP	AGRP	16	67517094	rs77115810	16	67441899	A	G	0.013808	0.0039	0.0356	0.912766	-0.3638	0.0477084	2.43101e-14	-0.0107202	0.0978661	0.912775	0.967704	0.190046	20
CASP8	pQTL_SCALLOP	CASP-8	2	202122401	rs35550815	2	201286191	A	G	0.86555	-0.0161	0.012	0.179704	-0.1935	0.0183673	5.95602e-26	0.0832041	0.0625164	0.183216	0.377367	0.0182768	20
CCL2	pQTL_SCALLOP	MCP-1	17	32583257	rs12601658	17	34206404	A	T	0.232175	-0.0093	0.01	0.352371	-0.0631	0.0109324	7.842e-09	0.147385	0.160523	0.358536	0.476482	0.167299	15
CCL20	pQTL_SCALLOP	CCL20	2	228680418	rs4973334	2	227789363	T	C	0.399849	-0.013	0.0088	0.139602	-0.0871	0.0112342	8.96903e-15	0.149254	0.102851	0.146734	0.146734	0.534858	20
CCL3	pQTL_SCALLOP	CCL3	17	34416554	rs1634508	17	36098851	A	C	0.241841	0.0206	0.0094	0.0284164	0.4091	0.0119	5.34883e-259	0.0503544	0.0230239	0.0287389	0.0760934	0.549219	20
CCL4	pQTL_SCALLOP	CCL4	17	34432116	rs8064426	17	36463908	A	G	0.120271	-0.0186	0.0125	0.136751	-0.4387	0.0157	8.09181e-172	0.042398	0.0285336	0.137307	0.66823	0.352526	20
CD40	pQTL_SCALLOP	CD40	20	44752638	rs4810485	20	46119308	T	G	0.245846	0.0014	0.0092	0.87905	-0.5015	0.0118	0	-0.00279163	0.0183451	0.87905	0.356414	0.738877	20
CHI3L1	pQTL_SCALLOP	CHI3L1	1	203151990	rs946262	1	203189101	T	C	0.206309	0.0068	0.0098	0.487759	-0.6761	0.0102	0	-0.0100577	0.0144957	0.487783	0.886619	0.981338	20
CSF1	pQTL_SCALLOP	CSF-1	1	110460528	rs11579145	1	109958975	A	G	0.523819	0.0097	0.0084	0.248188	-0.1754	0.0111393	7.3069e-56	-0.0553022	0.0480191	0.249457	0.835255	0.580338	20
CSTB	pQTL_SCALLOP	CSTB	21	45194900	rs35285321	21	43781951	A	G	0.30995	-0.0062	0.0085	0.46575	-0.5294	0.0105	0	0.0117114	0.0160576	0.465797	0.0198767	0.0232324	20
CTSD	pQTL_SCALLOP	CTSD	11	1779601	rs55861089	11	1762527	A	G	0.894	-0.0216	0.0138	0.117532	0.4265	0.0155	1.12588e-166	-0.0506448	0.0324087	0.118125	0.0262011	0.232282	20
CTSL	pQTL_SCALLOP	CTSL1	9	90343678	rs2274611	9	87727760	T	C	0.4383	-0.0022	0.0081	0.785926	-0.1179	0.0103538	4.84603e-30	0.0186599	0.0687218	0.785985	0.785985	0.112785	20
CX3CL1	pQTL_SCALLOP	CX3CL1	16	57412666	rs683544	16	57374866	T	C	0.57729	0.0041	0.0086	0.633544	-0.2014	0.0111228	2.80899e-73	-0.0203575	0.0427159	0.633662	0.86507	0.777263	20
CXCL1	pQTL_SCALLOP	CXCL1	4	74736063	rs3117604	4	73868951	T	C	0.710263	0.0141	0.0089	0.113132	-0.2834	0.0123269	5.80995e-117	-0.049753	0.0314789	0.113988	0.0278493	0.283112	20
CXCL16	pQTL_SCALLOP	CXCL16	17	4640023	rs35186877	17	4722597	A	G	0.212771	-0.0081	0.0101	0.422564	-0.1658	0.0122222	6.41194e-42	0.048854	0.0610231	0.423374	0.489779	0.250382	20
CXCL6	pQTL_SCALLOP	CXCL6	4	74703374	rs16850073	4	73838282	T	C	0.366392	0.0224	0.0089	0.0118408	0.5277	0.0124	0	0.0424484	0.0168951	0.0119891	1.25182e-07	0.000344294	20
CXCL8	pQTL_SCALLOP	IL-8	4	74607827	rs7655660	4	73723880	A	G	0.056123	0.0379	0.0177	0.0322544	-0.1876	0.02373	2.666e-15	-0.202026	0.0977492	0.0387554	0.0387554	0.0304456	20
DKK1	pQTL_SCALLOP	Dkk-1	10	54075728	rs7898709	10	52663638	T	G	0.891276	0.0023	0.0131	0.86063	-0.2271	0.0177597	1.928e-37	-0.0101277	0.0576893	0.860643	0.189096	0.284485	10
EGF	pQTL_SCALLOP	EGF	4	110884137	rs2237045	4	109960338	A	G	0.650232	0.0197	0.0085	0.0204685	-0.1329	0.0180793	1.968e-13	-0.148232	0.0670614	0.0270783	0.0270783	0.00608893	20
ESM1	pQTL_SCALLOP	ESM-1	5	54277554	rs4451015	5	54897810	T	C	0.734565	0.0047	0.0101	0.641683	0.1323	0.020081	4.44799e-11	0.0355253	0.0765318	0.642512	0.652373	0.188887	10
F2R	pQTL_SCALLOP	PAR-1	5	76021736	rs250727	5	76763476	T	C	0.533096	0.0089	0.008	0.265923	0.1227	0.0108479	1.159e-29	0.0725346	0.0655143	0.268226	0.179418	0.0384934	20
F3	pQTL_SCALLOP	TF	1	95001072	rs11589759	1	94802453	T	C	0.638968	-0.0102	0.0084	0.224639	-0.184	0.0110841	6.92895e-62	0.0554348	0.0457741	0.225876	0.717461	0.215245	20
FABP4	pQTL_SCALLOP	FABP4	8	82393102	rs77878271	8	81483300	A	G	0.978656	-0.0221	0.0259	0.393503	0.2598	0.0346461	6.44603e-14	-0.0850654	0.100335	0.396543	0.678812	0.900094	20
FAS	pQTL_SCALLOP	FAS	10	90763566	rs982764	10	89010241	T	C	0.690028	-0.0166	0.0087	0.0563853	0.2452	0.0100086	1.52005e-132	-0.0676998	0.0355887	0.0571339	0.193946	0.271166	20
FGF23	pQTL_SCALLOP	FGF-23	12	4483143	rs6489536	12	4382743	C	G	0.340932	-0.0027	0.0084	0.747886	0.0702	0.0121594	7.77199e-09	-0.0384615	0.119843	0.748262	0.748262	0.365811	18
FST	pQTL_SCALLOP	FS	5	52779283	rs31226	5	54031741	T	C	0.385604	0.0034	0.0082	0.67841	0.1289	0.0106812	1.55999e-33	0.026377	0.0636527	0.678589	0.296328	0.840719	20
GDF15	pQTL_SCALLOP	GDF-15	19	18498378	rs1227734	19	18390224	T	C	0.145195	-0.0088	0.012	0.463355	0.3689	0.013	3.89654e-177	-0.0238547	0.03254	0.463504	0.688605	0.686881	20
HAVCR1	pQTL_SCALLOP	KIM-1	5	156470837	rs6555820	5	157045138	A	C	0.477989	-0.0056	0.0084	0.504985	-0.4815	0.0095	0	0.0116303	0.017447	0.505022	0.726424	0.855893	20
HGF	pQTL_SCALLOP	HGF	7	81363918	rs5745687	7	81729735	T	C	0.0665	-0.0217	0.0174	0.212351	-0.2002	0.0229888	3.07698e-18	0.108392	0.0877998	0.217005	0.00344072	0.0212333	17
HSPB1	pQTL_SCALLOP	HSP_27	7	75932744	rs2868371	7	76301442	C	G	0.758372	0.007	0.0097	0.47051	0.3429	0.0117	8.27569e-189	0.0204141	0.0282967	0.470645	0.433753	0.255797	20
IL16	pQTL_SCALLOP	IL16	15	81547161	rs4778639	15	81308110	T	G	0.90805	-0.0027	0.0167	0.87156	0.9587	0.018	0	-0.00281631	0.0174195	0.871561	0.50796	0.407271	20
IL18	pQTL_SCALLOP	IL-18	11	112024406	rs5744249	11	112154583	A	C	0.753955	0.0032	0.0094	0.733536	0.2183	0.0119829	3.74398e-74	0.0146587	0.0430675	0.733581	0.7719	0.378537	20
IL1RL1	pQTL_SCALLOP	ST2	2	102945260	rs13020553	2	102315366	C	G	0.611228	0.0157	0.0085	0.0647386	0.6453	0.0088	0	0.0243298	0.0131763	0.0648235	0.116463	0.190799	20
IL1RN	pQTL_SCALLOP	IL-1ra	2	113883531	rs6734238	2	113083453	A	G	0.59735	-0.0223	0.0084	0.00793644	0.204	0.0104207	2.45902e-85	-0.109314	0.0415534	0.00852135	0.00722331	0.308207	20
IL6R	pQTL_SCALLOP	IL-6RA	1	154409797	rs4129267	1	154453788	T	C	0.40965	0.0153	0.0084	0.0685417	0.9559	0.0069	0	0.0160059	0.00878829	0.0685657	2.25188e-06	0.662126	20
KITLG	pQTL_SCALLOP	SCF	12	88930409	rs11608458	12	88976029	T	C	0.655621	0.0101	0.0089	0.256446	-0.0698	0.0119964	5.94101e-09	-0.144699	0.12991	0.265346	0.265346	0.210851	3
KLK11	pQTL_SCALLOP	hK11	19	51527679	rs117268623	19	51024714	T	C	0.0317	0.0147	0.0281	0.600883	-1.3793	0.0445	6.19732e-211	-0.0106576	0.0203756	0.600935	0.357608	0.263062	11
KLK6	pQTL_SCALLOP	KLK6	19	51467407	rs1654535	19	50970691	T	C	0.3372	0.0151	0.0086	0.0791202	0.1839	0.0103718	2.42699e-70	0.0821098	0.0469933	0.0805909	0.0973022	0.759426	20
LEP	pQTL_SCALLOP	LEP	7	127889506	rs12537573	7	128258747	A	G	0.619125	0.0045	0.0084	0.592156	-0.0761	0.0128432	3.117e-09	-0.0591327	0.110831	0.593661	0.593661	0.371025	9
LGALS3	pQTL_SCALLOP	Gal-3	14	55604041	rs76480089	14	55365894	A	G	0.912841	0.0515	0.0146	0.000419667	0.5988	0.0147	0	0.0860053	0.0244733	0.000441004	0.00187358	0.247945	20
MMP1	pQTL_SCALLOP	MMP-1	11	102664803	rs471994	11	102827000	A	G	0.360593	0.0142	0.0085	0.094803	-0.3575	0.0111	1.39905e-227	-0.0397203	0.0238082	0.0952472	0.0283422	0.170743	20
MMP10	pQTL_SCALLOP	MMP-10	11	102646295	rs17860955	11	102778751	T	C	0.9777	-0.0263	0.0326	0.419811	1.1276	0.0443002	6.44034e-143	-0.0233239	0.0289255	0.420045	0.00677295	0.383446	12
MMP12	pQTL_SCALLOP	MMP-12	11	102739611	rs72981675	11	102850520	T	C	0.124748	0.0106	0.0119	0.37306	-0.7659	0.0141	0	-0.0138399	0.0155394	0.373124	0.21579	0.0370419	20
MMP3	pQTL_SCALLOP	MMP-3	11	102710473	rs679620	11	102842889	T	C	0.508	-0.0173	0.0082	0.0348794	-0.4808	0.0088	0	0.0359817	0.0170676	0.035015	0.0454774	0.346072	20
MMP7	pQTL_SCALLOP	MMP-7	11	102396361	rs11568819	11	102530902	A	G	0.0614	-0.0152	0.0171	0.374063	0.5584	0.0244175	9.50017e-116	-0.0272206	0.0306463	0.374423	1.93104e-06	0.0188983	17
MPO	pQTL_SCALLOP	MPO	17	56352756	rs75394768	17	58336274	A	C	0.060646	0.0457	0.0183	0.0125154	-0.3229	0.0181931	1.77099e-70	-0.14153	0.0572321	0.0134018	0.000590143	0.433457	20
MUC16	pQTL_SCALLOP	CA-125	19	9025768	rs11672713	19	9025630	C	G	0.708874	-0.0002	0.0107	0.985087	-0.1753	0.0198019	8.54301e-19	0.0011409	0.0610384	0.985087	0.950544	0.416707	20
NPPB	pQTL_SCALLOP	NT-pro_BNP	1	11918256	rs198389	1	11859214	A	G	0.581389	0.0104	0.0084	0.215681	-0.2122	0.0158085	4.42401e-41	-0.0490104	0.0397533	0.217627	0.451013	0.990718	20
OLR1	pQTL_SCALLOP	LOX-1	12	10317844	rs10505752	12	10180748	A	G	0.16735	0.0013	0.0112	0.907596	0.1066	0.0152144	2.443e-12	0.0121951	0.10508	0.907609	0.243458	0.036893	20
PAPPA	pQTL_SCALLOP	PAPPA	9	119040335	rs17372936	9	116303924	T	C	0.766924	0.0238	0.0102	0.0196307	0.094	0.0134084	2.37401e-12	0.253191	0.114363	0.0268338	0.0730534	0.863437	15
PGF	pQTL_SCALLOP	PlGF	14	75415499	rs175510	14	75058136	A	G	0.469237	-0.0119	0.0079	0.131983	0.1149	0.0101657	1.273e-29	-0.103568	0.0693633	0.135404	0.135404	0.778721	20
PLAUR	pQTL_SCALLOP	U-PAR	19	44162372	rs4251938	19	43647469	T	C	0.8675	0.0138	0.0125	0.269593	0.1326	0.0142436	1.285e-20	0.104072	0.094929	0.27294	0.355456	0.24583	17
PTX3	pQTL_SCALLOP	PTX3	3	157157998	rs9859018	3	157486809	A	G	0.265292	-0.0006	0.0093	0.948559	0.1031	0.0136375	4.02899e-14	-0.00581959	0.090207	0.948561	0.642931	0.116164	20
REN	pQTL_SCALLOP	REN	1	204129704	rs77966337	1	204481245	A	G	0.014552	0.0144	0.0279	0.605764	0.3597	0.0382464	5.21202e-21	0.0400334	0.0776814	0.606306	0.745054	0.420651	13
RETN	pQTL_SCALLOP	RETN	19	7734655	rs34124816	19	7668790	A	C	0.9623	-0.0013	0.0257	0.959657	0.4782	0.0344536	8.42702e-44	-0.00271853	0.0537436	0.959658	0.824192	0.970387	4
RNASE3	pQTL_SCALLOP	ECP	14	21360034	rs147307766	14	20917832	T	C	0.049011	-0.0069	0.0207	0.738883	0.5008	0.0477133	9.00898e-26	-0.013778	0.0413547	0.739009	0.739009	0.960349	20
S100A12	pQTL_SCALLOP	EN-RAGE	1	153347129	rs3014874	1	153365467	A	G	0.2702	-0.0036	0.0109	0.741192	-0.1659	0.0147069	1.639e-29	0.0216998	0.0657304	0.741299	0.0352083	0.46838	4
SELE	pQTL_SCALLOP	SELE	1	169697500	rs3917390	1	169735413	C	G	0.654982	0.0096	0.0085	0.258724	-0.1056	0.0102573	7.41099e-25	-0.0909091	0.0809753	0.261575	0.261575	0.744442	20
SELPLG	pQTL_SCALLOP	PSGL-1	12	109021674	rs11114010	12	108611308	A	T	0.98465	0.0467	0.0311	0.133198	1.7314	0.0407	0	0.0269724	0.0179735	0.13344	0.0617442	0.0025647	17
SPON1	pQTL_SCALLOP	SPON1	11	14136931	rs10832172	11	14050863	T	C	0.517117	0.0029	0.0085	0.732971	-0.229	0.0111379	6.20003e-94	-0.0126638	0.037123	0.733006	0.0195495	0.030876	20
TEK	pQTL_SCALLOP	TIE2	9	27169657	rs35030851	9	27197488	T	G	0.04495	0.0022	0.0195	0.910173	0.8179	0.0262	6.15632e-214	0.00268982	0.0238417	0.910173	0.969946	0.677783	20
THBD	pQTL_SCALLOP	TM	20	23028285	rs1042579	20	23048087	A	G	0.19115	-0.0018	0.0106	0.865159	0.401	0.0126	2.88328e-222	-0.00448878	0.0264343	0.86516	0.568498	0.423756	20
TNFRSF10B	pQTL_SCALLOP	TRAIL-R2	8	22902173	rs2293400	8	23027818	A	T	0.673913	0.0413	0.0087	2.06327e-06	-0.3074	0.0117	3.85216e-152	-0.134353	0.0287601	2.99027e-06	2.26781e-06	0.00124104	20
TNFRSF11B	pQTL_SCALLOP	OPG	8	119950089	rs1385492	8	119078757	A	G	0.54377	0.008	0.008	0.31731	-0.1749	0.00948389	6.06912e-76	-0.0457404	0.0458076	0.318021	0.4053	0.384336	20
TNFRSF1A	pQTL_SCALLOP	TNF-R1	12	6444602	rs4149584	12	6333477	T	C	0.017	0.0386	0.035	0.270089	-0.3503	0.0384347	7.928e-20	-0.110191	0.100643	0.273573	0.273573
TNFRSF1B	pQTL_SCALLOP	TNF-R2	1	12248168	rs5746026	1	12193005	A	G	0.0392	0.0035	0.022	0.873597	-0.3758	0.0281331	1.06499e-40	-0.00931346	0.0585459	0.873606	0.359339	0.865722	20
TNFSF10	pQTL_SCALLOP	TRAIL	3	172232297	rs142552223	3	172516227	A	G	0.037458	0.0191	0.0209	0.360782	-0.4708	0.0323787	6.71788e-48	-0.0405692	0.0444801	0.361729	0.0203773	0.15237	15
TNFSF11	pQTL_SCALLOP	TRANCE	13	43159510	rs4512994	13	42465537	A	C	0.468341	0.0155	0.008	0.0526843	0.1208	0.0107963	4.61498e-29	0.128311	0.0672107	0.0562505	0.0475339	0.752569	20
TNFSF14	pQTL_SCALLOP	TNFSF14	19	6665716	rs344560	19	6665009	T	C	0.0546	-0.0115	0.0185	0.534191	-0.6301	0.0252426	1.58999e-137	0.0182511	0.0293695	0.534317	0.971779	0.80924	20
VEGFA	pQTL_SCALLOP	VEGF-A	6	43746084	rs4637627	6	43957590	A	G	0.474389	0.0104	0.0089	0.242589	-0.4356	0.0119	2.37774e-293	-0.0238751	0.020442	0.242829	0.417884	0.457788	20
ABO	pQTL_INTERVAL	ABO.9253.52.3	9	136140596	rs505922	9	133273813	T	C	0.68485	-0.0058	0.0084	0.489895	-1.2976	0.0142	0	0.00446979	0.00647367	0.489907	0.750801	0.80839	20
ACP1	pQTL_INTERVAL	ACP1.3858.5.1	2	268674	rs79716074	2	277003	A	G	0.6444	0.0031	0.0084	0.712092	-1.1572	0.0163	0	-0.00267888	0.007259	0.712096	0.263813	0.9306	20
ACP5	pQTL_INTERVAL	ACP5.3232.28.2	19	11687241	rs79061565	19	11587844	C	G	0.875664	0.0027	0.0123	0.826251	0.4845	0.0364	2.01296e-40	0.00557276	0.0253904	0.826274	0.0970943	0.481483	20
ACYP2	pQTL_INTERVAL	ACYP2.12812.25.3	2	54365337	rs13417064	2	54135589	A	G	0.94779	0.0075	0.0177	0.671764	-0.3598	0.0542	3.17157e-11	-0.0208449	0.0492941	0.672391	0.672391	0.328119	20
ADAM23	pQTL_INTERVAL	ADAM23.7049.2.3	2	207397110	rs1921673	2	206459558	A	G	0.313859	0.0017	0.0086	0.8433	-0.4321	0.0255	2.09184e-64	-0.00393427	0.0199042	0.84331	0.832639	0.521389	20
ADAMTS13	pQTL_INTERVAL	ADAMTS13.3175.51.5	9	136305822	rs71503194	9	133433011	T	G	0.91258	-0.0074	0.0148	0.617075	0.8719	0.0404	2.66963e-103	-0.00848721	0.016979	0.61717	0.814025	0.0842615	20
ADAMTS5	pQTL_INTERVAL	ADAMTS5.3168.8.2	21	28314834	rs2830586	21	26933158	T	G	0.841637	-0.0064	0.0122	0.599868	0.582	0.0323	1.3928e-72	-0.0109966	0.0209711	0.600023	0.801685	0.800794	20
ADGRF5	pQTL_INTERVAL	ADGRF5.6409.57.3	6	46871458	rs561333	6	46863759	T	C	0.0588059	-0.0091	0.0169	0.590259	-1.3652	0.0455	8.5993e-198	0.00666569	0.0123811	0.590318	0.438587	0.310128	20
AFP	pQTL_INTERVAL	AFP.5792.8.2	4	74311718	rs6855349	4	73091019	A	G	0.442236	-0.0129	0.008	0.106853	0.1366	0.0249	4.11268e-08	-0.0944363	0.0610427	0.12185	0.12185	0.0116966	20
AGRP	pQTL_INTERVAL	AGRP.2813.11.2	16	67517094	rs60697456	16	67509619	A	G	0.04575	-0.0487	0.0208	0.0192143	0.4702	0.0604	6.98412e-15	-0.103573	0.0461939	0.0249527	0.0249527	0.560721	20
AHSG	pQTL_INTERVAL	AHSG.3581.53.3	3	186334978	rs6444148	3	186605001	T	C	0.279868	-0.0079	0.0089	0.374734	-0.6229	0.0254	8.27053e-133	0.0126826	0.0142974	0.375047	0.402166	0.540947	20
AKR1A1	pQTL_INTERVAL	AKR1A1.4192.10.2	1	46026088	rs2229540	1	45566639	A	G	0.942591	-0.0328	0.0162	0.0428991	1.1647	0.0493	2.14633e-123	-0.0281618	0.0139601	0.0436646	0.0170107	0.0336773	20
AKR1B1	pQTL_INTERVAL	AKR1B1.9854.36.3	7	134135522	rs2229542	7	134450869	T	C	0.98625	-0.025	0.0381	0.511716	0.8187	0.1045	4.70901e-15	-0.0305362	0.0467001	0.51319	0.51319	0.689792	4
AKR1C1	pQTL_INTERVAL	AKR1C1.12618.50.3	10	5012805	rs145648894	10	4967547	T	G	0.882777	0.0086	0.0124	0.487965	-0.3894	0.0393	3.82736e-23	-0.0220853	0.0319218	0.489028	0.777175	0.191873	20
ALCAM	pQTL_INTERVAL	ALCAM.5451.1.3	3	105190656	rs9830049	3	105565201	T	C	0.87659	-0.0107	0.0122	0.38046	0.306	0.0374	2.79593e-16	-0.0349673	0.0400977	0.383179	0.383179	0.196795	20
ALDH3A1	pQTL_INTERVAL	ALDH3A1.11480.1.3	17	19646521	rs887241	17	19742625	A	C	0.3469	0.0003	0.0087	0.972492	-0.2421	0.0259	8.97522e-21	-0.00123916	0.0359358	0.972492	0.972492	0.400222	20
ALOX15B	pQTL_INTERVAL	ALOX15B.12422.143.3	17	7947404	rs4792145	17	8044010	A	C	0.502198	0.024	0.0082	0.00342437	-0.1817	0.0255	1.03711e-12	-0.132086	0.0487881	0.00678255	0.00678255	0.396095	20
AMY1A	pQTL_INTERVAL	AMY1A.7918.114.3	1	104202656	rs7538379	1	103524734	T	C	0.039412	-0.0068	0.0221	0.758316	-1.0399	0.062	3.8732e-63	0.00653909	0.0212556	0.758356	0.818155	0.308534	20
ANGPT1	pQTL_INTERVAL	ANGPT1.2811.27.1	8	108385996	rs6993770	8	105569300	A	T	0.7201	-0.0136	0.0093	0.143641	0.2331	0.0272	1.03617e-17	-0.0583441	0.0404737	0.149435	0.149435	0.993004	20
ANGPTL1	pQTL_INTERVAL	ANGPTL1.11142.11.3	1	178829442	rs16853043	1	178576791	A	G	0.653835	0.0087	0.0083	0.29455	-0.4305	0.0247	4.95781e-68	-0.0202091	0.0193147	0.295422	0.380919	0.295328	20
APCS	pQTL_INTERVAL	APCS.2474.54.5	1	159558138	rs71632673	1	159566423	A	C	0.023352	-0.007	0.0259	0.786952	-0.8369	0.082	1.86205e-24	0.0083642	0.0309584	0.787025	0.950168	0.963538	19
APLP2	pQTL_INTERVAL	APLP2.10627.87.3	11	129977210	rs6590438	11	130104033	A	G	0.947848	-0.0162	0.0186	0.383772	-0.3622	0.0565	1.4493e-10	0.0447267	0.0518246	0.388116	0.388116	0.925445	20
APMAP	pQTL_INTERVAL	APMAP.10605.22.3	20	24958502	rs8125909	20	24995199	A	C	0.877238	-0.0202	0.0134	0.131692	-0.2967	0.0363	2.99436e-16	0.0680822	0.0459252	0.138218	0.0400885	0.0068575	20
APOA5	pQTL_INTERVAL	APOA5.11318.20.3	11	116661610	rs964184	11	116778201	C	G	0.8664	0.0133	0.0117	0.255642	0.2625	0.0363	4.78024e-13	0.0506667	0.0451188	0.261454	0.261454	0.791908	20
APOD	pQTL_INTERVAL	APOD.8262.20.3	3	195303324	rs139828053	3	195572021	T	C	0.969128	-0.0283	0.0273	0.299908	0.4064	0.0726	2.17094e-08	-0.0696358	0.0683173	0.308061	0.308061	0.4616	6
APOE	pQTL_INTERVAL	APOE.2937.10.2	19	45410828	rs1065853	19	44909976	T	G	0.079754	0.0113	0.0151	0.454253	-0.7217	0.0448	2.19225e-58	-0.0156575	0.0209454	0.454739	0.126078	0.502885	20
APOF	pQTL_INTERVAL	APOF.12370.30.3	12	56755468	rs149209614	12	56329802	A	G	0.933287	-0.0041	0.0162	0.800201	0.3704	0.047	3.25157e-15	-0.0110691	0.043759	0.800302	0.800302	0.233595	20
APOL1	pQTL_INTERVAL	APOL1.11510.31.3	22	36656346	rs71314970	22	36242659	T	C	0.09653	0.007	0.0134	0.6014	-0.3659	0.0409	3.67895e-19	-0.0191309	0.0366844	0.602019	0.25743	0.27534	11
ARFIP1	pQTL_INTERVAL	ARFIP1.13488.3.3	4	153767075	rs4619875	4	152779978	T	C	0.39815	-0.0032	0.0083	0.699836	0.239	0.0248	5.57425e-22	-0.0133891	0.0347558	0.700064	0.700064	0.439445	20
ARHGEF25	pQTL_INTERVAL	ARHGEF25.13519.112.3	12	58007495	rs10437954	12	57610139	A	G	0.909478	0.0084	0.0147	0.567709	-0.2739	0.0433	2.52193e-10	-0.0306681	0.0538878	0.569281	0.569281	0.169606	7
ARL3	pQTL_INTERVAL	ARL3.12571.14.3	10	104453836	rs12765459	10	102705930	C	G	0.299134	-0.0626	0.0087	6.22769e-13	0.1621	0.0272	2.5292e-09	-0.386181	0.0841404	4.43833e-06	2.79586e-06	0.112981	20
ARSB	pQTL_INTERVAL	ARSB.3172.28.2	5	78177696	rs13159135	5	78900866	C	G	0.439332	0.0064	0.0083	0.440657	-0.214	0.0248	6.18733e-18	-0.0299065	0.0389396	0.442473	0.375226	0.576747	20
ART3	pQTL_INTERVAL	ART3.10970.3.3	4	76983143	rs4859610	4	76079288	A	G	0.229966	-0.0062	0.0098	0.52696	0.3513	0.0285	6.53677e-35	-0.0176487	0.0279331	0.527504	0.704808	0.141147	20
ART4	pQTL_INTERVAL	ART4.6576.1.3	12	14989328	rs1001096	12	14835521	A	G	0.395268	-0.0076	0.0088	0.387788	0.74	0.0217	7.03624e-255	-0.0102703	0.0118957	0.38794	0.19465	0.489117	20
ASAH2	pQTL_INTERVAL	ASAH2.3212.30.3	10	51977684	rs10740617	10	50267849	A	C	0.192648	0.0193	0.0105	0.0660484	-0.6665	0.0281	2.30382e-124	-0.0289572	0.0158012	0.066862	0.0278695	0.0885947	20
ASIP	pQTL_INTERVAL	ASIP.5676.54.3	20	32852659	rs6059655	20	34077942	A	G	0.100051	0.013	0.015	0.386125	0.936	0.0393	2.23747e-125	0.0138889	0.0160362	0.386439	0.000855986	0.603237	20
ASL	pQTL_INTERVAL	ASL.11241.8.3	7	65549552	rs6460315	7	66824053	T	C	0.262691	-0.0055	0.0092	0.549956	-0.1512	0.0276	4.29527e-08	0.0363757	0.0612078	0.552313	0.552313	0.428736	13
ASPH	pQTL_INTERVAL	ASPH.6998.106.3	8	62507761	rs112760834	8	61627575	T	G	0.029788	0.009	0.0235	0.701735	-0.5784	0.0688	4.20715e-17	-0.0155602	0.0406715	0.70203	0.734083	0.748808	20
ASPN	pQTL_INTERVAL	ASPN.6451.64.3	9	95231666	rs2516568	9	92425098	A	T	0.678471	-0.0161	0.0087	0.0642308	0.4724	0.025	1.23034e-79	-0.0340813	0.0185047	0.0655098	0.109736	0.683471	20
ATP1B2	pQTL_INTERVAL	ATP1B2.7218.87.3	17	7555516	rs1642762	17	7651454	T	C	0.558575	-0.001	0.0082	0.902938	-0.2881	0.0255	1.3418e-29	0.00347102	0.028464	0.902943	0.138253	0.0629127	20
AZGP1	pQTL_INTERVAL	AZGP1.9312.8.3	7	99569042	rs13232115	7	100073309	T	C	0.731059	0.017	0.0091	0.0617437	0.1538	0.0278	3.15925e-08	0.110533	0.06245	0.0767358	0.0767358	0.990964	19
B3GAT3	pQTL_INTERVAL	B3GAT3.6897.38.3	11	62386207	rs7122950	11	62617896	T	C	0.286466	0.0115	0.0095	0.226077	-0.4402	0.0264	2.01753e-62	-0.0261245	0.0216379	0.227298	0.127292	0.593301	20
B3GLCT	pQTL_INTERVAL	B3GALTL.5727.35.3	13	31840261	rs4943306	13	31320378	T	C	0.76375	-0.0121	0.0096	0.207519	0.1829	0.0296	6.44869e-10	-0.0661564	0.0535685	0.216836	0.216836	0.761607	20
B3GNT2	pQTL_INTERVAL	B3GNT2.7980.72.3	2	62447260	rs4073090	2	62336639	A	G	0.570474	0.0022	0.0085	0.795771	-0.1677	0.0249	1.63998e-11	-0.0131187	0.0507232	0.795919	0.887568	0.00810245	20
B3GNT8	pQTL_INTERVAL	B3GNT8.9297.12.3	19	41932949	rs284663	19	41426707	T	C	0.61115	0.0314	0.0086	0.000261056	0.5443	0.0235	1.10809e-118	0.0576888	0.0159952	0.000310204	0.000343439	0.201928	20
B4GALT1	pQTL_INTERVAL	B4GALT1.13381.49.3	9	33138997	rs7019909	9	33113324	T	C	0.10455	0.0174	0.0132	0.187443	0.4478	0.0402	8.07478e-29	0.0388566	0.0296831	0.190518	0.250639	0.849835	20
B4GALT2	pQTL_INTERVAL	B4GALT2.9595.11.3	1	44450858	rs2286241	1	43975097	C	G	0.052244	-0.0065	0.0189	0.73091	-0.673	0.052	2.59712e-38	0.00965825	0.0280931	0.731001	0.258224	0.120292	20
B4GALT6	pQTL_INTERVAL	B4GALT6.10832.24.3	18	29233447	rs117750096	18	31624513	T	G	0.95805	0.0188	0.0219	0.390645	1.0781	0.0583	2.3826e-76	0.0174381	0.0203354	0.391155	0.663852	0.48453	20
BAG3	pQTL_INTERVAL	BAG3.10078.5.3	10	121424105	rs2234962	10	119670121	T	C	0.7876	0.0049	0.0098	0.617075	-0.1854	0.0299	5.62237e-10	-0.0264293	0.0530303	0.618215	0.618215	0.899403	13
BCAM	pQTL_INTERVAL	BCAM.2816.50.2	19	45318496	rs118060185	19	44928417	A	G	0.011576	-0.0463	0.0311	0.136554	0.5121	0.0886	7.47409e-09	-0.090412	0.0627125	0.14939	0.14939	0.139449	4
BIN1	pQTL_INTERVAL	BIN1.9574.11.3	2	127822619	rs35103166	2	127124606	T	C	0.627948	-0.0003	0.0087	0.972492	-0.1569	0.0258	1.19141e-09	0.00191205	0.0554502	0.972493	0.972493	0.506771	17
BOC	pQTL_INTERVAL	BOC.4328.2.2	3	112968310	rs775222	3	113284748	C	G	0.171891	-0.0263	0.0103	0.0106678	0.1816	0.0324	2.08329e-08	-0.144824	0.0623263	0.0201449	0.0201449	0.000524584	20
BPI	pQTL_INTERVAL	BPI.4126.22.1	20	36949228	rs1780617	20	38345754	A	G	0.882004	-0.0006	0.0124	0.961408	0.6444	0.0371	1.41001e-67	-0.000931099	0.0192428	0.961408	0.284046	0.121566	20
BPIFB1	pQTL_INTERVAL	BPIFB1.11246.3.3	20	31884312	rs2424961	20	33106254	T	C	0.588876	0.0097	0.0083	0.242535	-0.4366	0.0245	4.90767e-71	-0.0222171	0.0190514	0.243546	0.185545	0.538588	20
BST1	pQTL_INTERVAL	BST1.4535.50.2	4	15719184	rs73224660	4	15713139	A	G	0.150878	-0.0094	0.0116	0.417742	-1.3967	0.0239	0	0.00673015	0.00830609	0.417787	0.365638	0.111466	20
C1QC	pQTL_INTERVAL	C1QC.14100.63.3	1	22972360	rs78865058	1	22617716	A	G	0.039076	0.0228	0.0214	0.286686	1.0754	0.0603	3.83757e-71	0.0212014	0.0199351	0.287544	0.178091	0.600663	20
C1QTNF3	pQTL_INTERVAL	C1QTNF3.7251.64.3	5	34030666	rs840382	5	34021601	T	C	0.380981	-0.0188	0.0083	0.023509	0.1411	0.0254	2.77424e-08	-0.133239	0.0635254	0.0359574	0.0359574	0.238322	17
C1QTNF5	pQTL_INTERVAL	C1QTNF5.7810.20.3	11	119213513	rs2248863	11	119336631	A	G	0.140947	-0.0085	0.0118	0.471316	0.3261	0.0345	3.31865e-21	-0.0260656	0.0362901	0.472599	0.472599	0.432176	13
C1RL	pQTL_INTERVAL	C1RL.9348.1.3	12	7254509	rs191448232	12	7102090	C	G	0.010588	-0.0546	0.0508	0.282463	-1.9148	0.1163	6.62061e-61	0.0285147	0.0265867	0.283486	0.125522	0.951109	6
CA1	pQTL_INTERVAL	CA1.4969.2.1	8	86247200	rs10098816	8	85275344	C	G	0.010191	0.0258	0.0353	0.464854	-0.6836	0.115	2.7756e-09	-0.0377414	0.0520272	0.468197	0.468197	0.684543	8
CA10	pQTL_INTERVAL	CA10.13666.222.3	17	49971902	rs117399000	17	52136371	A	G	0.03145	-0.0103	0.0257	0.688583	-0.5939	0.0662	2.93038e-19	0.017343	0.0433164	0.688878	0.314101	0.337109	9
CA3	pQTL_INTERVAL	CA3.3799.11.2	8	86356161	rs2072696	8	85438822	C	G	0.247118	0.0127	0.0098	0.195004	-0.2169	0.0289	6.13392e-14	-0.0585523	0.0458507	0.201595	0.201595	0.602693	20
CA6	pQTL_INTERVAL	CA6.3352.80.3	1	9020197	rs3765963	1	8974539	A	G	0.589388	0.0159	0.0094	0.0907434	-0.6766	0.0233	2.14198e-185	-0.0234999	0.0139165	0.0912909	0.0951222	0.0351067	20
CACNA2D3	pQTL_INTERVAL	CACNA2D3.8885.6.3	3	54632638	rs34084772	3	54119490	A	G	0.1765	-0.0059	0.0113	0.601584	-0.2329	0.0323	5.5736e-13	0.0253328	0.0486457	0.602534	0.312665	0.779089	20
CAPN2	pQTL_INTERVAL	CAPN2.14684.17.3	1	223926507	rs11806886	1	223824215	C	G	0.765497	-0.0165	0.0101	0.10233	0.1822	0.0295	6.56332e-10	-0.0905598	0.05734	0.114256	0.114256	0.749875	20
CAT	pQTL_INTERVAL	CAT.3488.64.2	11	34477039	rs2745924	11	34377638	T	G	0.553835	0.0098	0.0085	0.248935	0.1894	0.0249	2.8178e-14	0.0517423	0.0453912	0.254319	0.059643	0.406272	20
CBLN1	pQTL_INTERVAL	CBLN1.9313.27.3	16	49313785	rs16946704	16	48969062	A	G	0.140933	0.0097	0.0124	0.434063	-1.0891	0.0331	1.9701e-237	-0.00890644	0.0113888	0.434193	0.534768	0.0748913	20
CBLN4	pQTL_INTERVAL	CBLN4.5688.65.3	20	54576470	rs74447607	20	55872891	T	C	0.19354	0.0118	0.0101	0.242679	-0.2177	0.0312	3.00341e-12	-0.054203	0.04704	0.249208	0.684268	0.459152	18
CBR1	pQTL_INTERVAL	CBR1.12381.26.3	21	37443848	rs16993864	21	36074301	A	C	0.0187	0.0212	0.0302	0.482687	-1.2151	0.0827	7.16188e-49	-0.0174471	0.0248823	0.483186	0.0297274	0.0572243	11
CBR3	pQTL_INTERVAL	CBR3.14091.42.3	21	37513061	rs1028997	21	36159924	A	G	0.362019	0.0247	0.0086	0.00407763	-0.764	0.0222	1.53487e-259	-0.0323298	0.0112957	0.00420787	0.00489904	0.402404	20
CCDC126	pQTL_INTERVAL	CCDC126.6388.21.3	7	23660662	rs227934	7	23587668	T	C	0.483027	0.0079	0.0083	0.341195	-0.2749	0.0246	5.41743e-29	-0.0287377	0.0303021	0.342939	0.225849	0.972143	20
CCL14	pQTL_INTERVAL	CCL14.2900.53.3	17	34312227	rs9903158	17	35985301	T	C	0.948509	-0.0235	0.0186	0.206431	1.0813	0.0499	3.99444e-104	-0.0217331	0.0172307	0.207201	0.295015	0.291285	19
CCL15	pQTL_INTERVAL	CCL15.14109.15.3	17	34326850	rs854624	17	36000884	T	G	0.92845	0.0256	0.0156	0.100792	-1.6912	0.039	0	-0.0151372	0.00923082	0.101036	0.118697	0.971034	20
CCL16	pQTL_INTERVAL	CCL16.4913.78.1	17	34306030	rs112689088	17	35980421	T	C	0.909727	0.0086	0.0153	0.574054	1.5245	0.0336	0	0.00564119	0.0100368	0.574083	0.63731	0.76383	20
CCL17	pQTL_INTERVAL	CCL17.3519.3.2	16	57444326	rs16956811	16	57410090	T	G	0.925586	0.0062	0.0157	0.692913	-0.446	0.0471	2.81956e-21	-0.0139013	0.0352324	0.693167	0.983625	0.584597	20
CCL22	pQTL_INTERVAL	CCL22.3508.78.3	16	57396398	rs79928291	16	57529061	T	C	0.010886	-0.0234	0.0413	0.570995	-0.8502	0.105	5.62649e-16	0.0275229	0.0486956	0.571935	0.949273	0.996395	6
CCL23	pQTL_INTERVAL	CCL23.2913.1.2	17	34342550	rs72830000	17	35985545	A	G	0.0514	0.0227	0.0187	0.224784	1.0154	0.0506	1.42843e-89	0.0223557	0.0184501	0.225632	0.528396	0.627244	17
CCL25	pQTL_INTERVAL	CCL25.14068.29.3	19	8122596	rs7259568	19	8052724	T	C	0.153974	0.0395	0.0121	0.00109672	0.4747	0.0334	7.65574e-46	0.0832104	0.0261535	0.00146456	0.0261513	0.226025	20
CCL27	pQTL_INTERVAL	CCL27.2192.63.10	9	34662284	rs12551313	9	34646343	T	G	0.027728	0.0177	0.0229	0.439566	-0.4077	0.0741	3.75456e-08	-0.0434143	0.0567203	0.444027	0.444027	0.532774	9
CCL3	pQTL_INTERVAL	CCL3.3040.59.1	17	34416554	rs712042	17	36065520	A	G	0.873055	0.0266	0.0128	0.0376978	-0.7144	0.0346	1.03021e-94	-0.037234	0.0180077	0.0386703	0.0652201	0.304185	20
CCL3L1	pQTL_INTERVAL	CCL3L1.2783.18.2	17	34523212	rs2015086	17	36064257	A	G	0.871517	0.0244	0.0127	0.054699	-0.496	0.0364	2.79112e-42	-0.0491935	0.0258581	0.0571133	0.15773	0.269042	20
CCL5	pQTL_INTERVAL	CCL5.5480.49.3	17	34202936	rs2291299	17	35864402	T	C	0.816885	0.0144	0.0104	0.16617	0.2126	0.0319	2.65429e-11	0.0677328	0.0499627	0.175205	0.175205	0.386737	20
CCL7	pQTL_INTERVAL	CCL7.4886.3.1	17	32598247	rs1133763	17	34320812	A	C	0.843959	0.0019	0.0112	0.865291	0.5878	0.0328	8.12513e-72	0.00323239	0.019055	0.865297	0.446568	0.190256	20
CCL8	pQTL_INTERVAL	CCL8.2785.15.2	17	32647243	rs1133763	17	34320812	A	C	0.843959	0.0019	0.0112	0.865291	0.2309	0.0341	1.27665e-11	0.00822867	0.0485211	0.865333	0.865333	0.282379	11
CCNH	pQTL_INTERVAL	CCNH.9848.22.3	5	86699399	rs2230641	5	87399457	A	G	0.7923	-0.0192	0.0101	0.0573033	0.2386	0.0309	1.14804e-14	-0.0804694	0.0435942	0.0649104	0.0649104	0.826721	20
CD109	pQTL_INTERVAL	CD109.3290.50.2	6	74471924	rs6903575	6	73794007	A	G	0.512118	0.0022	0.0081	0.785926	0.4146	0.0236	4.34732e-69	0.00530632	0.0195392	0.785951	0.460115	0.603473	20
CD177	pQTL_INTERVAL	CD177.13116.25.3	19	43862567	rs144661431	19	43324554	A	G	0.984754	-0.0059	0.033	0.858104	-1.8892	0.0826	8.89607e-116	0.00312302	0.0174682	0.858109	0.842817	0.882858	20
CD200R1	pQTL_INTERVAL	CD200R1.5103.30.3	3	112667734	rs6791672	3	112872545	A	G	0.59792	0.0213	0.0082	0.00938884	-0.1759	0.0252	2.94847e-12	-0.121092	0.0497407	0.0149141	0.0149141	0.706326	20
CD209	pQTL_INTERVAL	CD209.3029.52.2	19	7808672	rs4804224	19	7716130	T	C	0.790345	-0.032	0.0109	0.0033271	0.4031	0.0299	2.0069e-41	-0.0793848	0.0276741	0.00412353	0.0350892	0.144754	20
CD274	pQTL_INTERVAL	CD274.5060.62.3	9	5456870	rs860290	9	5453198	A	C	0.259052	-0.0009	0.0092	0.92207	-0.1719	0.0276	4.71641e-10	0.0052356	0.0535261	0.92208	0.92208	0.989382	7
CD300A	pQTL_INTERVAL	CD300A.5630.48.3	17	72471729	rs2272111	17	74473827	A	G	0.20455	0.0129	0.011	0.240905	-0.4499	0.03	7.71997e-51	-0.028673	0.0245245	0.24234	0.697792	0.659223	20
CD300C	pQTL_INTERVAL	CD300C.5066.134.3	17	72539757	rs62087214	17	74471487	A	G	0.957592	-0.0086	0.0224	0.701031	0.6787	0.0637	1.65901e-26	-0.0126713	0.0330257	0.701216	0.701216	0.473062	19
CD33	pQTL_INTERVAL	CD33.3166.92.1	19	51733777	rs12459419	19	51225221	T	C	0.3297	0.0144	0.0086	0.0940484	-0.9436	0.0209	0	-0.0152607	0.0091203	0.0942745	0.817611	0.978633	20
CD48	pQTL_INTERVAL	CD48.3292.75.1	1	160665926	rs9793987	1	160692603	A	G	0.387026	-0.008	0.0093	0.38967	0.2593	0.0253	1.1956e-24	-0.0308523	0.0359919	0.391334	0.62848	0.485522	17
CD55	pQTL_INTERVAL	CD55.5069.9.3	1	207504463	rs11582249	1	207268263	A	G	0.22215	-0.0124	0.0097	0.201126	-0.5186	0.0277	3.27483e-78	0.0239105	0.0187478	0.202175	0.848835	0.156363	20
CD59	pQTL_INTERVAL	CD59.11514.196.3	11	33734414	rs2273121	11	33736224	A	G	0.2527	0.0012	0.0102	0.906347	-0.362	0.027	5.4719e-41	-0.00331492	0.0281779	0.906351	0.989371	0.421839	20
CDH5	pQTL_INTERVAL	CDH5.2819.23.2	16	66419599	rs2289150	16	66408596	A	G	0.629313	0.0017	0.0086	0.8433	0.1632	0.0256	1.82963e-10	0.0104167	0.0527214	0.843374	0.843374	0.37024	20
CDNF	pQTL_INTERVAL	CDNF.4962.52.1	10	14870616	rs61738953	10	14820083	C	G	0.973128	0.0284	0.0272	0.296431	0.6293	0.0681	2.44609e-20	0.0451295	0.0434977	0.299496	0.525397	0.217549	3
CDON	pQTL_INTERVAL	CDON.4541.49.2	11	125879949	rs3740909	11	126019631	T	C	0.08495	-0.0003	0.0155	0.984558	-0.8255	0.042	5.26348e-86	0.000363416	0.0187765	0.984558	0.471161	0.179283	20
CEL	pQTL_INTERVAL	CEL.9796.4.3	9	135942307	rs8193016	9	133042357	T	C	0.033834	0.0465	0.0255	0.0682232	0.6854	0.0681	7.91996e-24	0.0678436	0.0378103	0.0727627	0.183429	0.657913	11
CFH	pQTL_INTERVAL	CFH.4159.130.1	1	196645851	rs2274700	1	196713817	A	G	0.39932	-0.0084	0.0081	0.299719	0.3665	0.0243	2.11748e-51	-0.0229195	0.0221531	0.300858	0.754052	0.638897	20
CFHR5	pQTL_INTERVAL	CFHR5.3666.17.4	1	196962734	rs35662416	1	196998224	A	G	0.03054	-0.0304	0.0274	0.267219	-1.2002	0.0682	2.54099e-69	0.0253291	0.0228749	0.268168	0.552949	0.695736	20
CFI	pQTL_INTERVAL	CFI.2567.5.6	4	110692614	rs7439493	4	109735574	A	G	0.415992	0.0095	0.008	0.235031	0.3116	0.0246	9.04776e-37	0.0304878	0.0257865	0.23708	0.121665	0.160359	20
CHI3L1	pQTL_INTERVAL	CHI3L1.11104.13.3	1	203151990	rs10920578	1	203184966	T	C	0.523856	-0.0036	0.0081	0.656721	-1.0268	0.0176	0	0.00350604	0.00788881	0.656731	0.45539	0.52099	20
CHIT1	pQTL_INTERVAL	CHIT1.3600.2.3	1	203192033	rs872583	1	203215638	T	C	0.795591	0.0017	0.0104	0.870155	1.0982	0.0247	0	0.00154799	0.00947011	0.870156	0.167019	0.498388	20
CHL1	pQTL_INTERVAL	CHL1.3601.54.3	3	406231	rs1015456	3	66093	T	C	0.621409	-0.0014	0.0083	0.866053	0.2082	0.0255	3.2222e-16	-0.0067243	0.039874	0.866081	0.985317	0.126728	20
CHRDL2	pQTL_INTERVAL	CHRDL2.6086.15.3	11	74418910	rs11607100	11	74703874	T	C	0.04315	0.0094	0.022	0.669181	-0.6419	0.0609	5.63608e-26	-0.014644	0.0343014	0.669436	0.595978	0.802588	16
CHST11	pQTL_INTERVAL	CHST11.7779.86.3	12	105003241	rs1650132	12	104587879	A	G	0.525842	-0.0006	0.0083	0.942372	0.3161	0.0242	5.42944e-39	-0.00189813	0.0262579	0.942373	0.213336	0.389734	20
CHST9	pQTL_INTERVAL	CHST9.11646.4.3	18	24630448	rs9952639	18	27129640	C	G	0.313744	0.0028	0.0087	0.747575	0.3331	0.0263	9.19518e-37	0.00840588	0.0261267	0.747653	0.731946	0.158088	20
CKM	pQTL_INTERVAL	CKM.2670.67.4	19	45817952	rs11559024	19	45317925	T	C	0.97945	-0.0028	0.0326	0.931554	0.6788	0.0844	8.79133e-16	-0.00412493	0.0480287	0.931558	0.931558	0.769812	16
CLEC11A	pQTL_INTERVAL	CLEC11A.2966.65.2	19	51227792	rs183024062	19	50719039	A	G	0.024661	0.0111	0.0251	0.658322	1.1591	0.0788	5.61097e-49	0.0095764	0.0216645	0.658466	0.898739	0.653112	10
CLEC12A	pQTL_INTERVAL	CLEC12A.11187.11.3	12	10121054	rs479499	12	9984958	A	C	0.3626	0.0147	0.0083	0.0765467	1.2562	0.0132	0	0.011702	0.00660837	0.0765977	0.220524	0.741201	20
CLIC5	pQTL_INTERVAL	CLIC5.12475.48.3	6	45924907	rs35822882	6	45949262	T	G	0.0314	-0.0297	0.0296	0.315678	-0.7339	0.0684	7.397e-27	0.0404687	0.0405084	0.317785	0.317785	0.754382	4
CLMP	pQTL_INTERVAL	CLMP.10440.26.3	11	123004363	rs35483681	11	123175022	T	C	0.555708	0.0084	0.0082	0.305651	0.2494	0.0246	3.7388e-24	0.0336808	0.0330463	0.308108	0.308108	0.377555	12
CLN5	pQTL_INTERVAL	CLN5.8874.53.3	13	77571355	rs141533514	13	76981065	A	G	0.984231	-0.0024	0.037	0.948282	0.5769	0.1024	1.76292e-08	-0.00416017	0.0641401	0.948285	0.948285	0.848277	10
CLPS	pQTL_INTERVAL	CLPS.5749.53.3	6	35763939	rs2766582	6	35784118	A	G	0.66153	-0.0015	0.0084	0.858274	0.4423	0.0255	2.14811e-67	-0.00339136	0.0189926	0.858282	0.389963	0.703751	20
CNTFR	pQTL_INTERVAL	CNTFR.14101.2.3	9	34570582	rs10972159	9	34593088	A	G	0.0186	0.0361	0.0281	0.198898	-0.6996	0.0941	1.0485e-13	-0.0516009	0.0407611	0.205536	0.205536	0.348769	9
CNTN2	pQTL_INTERVAL	CNTN2.3296.92.2	1	205029825	rs2071533	1	205043070	T	G	0.129597	-0.0005	0.0124	0.967836	0.7705	0.0349	5.21627e-108	-0.000648929	0.0160935	0.967836	0.409755	0.27911	20
CNTN4	pQTL_INTERVAL	CNTN4.3298.52.2	3	3016771	rs163352	3	3056357	C	G	0.81375	-0.0082	0.0116	0.479631	-0.3249	0.0319	2.31471e-24	0.0252385	0.0357892	0.480686	0.741856	0.018229	20
CNTN5	pQTL_INTERVAL	CNTN5.3299.29.2	11	99536069	rs2614546	11	99333522	T	C	0.923409	-0.0054	0.0151	0.720631	-0.3749	0.0458	2.70973e-16	0.0144038	0.0403158	0.720886	0.355592	0.711589	20
CNTNAP2	pQTL_INTERVAL	CNTNAP2.6965.19.3	7	146965770	rs10274393	7	145681495	C	G	0.710697	0.0036	0.0092	0.695572	-0.4332	0.0264	1.64652e-60	-0.00831025	0.0212433	0.695654	0.933051	0.547618	20
COCH	pQTL_INTERVAL	COCH.7227.75.3	14	31351781	rs34907608	14	30861207	A	G	0.125125	-0.0292	0.012	0.0149605	0.4759	0.0366	1.1805e-38	-0.0613574	0.0256531	0.0167655	0.107828	0.27948	14
COL15A1	pQTL_INTERVAL	COL15A1.8974.172.3	9	101769534	rs41305481	9	99005103	A	G	0.694213	0.0033	0.0091	0.716876	-0.2437	0.027	1.78183e-19	-0.0135412	0.0373711	0.717094	0.495125	0.121082	20
COL18A1	pQTL_INTERVAL	COL18A1.2201.17.6	21	46879342	rs12482088	21	45482059	A	C	0.757156	-0.005	0.0099	0.613523	0.2552	0.0282	1.43434e-19	-0.0195925	0.0388535	0.614075	0.810502	0.881676	20
COL6A1	pQTL_INTERVAL	COL6A1.11150.3.3	21	47413312	rs867197	21	45950063	A	C	0.590325	-0.0061	0.0082	0.456935	-0.2113	0.0252	5.076e-17	0.0288689	0.0389598	0.458698	0.609407	0.192348	20
COLEC10	pQTL_INTERVAL	COLEC10.6558.5.3	8	120042549	rs2247769	8	119068792	T	C	0.544763	0.0087	0.008	0.276816	0.1463	0.0254	8.41924e-09	0.0594668	0.0556483	0.285241	0.0609825	0.559446	20
COLEC11	pQTL_INTERVAL	COLEC11.4430.44.3	2	3667327	rs3820897	2	3594771	T	C	0.173493	-0.0073	0.01	0.46539	1.0182	0.0283	1.79514e-283	-0.00716951	0.00982327	0.465482	0.738867	0.765234	18
COLEC12	pQTL_INTERVAL	COLEC12.5457.5.2	18	410041	rs2846666	18	469797	A	C	0.712075	0.0042	0.0092	0.648015	0.1857	0.0274	1.22381e-11	0.0226171	0.0496545	0.648757	0.735683	0.85316	20
CPA4	pQTL_INTERVAL	CPA4.9267.2.3	7	129948496	rs34587586	7	130298758	T	G	0.401634	0.0022	0.0085	0.795771	-1.1658	0.0154	0	-0.00188712	0.00729117	0.795773	0.448089	0.411187	20
CPB1	pQTL_INTERVAL	CPB1.6356.3.3	3	148561779	rs13318851	3	148844610	C	G	0.227368	-0.007	0.0101	0.488266	0.254	0.0293	4.36154e-18	-0.0275591	0.0398907	0.48965	0.48965	0.715817	10
CPM	pQTL_INTERVAL	CPM.7768.10.3	12	69300987	rs1908671	12	69039624	C	G	0.284058	-0.0006	0.0095	0.949641	-0.1859	0.0272	8.22578e-12	0.00322754	0.0511049	0.949643	0.949643	0.399357	16
CPNE1	pQTL_INTERVAL	CPNE1.5346.24.3	20	34233415	rs6060547	20	35673204	T	C	0.1012	-0.0098	0.0133	0.461218	-0.9739	0.0378	2.21461e-146	0.0100626	0.013662	0.461402	0.00140449	0.503717	20
CPXM1	pQTL_INTERVAL	CPXM1.6255.74.3	20	2778003	rs11696181	20	2810722	T	G	0.094157	-0.0393	0.0138	0.0044019	-0.6543	0.0417	1.75262e-55	0.0600642	0.0214358	0.00507793	0.0307755	0.0443364	20
CPZ	pQTL_INTERVAL	CPZ.6493.9.3	4	8607937	rs2631738	4	8478027	A	G	0.48775	-0.0038	0.008	0.634787	-0.1949	0.0243	1.0525e-15	0.0194972	0.0411186	0.635379	0.254992	0.541051	20
CREB3L4	pQTL_INTERVAL	CREB3L4.11308.8.3	1	153943577	rs11264736	1	153966654	T	C	0.47995	0.029	0.0079	0.000241711	0.2539	0.0247	8.73131e-25	0.114218	0.0330391	0.000546102	0.000546102	0.000124755	20
CREG1	pQTL_INTERVAL	CREG1.9357.4.3	1	167516653	rs7513428	1	167546035	T	C	0.15538	-0.0137	0.0117	0.241623	0.3111	0.0334	1.22676e-20	-0.0440373	0.0379045	0.245318	0.256711	0.220094	20
CRELD1	pQTL_INTERVAL	CRELD1.7628.40.3	3	9981310	rs59465469	3	9949116	C	G	0.2502	-0.0049	0.0096	0.60976	-1.0872	0.0213	0	0.00450699	0.00883046	0.609777	0.565654	0.408154	20
CRHBP	pQTL_INTERVAL	CRHBP.6039.24.3	5	76256989	rs6890905	5	76913349	T	C	0.643339	-0.0157	0.0084	0.0616162	-0.6838	0.0231	1.41955e-192	0.0229599	0.0123088	0.0621347	0.0134884	0.183169	20
CRISP2	pQTL_INTERVAL	CRISP2.9282.12.3	6	49670686	rs478328	6	49753164	A	G	0.551391	-0.0171	0.008	0.0325573	-0.5695	0.0227	6.70611e-139	0.0300263	0.0140983	0.0331895	0.0472271	0.12991	20
CRISPLD2	pQTL_INTERVAL	CRISPLD2.5691.2.3	16	84898351	rs8057721	16	84814986	A	C	0.546471	0.0076	0.0084	0.365592	-0.2023	0.0245	1.49201e-16	-0.037568	0.041771	0.368451	0.493905	0.210778	20
CROT	pQTL_INTERVAL	CROT.13929.27.3	7	86982187	rs31644	7	87392708	C	G	0.889785	0.0097	0.0131	0.459022	0.2534	0.0397	1.73798e-10	0.0382794	0.0520436	0.46202	0.46202	0.403473	20
CRP	pQTL_INTERVAL	CRP.4337.49.2	1	159683228	rs2808628	1	159706221	A	G	0.329544	0.0059	0.0085	0.487608	-0.182	0.0264	5.42682e-12	-0.0324176	0.0469394	0.489801	0.0605518	0.482503	20
CSF2RB	pQTL_INTERVAL	CSF2RB.10512.13.3	22	37323076	rs1534881	22	36933406	A	G	0.453971	0.0096	0.0081	0.235944	-0.3158	0.0244	2.58643e-38	-0.030399	0.0257565	0.237902	0.237902	0.79496	18
CSGALNACT2	pQTL_INTERVAL	CSGALNACT2.10772.21.3	10	43657323	rs2435349	10	43148018	A	G	0.727671	-0.0031	0.0092	0.73615	0.1961	0.0278	1.739e-12	-0.0158083	0.0469683	0.736439	0.736439	0.349361	20
CST6	pQTL_INTERVAL	CST6.3303.23.2	11	65780218	rs3825068	11	66000622	A	G	0.976198	0.0085	0.0266	0.74931	-0.5965	0.0757	3.27936e-15	-0.0142498	0.0446301	0.749509	0.907347	0.708446	16
CST7	pQTL_INTERVAL	CST7.3302.58.1	20	24935214	rs4273288	20	24920237	A	G	0.771559	-0.0269	0.0102	0.008358	0.7585	0.0258	5.61868e-190	-0.0354647	0.0135016	0.00862154	0.0471495	0.0399484	20
CTRB1	pQTL_INTERVAL	CTRB1.5671.1.3	16	75255854	rs8051363	16	75221319	A	G	0.275679	-0.0117	0.0094	0.213249	-0.6471	0.0242	1.62839e-157	0.0180807	0.0145421	0.213745	0.632714	0.0859553	20
CTSB	pQTL_INTERVAL	CTSB.3061.61.2	8	11712846	rs1736084	8	11846148	T	C	0.266185	-0.0229	0.0093	0.0138024	0.4167	0.027	9.76918e-54	-0.0549556	0.0226005	0.0150318	0.00186077	0.261935	20
CTSF	pQTL_INTERVAL	CTSF.9212.22.3	11	66333490	rs1791679	11	66570403	A	C	0.297352	0.0016	0.0089	0.857329	0.2349	0.0269	2.49453e-18	0.00681141	0.0378965	0.857359	0.857359	0.13014	20
CTSH	pQTL_INTERVAL	CTSH.8465.52.3	15	79225765	rs34593439	15	78942615	A	G	0.102261	0.0038	0.0138	0.783038	-1.147	0.0346	5.60969e-241	-0.00331299	0.0120318	0.783045	0.747856	0.625647	20
CTSS	pQTL_INTERVAL	CTSS.3181.50.2	1	150720552	rs41271951	1	150764744	A	G	0.9185	-0.0773	0.015	2.55897e-07	0.8605	0.0419	1.00604e-93	-0.0898315	0.0179721	5.78161e-07	2.55979e-08	0.17144	20
CTSV	pQTL_INTERVAL	CTSV.3364.76.2	9	99796775	rs10817163	9	97140242	A	T	0.21832	-0.0019	0.0098	0.846272	0.1983	0.0304	6.89028e-11	-0.00958144	0.0494419	0.846339	0.846339	0.250414	19
CTSZ	pQTL_INTERVAL	CTSZ.4971.1.1	20	57576275	rs75940688	20	59220098	A	G	0.01145	0.0216	0.042	0.607052	-1.2005	0.0987	4.88561e-34	-0.0179925	0.0350167	0.607373	0.847799	0.551787	7
CXCL1	pQTL_INTERVAL	CXCL1.2985.35.1	4	74736063	rs3097409	4	73877758	T	C	0.76352	0.0055	0.0094	0.558476	-0.7435	0.0261	1.71739e-178	-0.00739744	0.0126456	0.558559	0.193951	0.606303	20
CXCL11	pQTL_INTERVAL	CXCL11.3038.9.2	4	76956094	rs10031452	4	76003780	T	C	0.475312	-0.0006	0.0082	0.94167	0.2328	0.0245	2.05815e-21	-0.00257732	0.0352244	0.941672	0.941672	0.416059	20
CXCL16	pQTL_INTERVAL	CXCL16.2436.49.4	17	4640023	rs56170457	17	4656846	T	G	0.250352	-0.0005	0.0094	0.957579	-0.2196	0.0279	3.51907e-15	0.00227687	0.0428061	0.95758	0.524244	0.28876	20
CXCL5	pQTL_INTERVAL	CXCL5.2979.8.2	4	74862902	rs425535	4	73998280	T	C	0.113	0.0056	0.0127	0.659253	0.2359	0.0374	2.83603e-10	0.0237389	0.0539678	0.66003	0.66003	0.645678	11
DCBLD2	pQTL_INTERVAL	DCBLD2.9338.2.3	3	98567673	rs9864010	3	98959329	A	G	0.05097	-0.006	0.018	0.738883	-0.6199	0.0536	6.1776e-31	0.00967898	0.029049	0.738987	0.504967	0.056765	20
DDX58	pQTL_INTERVAL	DDX58.12382.2.3	9	32490810	rs7045087	9	32455264	T	C	0.70425	0.0059	0.0091	0.516757	-0.1685	0.0268	3.23006e-10	-0.0350148	0.0542923	0.518972	0.518972	0.715779	14
DEFB1	pQTL_INTERVAL	DEFB1.6629.3.3	8	6731812	rs2738176	8	6880706	A	T	0.373677	-0.0005	0.0085	0.953093	-0.3893	0.0249	4.2354e-55	0.00128436	0.0218342	0.953093	0.68197	0.664291	20
DEFB104A	pQTL_INTERVAL	DEFB104A.5763.67.3	8	7330216	rs183772362	8	7385494	T	C	0.03205	-0.0451	0.0429	0.293129	0.5043	0.0718	2.16104e-12	-0.0894309	0.086016	0.298479	0.298479	0.231049	3
DKK1	pQTL_INTERVAL	DKK1.3535.84.1	10	54075728	rs4935035	10	52376439	T	C	0.365467	0.0173	0.0084	0.0394441	-0.18	0.0258	3.02099e-12	-0.0961111	0.0486575	0.048239	0.048239	0.986264	20
DKK3	pQTL_INTERVAL	DKK3.3607.71.6	11	12007729	rs11022114	11	12017327	A	G	0.311098	0.0024	0.0091	0.791983	0.3364	0.0269	6.95936e-36	0.00713436	0.0270571	0.792028	0.932803	0.766541	20
DLK1	pQTL_INTERVAL	DLK1.6496.60.3	14	101198881	rs12881760	14	100709998	C	G	0.674808	-0.004	0.0085	0.637935	0.5356	0.0251	4.97141e-101	-0.00746826	0.0158739	0.638016	0.293625	0.681213	20
DLL1	pQTL_INTERVAL	DLL1.8264.43.3	6	170595495	rs2344744	6	170279471	T	G	0.5852	0.0057	0.0091	0.53107	-0.139	0.0249	2.37319e-08	-0.0410072	0.0658785	0.533635	0.533635	0.873815	11
DNAJA4	pQTL_INTERVAL	DNAJA4.9744.139.3	15	78565512	rs11639191	15	78255107	A	C	0.227447	0.0009	0.0096	0.925308	0.1617	0.0289	2.20424e-08	0.00556586	0.0593775	0.925318	0.925318	0.255848	20
DNAJB11	pQTL_INTERVAL	DNAJB11.7110.2.3	3	186296026	rs9841006	3	186575346	T	C	0.084	0.0022	0.0153	0.885666	-0.2769	0.0446	5.34858e-10	-0.00794511	0.0552694	0.885696	0.885696	0.361453	7
DNAJC30	pQTL_INTERVAL	DNAJC30.7866.11.3	7	73096514	rs73702564	7	73670486	T	C	0.041304	-0.0409	0.0228	0.0728356	0.7183	0.0622	7.5355e-31	-0.05694	0.0321223	0.0762948	0.0762948	0.514826	20
DPP7	pQTL_INTERVAL	DPP7.8346.9.3	9	140007093	rs144334202	9	137067808	A	G	0.0441	-0.0036	0.0286	0.899832	-0.3598	0.0615	4.90373e-09	0.0100056	0.079507	0.899855	0.899855
DPT	pQTL_INTERVAL	DPT.4979.34.2	1	168681568	rs1018454	1	168728523	A	C	0.416115	0.0111	0.0085	0.191593	-0.4155	0.0241	1.31519e-66	-0.0267148	0.0205159	0.192864	0.258692	0.166234	20
DSC2	pQTL_INTERVAL	DSC2.13126.52.3	18	28664167	rs1789063	18	31093950	A	T	0.777106	0.0006	0.0102	0.953093	-0.2159	0.0293	1.72428e-13	-0.00277906	0.0472456	0.953094	0.953094	0.846155	13
DSCAM	pQTL_INTERVAL	DSCAM.9175.48.3	21	41801690	rs79388864	21	40692413	T	G	0.9708	-0.031	0.0217	0.153127	-0.4096	0.0747	4.17543e-08	0.0756836	0.054747	0.166842	0.166842	0.326765	6
DSG2	pQTL_INTERVAL	DSG2.9484.75.3	18	29103468	rs9961910	18	31496464	T	C	0.384619	0.0032	0.0086	0.709824	-0.1649	0.0252	6.00348e-11	-0.0194057	0.0522371	0.71027	0.71027	0.964444	16
DUSP13	pQTL_INTERVAL	DUSP13.6525.17.3	10	76861579	rs6480771	10	75101922	T	C	0.5904	0.0154	0.0082	0.0603745	0.2994	0.0247	8.13007e-34	0.0514362	0.0277149	0.0634671	0.194372	0.876745	20
EDAR	pQTL_INTERVAL	EDAR.2977.7.2	2	109558377	rs75147553	2	108984299	A	G	0.013461	-0.1275	0.0379	0.000767892	1.5747	0.0974	8.57054e-59	-0.0809678	0.0245836	0.000989238	0.0153349	0.231675	20
EGF	pQTL_INTERVAL	EGF.5509.7.3	4	110884137	rs11568972	4	109967851	A	C	0.654531	0.0198	0.0086	0.0213168	-0.2654	0.0256	3.49665e-25	-0.0746044	0.0331934	0.0246037	0.0246037	0.0078172	20
EMILIN3	pQTL_INTERVAL	EMILIN3.8773.172.3	20	39992051	rs61739314	20	41361737	C	G	0.03455	0.0269	0.0232	0.246259	-0.6855	0.0691	3.39374e-23	-0.0392414	0.0340743	0.249468	0.512419	0.68702	17
ENDOU	pQTL_INTERVAL	ENDOU.5656.53.3	12	48111436	rs10875685	12	47738376	A	T	0.69465	0.0264	0.0091	0.00371857	-0.1791	0.0273	5.36493e-11	-0.147404	0.0555558	0.00797203	0.00797203	0.0122466	20
ENPP5	pQTL_INTERVAL	ENPP5.6556.5.3	6	46132832	rs1047153	6	46161008	T	C	0.642085	0.0044	0.0084	0.600411	-0.7891	0.0214	1.2142e-297	-0.00557597	0.0106461	0.600448	0.815434	0.654609	20
ENPP7	pQTL_INTERVAL	ENPP7.4435.66.2	17	77710442	rs11871061	17	79732746	T	C	0.634958	0.0041	0.0092	0.655848	-0.9867	0.02	0	-0.00415527	0.00932439	0.655862	0.40181	0.705313	20
ENTPD1	pQTL_INTERVAL	ENTPD1.7999.23.3	10	97554279	rs3181122	10	95847408	A	G	0.352575	-0.0024	0.0086	0.780191	0.2152	0.0262	2.14402e-16	-0.0111524	0.0399859	0.780315	0.780315	0.254928	20
ENTPD5	pQTL_INTERVAL	ENTPD5.4437.56.3	14	74457979	rs57731447	14	74020818	A	G	0.052297	0.0033	0.0166	0.842423	-0.9668	0.0489	5.29583e-87	-0.00341332	0.0171709	0.842431	0.112329	0.0869865	20
EPHA1	pQTL_INTERVAL	EPHA1.3431.54.2	7	143097094	rs4421280	7	143406124	A	G	0.927518	-0.0181	0.0156	0.245944	0.8798	0.0456	6.04846e-83	-0.0205729	0.0177633	0.246797	0.355881	0.196994	18
EPHA2	pQTL_INTERVAL	EPHA2.4834.61.2	1	16466717	rs143933447	1	16165558	T	C	0.014691	0.0034	0.0416	0.934861	0.5866	0.1066	3.73776e-08	0.00579611	0.070925	0.934868	0.934868	0.765301	5
EPHB2	pQTL_INTERVAL	EPHB2.8225.86.3	1	23142661	rs6687487	1	22735058	A	G	0.07935	0.0023	0.0145	0.873968	-0.6122	0.0447	1.07643e-42	-0.00375694	0.0236867	0.873976	0.985888	0.582675	20
EPHB6	pQTL_INTERVAL	EPHB6.5078.82.3	7	142564310	rs8177107	7	142856383	A	G	0.829328	-0.0042	0.011	0.702596	0.3516	0.0316	9.31382e-29	-0.0119454	0.031304	0.702763	0.425848	0.260205	20
ERAP1	pQTL_INTERVAL	ERAP1.4964.67.1	5	96120202	rs17482078	5	96783162	T	C	0.22055	0.0011	0.0104	0.915766	-0.9615	0.0251	0	-0.00114405	0.0108165	0.915766	0.59508	0.659286	20
ERAP2	pQTL_INTERVAL	ERAP2.8960.3.3	5	96218417	rs2910686	5	96916885	T	C	0.554422	-0.0186	0.008	0.020072	-1.0523	0.0168	0	0.0176756	0.00760763	0.0201577	0.403226	0.673003	20
ERBB3	pQTL_INTERVAL	ERBB3.2617.56.35	12	56485549	rs76400083	12	56163033	T	C	0.989183	0.0354	0.052	0.496018	-0.8972	0.1208	1.10961e-13	-0.0394561	0.058201	0.497818	0.48863
EREG	pQTL_INTERVAL	EREG.4956.2.1	4	75242668	rs78803121	4	74382788	T	G	0.059	0.0231	0.0237	0.329717	-0.2787	0.0505	3.413e-08	-0.0828848	0.0863537	0.337141	0.337141	0.748289	3
ERLEC1	pQTL_INTERVAL	ERLEC1.8957.72.3	2	54030011	rs58359565	2	53731782	A	C	0.213864	0.0002	0.0098	0.983718	-0.2076	0.0295	1.96017e-12	-0.000963391	0.0472064	0.983718	0.983718	0.557733	20
ERO1B	pQTL_INTERVAL	ERO1LB.7994.41.3	1	236411880	rs1254194	1	236236142	T	G	0.596862	0.0096	0.0087	0.269832	-0.3822	0.0241	1.21971e-56	-0.0251177	0.022818	0.270989	0.0330769	0.30259	20
ESAM	pQTL_INTERVAL	ESAM.2981.9.3	11	124627620	rs11219769	11	124750251	T	G	0.246198	0.0075	0.0091	0.40984	-0.2351	0.0279	3.56086e-17	-0.0319013	0.0388916	0.412067	0.412067	0.826943	20
ESD	pQTL_INTERVAL	ESD.4984.83.1	13	47358378	rs1216956	13	46777887	C	G	0.095496	0.0037	0.0144	0.797222	-0.8028	0.0402	1.00152e-88	-0.00460887	0.0179387	0.797238	0.681345	0.365317	20
ESM1	pQTL_INTERVAL	ESM1.3805.16.2	5	54277554	rs3815925	5	54957937	T	C	0.561887	-0.0155	0.0083	0.061836	0.1568	0.025	3.5644e-10	-0.098852	0.0552302	0.0734832	0.160717	0.424878	6
EVA1C	pQTL_INTERVAL	EVA1C.8877.22.3	21	33836199	rs2833866	21	32537678	A	C	0.372488	0.0043	0.0083	0.604408	0.1703	0.0255	2.41513e-11	0.0252496	0.0488839	0.605491	0.605491	0.603652	20
F10	pQTL_INTERVAL	F10.3077.66.2	13	113790477	rs2287250	13	113235160	T	C	0.771311	-0.0124	0.0094	0.187119	0.2303	0.0298	1.09088e-14	-0.0538428	0.0414067	0.193484	0.573631	0.619721	20
FABP1	pQTL_INTERVAL	FABP1.11516.7.3	2	88425078	rs2241883	2	88124547	T	C	0.69095	-0.0084	0.0088	0.339808	0.1905	0.0272	2.49331e-12	-0.0440945	0.0466213	0.34425	0.34425	0.989669	13
FAH	pQTL_INTERVAL	FAH.11424.4.3	15	80462078	rs11555096	15	80180184	T	C	0.0202	0.0005	0.0289	0.986197	-1.8824	0.0803	1.59174e-121	-0.000265618	0.0153527	0.986197	0.514279	0.518979	15
FAM151A	pQTL_INTERVAL	FAM151A.7856.51.3	1	55082024	rs11206398	1	54631433	A	G	0.664056	0.0065	0.009	0.470158	-0.2644	0.026	2.72049e-24	-0.024584	0.0341251	0.471274	0.760108	0.728549	20
FAM171B	pQTL_INTERVAL	FAM171B.8851.42.3	2	187593650	rs10931256	2	186820468	T	C	0.77845	0.002	0.0097	0.836646	0.3336	0.0295	1.19142e-29	0.0059952	0.0290816	0.836673	0.986401	0.762617	20
FAM177A1	pQTL_INTERVAL	FAM177A1.8039.41.3	14	35534099	rs10136692	14	35048404	C	G	0.84445	0.0168	0.011	0.126693	-0.8048	0.0315	5.60348e-144	-0.0208748	0.0136924	0.127371	0.138423	0.368224	20
FAM20A	pQTL_INTERVAL	FAM20A.6433.57.3	17	66564175	rs929477	17	68659675	A	G	0.091602	-0.0074	0.014	0.597103	-0.3717	0.0417	4.93713e-19	0.0199085	0.0377309	0.597746	0.829759	0.403461	20
FAM20B	pQTL_INTERVAL	FAM20B.7198.197.3	1	179020483	rs12064702	1	179039800	T	C	0.585406	0.0037	0.0081	0.647822	-0.1505	0.0251	2.02217e-09	-0.0245847	0.0539766	0.648771	0.648771	0.983456	20
FAM3B	pQTL_INTERVAL	FAM3B.5618.50.3	21	42709157	rs57529409	21	41346335	T	C	0.046975	-0.0068	0.0192	0.723214	-0.8684	0.0569	1.37272e-52	0.00783049	0.0221156	0.723285	0.485766	0.202047	12
FAM3D	pQTL_INTERVAL	FAM3D.13102.1.3	3	58636115	rs3749290	3	58666565	T	G	0.09605	-0.0194	0.0135	0.150707	-0.481	0.0413	2.39107e-31	0.0403326	0.0282794	0.153805	0.153805	0.307786	20
FAP	pQTL_INTERVAL	FAP.5029.3.1	2	163063619	rs10930046	2	162281473	T	C	0.98965	-0.0507	0.0344	0.140525	-0.7051	0.129	4.60585e-08	0.0719047	0.0505299	0.154732	0.154732	0.965885	3
FAS	pQTL_INTERVAL	FAS.9459.7.3	10	90763566	rs7911226	10	89009208	A	G	0.68999	-0.0169	0.0087	0.0520731	0.3632	0.0264	4.58647e-43	-0.0465308	0.0241913	0.0544236	0.0747285	0.460549	20
FCER2	pQTL_INTERVAL	FCER2.3291.30.2	19	7759003	rs12973524	19	7693377	A	G	0.4876	-0.0059	0.0088	0.502568	-0.3062	0.0245	7.65921e-36	0.0192685	0.0287807	0.503182	0.972723	0.858155	20
FCGR2A	pQTL_INTERVAL	FCGR2A.3309.2.2	1	161482282	rs1801274	1	161509955	A	G	0.4683	0.0078	0.0082	0.341493	-1.2389	0.0126	0	-0.00629591	0.00661908	0.341516	0.53236	0.263369	20
FCGR2B	pQTL_INTERVAL	FCGR2B.3310.62.1	1	161640674	rs72480273	1	161675081	A	C	0.815964	-0.005	0.0113	0.658143	-1.3374	0.0239	0	0.0037386	0.00844949	0.658153	0.631313	0.409871	20
FCGR3B	pQTL_INTERVAL	FCGR3B.3311.27.1	1	161596912	rs10919543	1	161538827	A	G	0.691969	0.0155	0.0092	0.0920305	-0.4353	0.0251	2.24242e-67	-0.0356076	0.0212343	0.0935643	0.230715	0.596543	20
FCN1	pQTL_INTERVAL	FCN1.3613.62.5	9	137802465	rs11103602	9	134963026	A	G	0.264544	0.0038	0.009	0.672863	0.5827	0.0266	2.27647e-106	0.00652137	0.0154482	0.67292	0.0849066	0.103405	20
FCN2	pQTL_INTERVAL	FCN2.3313.21.2	9	137776011	rs77698183	9	134874536	T	C	0.903914	0.009	0.0145	0.534804	0.6485	0.0398	1.08922e-59	0.0138782	0.0223755	0.5351	0.569627	0.597062	20
FCRL1	pQTL_INTERVAL	FCRL1.5728.60.3	1	157777066	rs6427403	1	157805107	T	C	0.50651	0.0158	0.0081	0.0511026	-0.2478	0.024	5.4319e-25	-0.0637611	0.0332659	0.0552745	0.0552745	0.0195644	20
FCRL3	pQTL_INTERVAL	FCRL3.4440.15.2	1	157658466	rs7528684	1	157701026	A	G	0.5495	0.0235	0.0081	0.00371696	-0.5253	0.0233	1.5012e-112	-0.0447363	0.0155469	0.00400832	0.0323198	0.340721	20
FCRL4	pQTL_INTERVAL	FCRL4.8973.23.3	1	157555704	rs11582663	1	157589332	T	C	0.1557	-0.0011	0.0125	0.929877	-1.1329	0.0295	0	0.000970959	0.0110337	0.929877	0.223538	0.116594	20
FCRL6	pQTL_INTERVAL	FCRL6.6617.12.3	1	159778173	rs58240276	1	159813769	T	C	0.196121	0.01	0.0102	0.326893	-0.6094	0.0299	2.45208e-92	-0.0164096	0.0167571	0.327452	0.327452	0.873648	20
FGF7	pQTL_INTERVAL	FGF7.14031.18.3	15	49747448	rs7162172	15	50072644	T	C	0.610974	-0.0007	0.0084	0.933586	0.1856	0.0258	6.30133e-13	-0.00377155	0.0452617	0.933591	0.406531	0.0184569	20
FGFR3	pQTL_INTERVAL	FGFR3.13669.6.3	4	1802818	rs798748	4	1715043	T	C	0.382704	0.0054	0.0085	0.525237	0.1511	0.0254	2.70084e-09	0.0357379	0.056574	0.527582	0.74043	0.644458	20
FHIT	pQTL_INTERVAL	FHIT.9826.135.3	3	60485069	rs34894181	3	60956759	A	T	0.762649	0.0013	0.0097	0.893386	-0.1839	0.0293	3.4639e-10	-0.00706906	0.0527581	0.89341	0.89341	0.51649	20
FJX1	pQTL_INTERVAL	FJX1.7921.65.3	11	35641077	rs4756265	11	36056621	A	G	0.58232	0.009	0.0081	0.26652	-0.1628	0.0252	1.04484e-10	-0.0552826	0.0504848	0.273502	0.273502	0.557263	20
FKBP7	pQTL_INTERVAL	FKBP7.9288.7.3	2	179335872	rs2288320	2	178443775	A	C	0.832113	0.0115	0.0109	0.291404	-0.5553	0.0313	2.01535e-70	-0.0207095	0.0196637	0.292256	0.246691	0.224983	20
FLRT2	pQTL_INTERVAL	FLRT2.13122.19.3	14	86012882	rs17796777	14	85340430	A	C	0.718932	0.0094	0.0094	0.31731	0.2353	0.0276	1.52332e-17	0.039949	0.0402229	0.320617	0.320617	0.145778	20
FLRT3	pQTL_INTERVAL	FLRT3.13123.3.3	20	14311475	rs11908097	20	14708500	T	C	0.750413	0.0094	0.0096	0.327498	-0.4444	0.0278	1.60977e-57	-0.0211521	0.0216426	0.328403	0.674653	0.0678027	20
FLT4	pQTL_INTERVAL	FLT4.2358.19.2	5	180052564	rs34221241	5	180630293	T	C	0.89135	0.0034	0.0155	0.826374	0.363	0.0401	1.399e-19	0.00936639	0.0427123	0.826424	0.740526	0.00852767	20
FRZB	pQTL_INTERVAL	FRZB.13740.51.3	2	183714751	rs288326	2	182838608	A	G	0.11895	-0.0023	0.0131	0.86063	0.5655	0.0362	5.19304e-55	-0.0040672	0.0231668	0.860638	0.807703	0.741634	18
FSTL1	pQTL_INTERVAL	FSTL1.13112.179.3	3	120141489	rs1147707	3	120450401	T	C	0.389431	-0.0016	0.0089	0.857329	-0.2113	0.0255	1.16851e-16	0.00757217	0.0421301	0.857362	0.857362	0.795958	20
FSTL4	pQTL_INTERVAL	FSTL4.9350.3.3	5	132740187	rs9327647	5	133205315	A	G	0.224101	-0.0041	0.01	0.681806	-0.1925	0.0301	1.60181e-10	0.0212987	0.0520547	0.682422	0.682422	0.518924	14
FUT10	pQTL_INTERVAL	FUT10.7156.2.3	8	33279503	rs62510528	8	33470044	T	C	0.596671	0.0056	0.0085	0.510009	-0.4434	0.0239	7.81348e-77	-0.0126297	0.0191821	0.510276	0.468366	0.946675	20
FUT3	pQTL_INTERVAL	FUT3.4548.4.2	19	5847191	rs708686	19	5840608	T	C	0.267743	0.0053	0.0092	0.564556	-0.853	0.0242	3.69041e-272	-0.00621336	0.0107869	0.564608	0.361537	0.380577	20
FUT5	pQTL_INTERVAL	FUT5.4549.78.2	19	5868193	rs778809	19	5830291	A	G	0.3064	-0.0051	0.0085	0.548506	-0.58	0.025	4.55332e-119	0.0087931	0.0146601	0.54864	0.73733	0.423172	20
FUT8	pQTL_INTERVAL	FUT8.8244.16.3	14	66044074	rs2127870	14	65330128	C	G	0.786909	-0.0031	0.0099	0.754181	-1.049	0.0246	0	0.0029552	0.00943781	0.754187	0.0706082	0.667353	20
GALNT16	pQTL_INTERVAL	GALNT16.8923.94.3	14	69773935	rs71423357	14	69371316	A	C	0.138663	0.0007	0.0114	0.951038	-0.2527	0.0356	1.26287e-12	-0.00277008	0.0451145	0.95104	0.489356	0.554122	20
GALP	pQTL_INTERVAL	GALP.9398.30.3	19	56692266	rs111265125	19	56177412	C	G	0.014363	0.0531	0.0361	0.141314	0.6468	0.0907	9.94965e-13	0.0820965	0.0569882	0.149701	0.149701	0.794566	5
GDF15	pQTL_INTERVAL	GDF15.4374.45.2	19	18498378	rs45543339	19	18392384	T	C	0.247163	-0.002	0.0094	0.83151	0.5755	0.0272	2.32457e-99	-0.00347524	0.0163344	0.831518	0.886083	0.697653	20
GFRA1	pQTL_INTERVAL	GFRA1.3314.74.2	10	117924130	rs10885877	10	116206578	C	G	0.702798	-0.0002	0.0091	0.982465	-0.2645	0.0272	2.37617e-22	0.000756144	0.0344046	0.982465	0.287896	0.586326	20
GFRA2	pQTL_INTERVAL	GFRA2.2515.14.3	8	21597937	rs15881	8	21693256	A	C	0.537593	-0.012	0.0088	0.172682	-0.2954	0.0246	3.22044e-33	0.0406229	0.0299816	0.17544	0.846388	0.289643	20
GFRAL	pQTL_INTERVAL	GFRAL.6920.1.3	6	55229778	rs12206196	6	55451384	A	G	0.803152	0.0007	0.0105	0.946847	0.2286	0.0307	9.60279e-14	0.00306212	0.0459336	0.946849	0.688359	0.22934	20
GGH	pQTL_INTERVAL	GGH.9370.69.3	8	63939624	rs10957266	8	63011205	T	C	0.933951	-0.0021	0.0155	0.892229	-0.7985	0.0456	1.18174e-68	0.00262993	0.019412	0.892232	0.99023	0.186637	20
GHR	pQTL_INTERVAL	GHR.2948.58.2	5	42572928	rs4866942	5	42641860	T	C	0.45185	0.0077	0.0082	0.347718	0.1572	0.0249	2.73231e-10	0.0489822	0.0527367	0.352989	0.630563	0.668147	20
GLCE	pQTL_INTERVAL	GLCE.7808.5.3	15	69508739	rs11854180	15	69267001	T	G	0.774957	0.0107	0.0098	0.274905	0.8286	0.0248	9.39948e-245	0.0129133	0.0118335	0.275161	0.374553	0.247232	20
GLRX2	pQTL_INTERVAL	GLRX2.12486.8.3	1	193070101	rs148212596	1	193105381	A	G	0.9797	-0.0284	0.0345	0.410401	-1.1837	0.0881	3.72674e-41	0.0239926	0.0292006	0.411277	0.411277	0.510898	15
GLTPD2	pQTL_INTERVAL	GLTPD2.7948.129.3	17	4693068	rs34460487	17	4781933	A	G	0.3435	-0.0047	0.009	0.601516	0.2669	0.0259	6.68784e-25	-0.0176096	0.0337638	0.601982	0.367598	0.389201	20
GNLY	pQTL_INTERVAL	GNLY.3195.50.2	2	85923693	rs7603438	2	85708059	A	G	0.769884	0.0317	0.0095	0.000847361	-0.7714	0.0263	4.20029e-189	-0.0410941	0.0123947	0.000914938	8.05341e-09	0.0379476	20
GNMT	pQTL_INTERVAL	GNMT.14006.36.3	6	42930054	rs2395943	6	42972935	A	G	0.4044	-0.0279	0.008	0.000487559	0.3771	0.0241	3.46603e-55	-0.0739857	0.0217351	0.000664125	0.00115168	0.0199202	20
GNPTG	pQTL_INTERVAL	GNPTG.10666.7.3	16	1407625	rs11248874	16	1369946	A	G	0.0859744	-0.0239	0.0156	0.12551	0.2953	0.0445	3.22408e-11	-0.0809346	0.0542173	0.135494	0.135494	0.210052	20
GNRH2	pQTL_INTERVAL	GNRH2.10708.3.3	20	3025329	rs3787480	20	3036249	A	G	0.152078	0.0075	0.0111	0.499247	-0.2403	0.0342	2.12059e-12	-0.031211	0.0464053	0.501219	0.501219	0.761023	15
GP1BA	pQTL_INTERVAL	GP1BA.4990.87.1	17	4836947	rs72835078	17	4923297	T	G	0.076623	-0.0034	0.0148	0.818302	0.3281	0.0481	9.02794e-12	-0.0103627	0.0451338	0.818403	0.818403	0.548799	18
GP5	pQTL_INTERVAL	GP5.7185.29.3	3	194117772	rs13064289	3	194428971	A	G	0.130271	0.0197	0.0119	0.0978308	-0.239	0.0365	5.83341e-11	-0.0824268	0.0513574	0.108502	0.108502	0.035579	20
GPC1	pQTL_INTERVAL	GPC1.8697.38.3	2	241391304	rs4074478	2	240506923	T	C	0.109533	-0.0152	0.013	0.242311	0.4237	0.0409	3.79281e-25	-0.0358744	0.0308769	0.245295	0.245295	0.136081	20
GPC5	pQTL_INTERVAL	GPC5.4991.12.1	13	92785179	rs342702	13	91770692	T	G	0.267277	0.0016	0.009	0.858897	-0.8042	0.0247	1.57679e-232	-0.00198955	0.0111914	0.8589	0.87604	0.760906	20
GPNMB	pQTL_INTERVAL	GPNMB.8289.8.3	7	23300522	rs10250602	7	23264082	T	C	0.629428	-0.0122	0.0084	0.146396	0.1931	0.0254	2.90773e-14	-0.0631797	0.0442875	0.153701	0.153701	0.306151	20
GPX7	pQTL_INTERVAL	GPX7.8345.27.3	1	53071382	rs1097234	1	52597887	A	C	0.175604	0.0027	0.0109	0.804362	0.5633	0.0311	2.5376e-73	0.00479318	0.0193521	0.80438	0.907688	0.445132	20
GRAMD1C	pQTL_INTERVAL	GRAMD1C.8842.16.3	3	113611850	rs61077924	3	113907086	C	G	0.667368	0.0069	0.0088	0.432987	-0.6198	0.0239	2.8241e-148	-0.0111326	0.0142046	0.433197	0.626193	0.868247	20
GRN	pQTL_INTERVAL	GRN.4992.49.1	17	42426463	rs5848	17	44352876	T	C	0.284572	0.0125	0.0091	0.169558	-0.2763	0.0281	8.13737e-23	-0.0452407	0.033255	0.173698	0.173698	0.851425	20
GSTA1	pQTL_INTERVAL	GSTA1.12446.49.3	6	52662471	rs6932500	6	52800873	A	G	0.431143	-0.0023	0.0082	0.779103	-0.4159	0.0237	6.10477e-69	0.00553018	0.0197188	0.779131	0.837643	0.972248	20
GSTM1	pQTL_INTERVAL	GSTM1.7239.9.3	1	110233392	rs2234696	1	109736980	T	G	0.9197	-0.0115	0.0152	0.449302	-0.2874	0.0445	1.05797e-10	0.0400139	0.0532496	0.452388	0.452388	0.53145	16
GSTO1	pQTL_INTERVAL	GSTO1.12436.84.3	10	106020844	rs2282326	10	104260640	A	C	0.641377	-0.0191	0.0084	0.0229774	0.9108	0.0204	0	-0.0209706	0.00923461	0.0231551	0.0245011	0.171466	20
GSTP1	pQTL_INTERVAL	GSTP1.4911.49.2	11	67352594	rs749174	11	67585782	A	G	0.360397	0.0338	0.0084	5.72642e-05	-0.1675	0.0253	3.57856e-11	-0.201791	0.0586851	0.000584867	0.000584867	0.231582	20
GSTT2B	pQTL_INTERVAL	GSTT2B.11273.176.3	22	24324222	rs5760104	22	23907386	A	G	0.546113	0.0164	0.0082	0.0455003	-0.1414	0.0248	1.18679e-08	-0.115983	0.0614558	0.0591256	0.0591256	0.780247	20
GUCA2B	pQTL_INTERVAL	GUCA2B.6223.5.3	1	42620293	rs3818727	1	42155974	A	G	0.105676	-0.0034	0.0127	0.788918	0.2435	0.0392	5.24029e-10	-0.013963	0.0522045	0.789109	0.789109	0.943664	20
GXYLT1	pQTL_INTERVAL	GXYLT1.8229.1.3	12	42507160	rs139695917	12	42133239	T	C	0.989651	-0.0319	0.0368	0.386025	-1.5554	0.117	2.50746e-40	0.0205092	0.0237098	0.387033	0.260247	0.932158	12
GZMB	pQTL_INTERVAL	GZMB.14041.13.3	14	25101817	rs8192917	14	24632954	T	C	0.77605	-0.0152	0.0096	0.113346	1.005	0.025	0	-0.0151244	0.00955965	0.113625	0.38552	0.536708	20
GZMK	pQTL_INTERVAL	GZMK.9545.156.3	5	54325033	rs6891823	5	55022072	T	C	0.561094	-0.0042	0.0085	0.621223	0.1765	0.0251	2.03781e-12	-0.023796	0.0482774	0.622082	0.619893	0.701069	20
GZMM	pQTL_INTERVAL	GZMM.5704.74.3	19	546976	rs16989724	19	531115	T	C	0.933162	-0.0045	0.0173	0.794775	0.4303	0.0529	4.14615e-16	-0.0104578	0.0402251	0.794877	0.796577	0.868665	20
H6PD	pQTL_INTERVAL	H6PD.7161.25.3	1	9313128	rs34603401	1	9245386	A	C	0.85115	0.0129	0.0124	0.29819	-0.7589	0.0317	1.17274e-126	-0.0169983	0.0163549	0.298646	0.178706	0.125065	20
HAVCR1	pQTL_INTERVAL	HAVCR1.9021.1.3	5	156470837	rs4704729	5	156997505	T	G	0.273296	-0.0044	0.0092	0.632464	-0.4323	0.0267	5.83611e-59	0.0101781	0.0212908	0.632613	0.548248	0.805398	20
HAVCR2	pQTL_INTERVAL	HAVCR2.5134.52.2	5	156524545	rs7445342	5	157105355	A	C	0.817591	0.009	0.0104	0.386828	-0.7355	0.0286	7.5877e-146	-0.0122366	0.014148	0.387096	0.809728	0.995337	20
HBZ	pQTL_INTERVAL	HBZ.6919.3.3	16	203678	rs2974760	16	152050	A	C	0.616704	0.0027	0.0088	0.758982	-0.8328	0.0207	0	-0.00324208	0.0105671	0.758989	0.401707	0.111091	20
HDHD2	pQTL_INTERVAL	HDHD2.13472.35.3	18	44655325	rs75228657	18	47214692	A	G	0.944745	0.0174	0.0167	0.297451	-0.7021	0.0544	4.15029e-38	-0.0247828	0.0238632	0.29902	0.29902	0.687997	20
HGF	pQTL_INTERVAL	HGF.2681.23.2	7	81363918	rs5745695	7	81728759	A	G	0.758287	0.0172	0.0094	0.0672818	0.1942	0.0286	1.11971e-11	0.0885685	0.0501304	0.0772679	0.0772679	0.11904	20
HINT1	pQTL_INTERVAL	HINT1.5900.11.2	5	130498008	rs112241559	5	131141405	A	C	0.220588	-0.0026	0.0096	0.786519	0.2429	0.0295	1.81218e-16	-0.010704	0.0395438	0.786632	0.786632	0.76545	20
HP	pQTL_INTERVAL	HP.3054.3.2	16	72091722	rs217184	16	72072066	T	C	0.807126	0.0086	0.0101	0.3945	-0.8688	0.0277	6.14827e-216	-0.00989871	0.0116295	0.394674	0.116812	0.192244	20
HPGDS	pQTL_INTERVAL	HPGDS.12549.33.3	4	95241866	rs1965049	4	94345053	A	G	0.377978	0.0076	0.0082	0.354015	-0.4396	0.0246	2.02288e-71	-0.0172884	0.0186784	0.354662	1.87664e-05	0.00436222	20
HS6ST1	pQTL_INTERVAL	HS6ST1.5465.32.3	2	129049612	rs999508	2	128309843	A	G	0.216831	0.0093	0.01	0.352371	-0.2606	0.0304	1.01378e-17	-0.0356869	0.0385981	0.355187	0.376854	0.885552	14
HSP90B1	pQTL_INTERVAL	HSP90B1.6393.63.3	12	104332909	rs2700505	12	103955910	T	C	0.689657	-0.0053	0.0086	0.53771	-1.0974	0.0182	0	0.0048296	0.00783711	0.537732	0.72698	0.759211	20
HTATIP2	pQTL_INTERVAL	HTATIP2.10630.5.3	11	20395279	rs10437608	11	20364060	A	G	0.549859	0.0032	0.0083	0.699836	0.1453	0.025	6.17309e-09	0.0220234	0.0572487	0.700462	0.700462	0.648322	20
HYAL1	pQTL_INTERVAL	HYAL1.8309.12.3	3	50339175	rs13069856	3	50163356	T	C	0.93265	0.0139	0.0174	0.424377	0.2712	0.0488	2.73859e-08	0.0512537	0.0648188	0.429106	0.429106	0.0707997	20
ICAM1	pQTL_INTERVAL	ICAM1.4342.10.3	19	10389403	rs5498	19	10285007	A	G	0.5694	0.0262	0.0086	0.00231513	1.1988	0.0136	0	0.0218552	0.00717812	0.00232917	0.0576194	0.819966	20
ICAM5	pQTL_INTERVAL	ICAM5.8245.27.3	19	10404054	rs281439	19	10289434	C	G	0.785354	-0.006	0.0105	0.567709	0.8918	0.0258	8.22709e-262	-0.00672797	0.0117755	0.567762	0.0884288	0.0412026	20
ICOSLG	pQTL_INTERVAL	ICOSLG.9303.9.3	21	45651882	rs11558819	21	44236891	T	C	0.2671	0.01	0.0095	0.29251	-0.5762	0.0261	5.30197e-108	-0.0173551	0.0165061	0.293058	0.11373	0.192943	20
IDO1	pQTL_INTERVAL	IDO1.9759.13.3	8	39778818	rs10108662	8	39922470	A	C	0.342153	0.0011	0.0086	0.898223	0.2359	0.0268	1.34113e-18	0.00466299	0.03646	0.898233	0.898233	0.844522	20
IDUA	pQTL_INTERVAL	IDUA.3169.70.2	4	989564	rs3822020	4	991939	A	G	0.354062	-0.0022	0.0089	0.80476	-0.608	0.0235	1.36418e-147	0.00361842	0.0146388	0.804769	0.885013	0.611829	20
IFI16	pQTL_INTERVAL	IFI16.12893.159.3	1	159002313	rs72709516	1	159035061	T	C	0.041775	0.0235	0.0195	0.228154	0.8518	0.0577	2.55379e-49	0.0275886	0.0229689	0.2297	0.560321	0.770732	20
IFNAR1	pQTL_INTERVAL	IFNAR1.9183.7.3	21	34714670	rs2211687	21	33326502	A	G	0.873986	-0.0099	0.0123	0.42089	0.2827	0.0364	8.06952e-15	-0.0350195	0.043742	0.423369	0.423369	0.217614	10
IGDCC4	pQTL_INTERVAL	IGDCC4.9793.145.3	15	65694617	rs76702386	15	65620544	T	C	0.9134	-0.0149	0.0164	0.363595	0.3955	0.0445	6.24203e-19	-0.0376738	0.0416826	0.366088	0.358064	0.943435	20
IGF2R	pQTL_INTERVAL	IGF2R.3676.15.3	6	160461332	rs629849	6	160073377	A	G	0.1357	0.0748	0.012	4.56613e-10	-0.8992	0.0331	1.63146e-162	-0.0831851	0.013692	1.23638e-09	2.38741e-18	5.40199e-10	20
IGFBP3	pQTL_INTERVAL	IGFBP3.2571.12.3	7	45956357	rs145188037	7	45914866	A	G	0.0125	0.0329	0.0357	0.356754	1.0329	0.1138	1.12174e-19	0.0318521	0.0347406	0.359219	0.359219	0.991634	5
IGFBP7	pQTL_INTERVAL	IGFBP7.3320.49.2	4	57936893	rs1718849	4	57076157	T	C	0.225573	-0.0009	0.0096	0.925308	0.3626	0.0281	4.27803e-38	-0.00248207	0.0264762	0.92531	0.538507	0.707434	20
IGFLR1	pQTL_INTERVAL	IGFLR1.7244.16.3	19	36231526	rs12459634	19	35739273	T	C	0.85495	0.04	0.0118	0.000699359	0.7007	0.033	4.70076e-100	0.0570858	0.0170536	0.000815614	7.98524e-05	0.012846	20
IGLL1	pQTL_INTERVAL	IGLL1.6485.59.3	22	23918903	rs139571703	22	23573433	T	C	0.02821	0.0482	0.0328	0.141694	-0.7264	0.0693	1.04552e-25	-0.0663546	0.0455958	0.145592	0.0899261	0.169247	4
IL11RA	pQTL_INTERVAL	IL11RA.3814.63.1	9	34657895	rs11575578	9	34656482	A	G	0.067768	0.0286	0.0163	0.0793275	0.5065	0.0479	3.92877e-26	0.0564659	0.0326217	0.0834637	0.0148004	0.184293	20
IL12B	pQTL_INTERVAL	IL12B.IL23A.10365.132.3	5	158749635	rs4921223	5	159365298	A	G	0.315153	-0.0209	0.0088	0.017549	-0.3111	0.0261	9.36237e-33	0.067181	0.0288428	0.0198478	0.0311665	0.149248	20
IL12RB2	pQTL_INTERVAL	IL12RB2.3815.14.1	1	67817814	rs12566098	1	67423888	C	G	0.312525	0.0038	0.0088	0.665874	-0.2568	0.0267	6.71382e-22	-0.0147975	0.0343024	0.666189	0.666189	0.255881	20
IL15RA	pQTL_INTERVAL	IL15RA.3445.53.2	10	6007241	rs8177654	10	5973234	T	C	0.668654	-0.0113	0.0086	0.188862	-0.2834	0.026	1.15258e-27	0.039873	0.0305655	0.19206	0.19206	0.328045	20
IL16	pQTL_INTERVAL	IL16.2774.10.3	15	81547161	rs4778639	15	81308110	T	G	0.90805	-0.0027	0.0167	0.87156	0.6805	0.042	4.85122e-59	-0.00396767	0.024542	0.871567	0.198576	0.64765	16
IL17RA	pQTL_INTERVAL	IL17RA.2992.59.2	22	17581216	rs4819959	22	17105741	A	G	0.49658	-0.0093	0.0082	0.256733	0.9127	0.0195	0	-0.0101895	0.00898697	0.256873	0.288119	0.331101	20
IL17RB	pQTL_INTERVAL	IL17RB.5084.154.3	3	53890201	rs2232346	3	53858803	T	C	0.97035	-0.0382	0.0313	0.222295	-1.1818	0.0636	4.51453e-77	0.0323236	0.0265421	0.223291	0.35461	0.822025	20
IL17RD	pQTL_INTERVAL	IL17RD.3376.49.2	3	57161718	rs6776722	3	57108631	A	G	0.705988	0.0084	0.0089	0.345261	-0.4623	0.0254	5.0871e-74	-0.01817	0.0192774	0.345909	0.0539603	0.0470001	20
IL18R1	pQTL_INTERVAL	IL18R1.14079.14.3	2	102993988	rs2001461	2	102390760	T	C	0.219411	0.0086	0.0096	0.370342	0.6751	0.0279	2.38475e-129	0.0127389	0.0142299	0.370669	0.211128	0.223791	20
IL1R2	pQTL_INTERVAL	IL1R2.14133.93.3	2	102630153	rs7561460	2	102000742	T	C	0.61014	0.0125	0.0081	0.12278	0.4025	0.0242	4.07143e-62	0.0310559	0.0202107	0.124389	0.0208591	0.0151944	20
IL1RAP	pQTL_INTERVAL	IL1RAP.2630.12.2	3	190289956	rs6444442	3	190628271	A	G	0.153981	-0.0037	0.0123	0.763557	1.3827	0.0241	0	-0.00267592	0.00889576	0.76356	0.942364	0.593499	20
IL1RL1	pQTL_INTERVAL	IL1RL1.4234.8.2	2	102945260	rs10179654	2	102305323	T	G	0.46945	0.0072	0.0081	0.374063	0.8483	0.02	0	0.00848756	0.00955061	0.374168	0.0955118	0.120751	20
IL1RL2	pQTL_INTERVAL	IL1RL2.2994.71.2	2	102829621	rs34722443	2	102223859	T	G	0.929843	-0.0243	0.0161	0.131218	0.4251	0.0484	1.59089e-18	-0.057163	0.0384286	0.136879	0.367762	0.147205	20
IL1RN	pQTL_INTERVAL	IL1RN.5353.89.2	2	113883531	rs12477866	2	113078331	T	C	0.567212	0.0129	0.0082	0.115679	-0.1902	0.0249	2.19675e-14	-0.0678233	0.0440173	0.123358	0.123358	0.0482794	20
IL22RA2	pQTL_INTERVAL	IL22RA2.9456.34.3	6	137479870	rs10457655	6	137218673	A	G	0.162813	-0.0025	0.0113	0.824906	0.2152	0.0334	1.17047e-10	-0.0116171	0.0525402	0.825008	0.825008	0.149198	8
IL23R	pQTL_INTERVAL	IL23R.5088.175.3	1	67678909	rs11581607	1	67242007	A	G	0.06655	0.0301	0.0168	0.0731864	-0.42	0.0491	1.18925e-17	-0.0716667	0.040868	0.0794968	0.0822086	0.936093	19
IL27RA	pQTL_INTERVAL	IL27RA.5132.71.3	19	14153134	rs11667546	19	13957898	T	C	0.194217	0.0325	0.0113	0.00402614	-0.4465	0.0308	1.27017e-47	-0.0727884	0.0258012	0.00478562	0.0333785	0.195892	13
IL5RA	pQTL_INTERVAL	IL5RA.13686.2.3	3	3130032	rs7619345	3	3097157	A	G	0.341717	0.0156	0.0087	0.0729564	0.2226	0.0263	2.5863e-17	0.0700809	0.039951	0.0794013	0.279772	0.160021	18
IL6R	pQTL_INTERVAL	IL6R.4139.71.2	1	154409797	rs12126142	1	154452980	A	G	0.409805	0.0154	0.0084	0.066753	1.1104	0.0156	0	0.0138689	0.00756735	0.0668434	0.00227582	0.373865	20
IL6ST	pQTL_INTERVAL	IL6ST.2620.4.2	5	55260872	rs11574765	5	55983139	A	G	0.886616	0.0114	0.013	0.380528	-0.3809	0.0388	9.51232e-23	-0.0299291	0.0342656	0.38242	0.38242	0.210636	20
IL7R	pQTL_INTERVAL	IL7R.5089.11.3	5	35868340	rs6451229	5	35866116	A	G	0.597786	0.0082	0.0081	0.311373	-0.2941	0.0247	1.08977e-32	-0.0278817	0.027641	0.313115	0.313115	0.135426	20
ISG15	pQTL_INTERVAL	ISG15.14151.4.3	1	949382	rs1891906	1	1014863	A	C	0.608096	0.0179	0.0096	0.0622398	-0.2592	0.0253	1.24548e-24	-0.0690586	0.0376454	0.0665873	0.121048	0.445442	20
ISLR2	pQTL_INTERVAL	ISLR2.13124.20.3	15	74425942	rs2959011	15	74319440	A	T	0.652368	0.0301	0.0084	0.000339237	-0.198	0.0261	3.29407e-14	-0.15202	0.0469189	0.00119502	0.000329228	0.000989485	20
ITIH1	pQTL_INTERVAL	ITIH1.7955.195.3	3	52818842	rs1042779	3	52786995	A	G	0.63665	0.0146	0.0082	0.0749962	0.6463	0.0231	2.98005e-172	0.0225901	0.0127133	0.0755858	0.739978	0.40072	20
ITIH5	pQTL_INTERVAL	ITIH5.8233.2.3	10	7655096	rs7909223	10	7658746	A	G	0.243776	-0.0063	0.0094	0.502722	-0.3222	0.0286	1.9373e-29	0.0195531	0.029226	0.503476	0.100833	0.576377	20
JAML	pQTL_INTERVAL	AMICA1.8232.90.3	11	118074257	rs17121881	11	118210630	A	T	0.42115	0.003	0.008	0.707661	-0.9963	0.018	0	-0.00301114	0.00802989	0.707667	0.31587	0.00580003	20
KDR	pQTL_INTERVAL	KDR.3651.50.5	4	55968093	rs34231037	4	55106779	A	G	0.9659	-0.0262	0.026	0.313602	1.1531	0.0649	1.26565e-70	-0.0227214	0.0225841	0.314379	0.792656	0.822446	6
KIR2DL4	pQTL_INTERVAL	KIR2DL4.9245.1.3	19	55320519	rs62143206	19	53822958	T	G	0.212375	-0.0204	0.0106	0.0542884	-0.17	0.0299	1.3034e-08	0.12	0.0658282	0.0683143	0.0683143	0.0257111	9
KLK11	pQTL_INTERVAL	KLK11.2831.29.1	19	51527679	rs1048328	19	51024108	A	G	0.07995	0.011	0.0146	0.451195	-1.1979	0.0412	7.38223e-186	-0.00918274	0.0121921	0.451347	0.873821	0.280663	13
KLK12	pQTL_INTERVAL	KLK12.3199.54.2	19	51535247	rs3745540	19	51031874	A	G	0.4158	-0.0086	0.0082	0.294279	0.3011	0.0246	1.90414e-34	-0.0285619	0.0273333	0.296045	0.296045	0.206933	8
KLK14	pQTL_INTERVAL	KLK14.8620.56.3	19	51584109	rs2569491	19	51081659	A	G	0.3072	0.0113	0.0086	0.188862	0.5749	0.0248	7.00639e-119	0.0196556	0.0149831	0.189572	0.667974	0.989295	15
KLK7	pQTL_INTERVAL	KLK7.3378.49.2	19	51483527	rs1654523	19	50981938	T	C	0.91439	-0.017	0.0141	0.227943	0.6886	0.0401	4.29818e-66	-0.0246878	0.0205267	0.229087	0.441805	0.671161	12
KLK8	pQTL_INTERVAL	KLK8.13708.56.3	19	51502110	rs74705037	19	51001552	A	G	0.0423	-0.021	0.0244	0.389428	0.9287	0.0579	6.74545e-58	-0.0226123	0.0263111	0.390109	0.686447	0.425845	7
KLRK1	pQTL_INTERVAL	KLRK1.3056.11.1	12	10533802	rs2617149	12	10375734	C	G	0.714012	-0.0053	0.0093	0.568751	-0.2001	0.0272	1.88628e-13	0.0264868	0.046616	0.569906	0.569906	0.928546	20
KYAT3	pQTL_INTERVAL	CCBL2.12682.5.3	1	89430049	rs12144640	1	88946689	A	G	0.50065	-0.0093	0.0083	0.262508	-0.1717	0.0246	2.95864e-12	0.0541642	0.0489591	0.268589	0.268589	0.357726	20
KYNU	pQTL_INTERVAL	KYNU.4559.64.2	2	143691150	rs73961713	2	143043636	A	C	0.177671	0.0045	0.0106	0.671181	-0.509	0.0316	2.25627e-58	-0.00884086	0.0208324	0.671288	0.919793	0.151299	20
LAMC2	pQTL_INTERVAL	LAMC2.9580.5.3	1	183182789	rs2276543	1	183186170	A	G	0.27255	0.0196	0.0091	0.0312522	0.6155	0.0251	8.62566e-133	0.031844	0.0148416	0.031906	0.0722686	0.00266469	20
LCT	pQTL_INTERVAL	LCT.9017.58.3	2	136570079	rs1446585	2	135649909	A	G	0.76345	-0.0024	0.0094	0.798477	0.7925	0.0249	2.7128e-222	-0.00302839	0.0118616	0.798483	0.91102	0.172116	20
LEPR	pQTL_INTERVAL	LEPR.5400.52.3	1	65991214	rs61781310	1	65620625	A	T	0.168718	-0.0096	0.0108	0.374063	-1.3745	0.0219	0	0.00698436	0.00785819	0.374111	0.418761	0.954384	20
LGALS2	pQTL_INTERVAL	LGALS2.3033.57.1	22	37971138	rs5756729	22	37565346	T	C	0.606111	-0.0189	0.0084	0.024449	-0.275	0.0259	2.46401e-26	0.0687273	0.0312238	0.0277274	0.0277274	0.945423	14
LGALS4	pQTL_INTERVAL	LGALS4.2982.82.2	19	39298025	rs7251903	19	38694171	A	G	0.48598	0.0131	0.0081	0.105817	-0.136	0.0246	3.23062e-08	-0.0963235	0.062055	0.120608	0.120608	0.0738308	20
LGALS9	pQTL_INTERVAL	LGALS9.9197.4.3	17	25967379	rs3794195	17	27632329	A	G	0.759613	-0.0073	0.0095	0.442237	0.2101	0.0289	3.59764e-13	-0.0347454	0.0454684	0.444769	0.444769	0.983015	20
LHB	pQTL_INTERVAL	LHB.8376.25.4	19	49519791	rs75287599	19	49013883	T	C	0.075421	-0.0038	0.0153	0.803851	-0.4342	0.0458	2.53434e-21	0.00875173	0.0352493	0.803917	0.803917	0.642798	20
LILRA4	pQTL_INTERVAL	LILRA4.8299.66.3	19	54847447	rs12976217	19	54338192	T	C	0.3567	0.0047	0.0096	0.624429	0.1567	0.0256	9.29351e-10	0.0299936	0.0614592	0.625532	0.709288	0.621835	5
LILRA5	pQTL_INTERVAL	LILRA5.7787.25.3	19	54821380	rs759819	19	54304302	T	C	0.67335	-0.0108	0.0088	0.21972	0.5429	0.0242	1.83858e-111	-0.0198932	0.0162335	0.220409	0.234093	0.554531	20
LILRA6	pQTL_INTERVAL	LILRA6.7059.14.3	19	54743542	rs35361042	19	54244896	C	G	0.911977	-0.0133	0.0149	0.372062	-1.3399	0.0376	3.93275e-278	0.00992611	0.0111237	0.372212	0.138272	0.218058	20
LILRB1	pQTL_INTERVAL	LILRB1.5090.49.2	19	55138682	rs10426886	19	54632388	A	T	0.0508	-0.0026	0.0177	0.883217	-1.7989	0.0462	0	0.00144533	0.00983942	0.883218	0.728909	0.535161	20
LILRB2	pQTL_INTERVAL	LILRB2.5633.65.3	19	54781036	rs444004	19	54275601	T	C	0.796195	0.0133	0.0106	0.209582	-0.7118	0.0278	1.36571e-144	-0.018685	0.0149097	0.210128	0.457064	0.880865	20
LILRB5	pQTL_INTERVAL	LILRB5.7015.8.3	19	54757719	rs10405357	19	54255803	T	C	0.565593	0.0021	0.0087	0.809261	1.0432	0.0171	0	0.00201304	0.00833979	0.809263	0.387352	0.600406	20
LIPN	pQTL_INTERVAL	LIPN.8097.77.3	10	90529580	rs10509554	10	88766035	T	C	0.305466	-0.0043	0.0089	0.628992	1.0165	0.0213	0	-0.0042302	0.00875598	0.62901	0.311064	0.968456	20
LMAN2	pQTL_INTERVAL	LMAN2.9468.8.3	5	176768723	rs151014368	5	177324058	A	G	0.2014	0.0026	0.0102	0.798799	0.1844	0.0301	8.99765e-10	0.0140998	0.0553624	0.798969	0.798969	0.787007	20
LMAN2L	pQTL_INTERVAL	LMAN2L.8013.9.3	2	97388747	rs2271893	2	96739703	A	G	0.3199	-0.0015	0.0086	0.861537	0.2628	0.026	5.1073e-24	-0.00570776	0.0327294	0.861557	0.861557	0.697048	20
LMNB1	pQTL_INTERVAL	LMNB1.3889.64.2	5	126142778	rs36105360	5	126825998	T	C	0.0282	0.021	0.0316	0.506334	0.8039	0.0789	2.22387e-24	0.0261227	0.0393919	0.507236	0.507236	0.470812	20
LPO	pQTL_INTERVAL	LPO.4801.13.3	17	56330832	rs7219860	17	58243910	A	G	0.218816	-0.0351	0.0096	0.000255932	-0.2621	0.0303	5.14249e-18	0.133918	0.0397647	0.000757798	0.000757798	0.185377	20
LRIG3	pQTL_INTERVAL	LRIG3.3322.52.2	12	59290127	rs11172791	12	58879191	T	C	0.959362	-0.0207	0.0204	0.310246	0.4624	0.0613	4.58471e-14	-0.0447664	0.044515	0.314585	0.379195	0.339723	20
LRPAP1	pQTL_INTERVAL	LRPAP1.3640.14.3	4	3519599	rs78869014	4	3506125	T	C	0.034707	-0.0107	0.0237	0.651646	-0.6788	0.0688	5.82871e-23	0.0157631	0.0349511	0.651986	0.618117	0.322825	20
LRRC15	pQTL_INTERVAL	LRRC15.6557.50.3	3	194083223	rs57514363	3	194367198	T	G	0.886819	0.0171	0.0145	0.238275	-0.5927	0.0383	5.10177e-54	-0.028851	0.0245353	0.239635	0.585572	0.718239	12
LRRN1	pQTL_INTERVAL	LRRN1.11586.2.3	3	3866316	rs6801789	3	3765908	T	C	0.648266	0.0095	0.0085	0.263718	-0.246	0.0253	2.3983e-22	-0.0386179	0.0347804	0.266854	0.266854	0.669708	19
LSAMP	pQTL_INTERVAL	LSAMP.2999.6.2	3	115842797	rs2116308	3	116387976	T	C	0.167993	0.0479	0.4822	0.920871	-0.2616	0.0383	8.4745e-12	-0.183104	1.84347	0.920879	0.920879	0.899646	20
LTF	pQTL_INTERVAL	LTF.2780.35.2	3	46491328	rs6441996	3	46463776	C	G	0.219301	0.0047	0.0096	0.624429	-0.4304	0.0285	1.5768e-51	-0.0109201	0.0223165	0.624611	0.959778	0.869606	20
LY9	pQTL_INTERVAL	LY9.3324.51.1	1	160769199	rs12405457	1	160789262	A	G	0.788421	0.0082	0.0104	0.430427	-0.2409	0.0299	7.82817e-16	-0.034039	0.0433777	0.432622	0.432622	0.353069	20
LYZ	pQTL_INTERVAL	LYZ.4920.10.1	12	69745073	rs4761234	12	69338325	T	C	0.522947	0.0149	0.0084	0.0760947	0.4735	0.0237	8.40506e-89	0.0314678	0.01781	0.0772518	0.211394	0.347415	20
MAN1A2	pQTL_INTERVAL	MAN1A2.9077.10.3	1	117989202	rs7512060	1	117418549	A	T	0.886555	-0.0084	0.0125	0.501584	0.3419	0.0383	4.38142e-19	-0.0245686	0.0366638	0.502791	0.0562219	0.681147	20
MAN2B2	pQTL_INTERVAL	MAN2B2.9251.28.3	4	6600515	rs2301790	4	6598285	A	G	0.51865	-0.0093	0.0091	0.306791	-0.3342	0.0238	8.62241e-45	0.0278276	0.0273012	0.308069	0.308069	0.158783	20
MANBA	pQTL_INTERVAL	MANBA.6382.17.3	4	103617396	rs227373	4	102692109	A	G	0.340424	-0.008	0.0085	0.346614	0.5532	0.0245	6.87796e-113	-0.0144613	0.0153785	0.347033	0.471218	0.649384	20
MANEA	pQTL_INTERVAL	MANEA.8014.359.3	6	96041350	rs13205922	6	95575816	A	T	0.086784	-0.0038	0.0147	0.796018	-1.7002	0.0345	0	0.00223503	0.00864616	0.796021	0.906794	0.378373	20
MANSC1	pQTL_INTERVAL	MANSC1.9557.5.3	12	12492693	rs2160588	12	12334513	A	G	0.118396	-0.0106	0.0134	0.428918	0.5024	0.0371	8.86165e-42	-0.0210987	0.0267174	0.429704	0.429704	0.275383	20
MANSC4	pQTL_INTERVAL	MANSC4.9578.263.3	12	27919903	rs11049131	12	27770308	A	G	0.23237	0.0021	0.0095	0.825052	0.6398	0.0279	2.23362e-116	0.00328228	0.0148491	0.825059	0.653407	0.313836	20
MAPK13	pQTL_INTERVAL	MAPK13.5006.71.1	6	36105280	rs12210904	6	36130414	A	C	0.29407	-0.0005	0.0093	0.957124	0.2538	0.0266	1.4098e-21	-0.00197006	0.0366436	0.957124	0.957124	0.653918	20
MAPK3	pQTL_INTERVAL	MAPK3.2855.49.2	16	30130027	rs7201780	16	30135944	T	C	0.45205	0.019	0.0083	0.0220702	0.1469	0.0248	3.15378e-09	0.12934	0.0605735	0.0327405	0.0327405	0.233335	20
MATN2	pQTL_INTERVAL	MATN2.3325.2.2	8	98965097	rs2279119	8	98034070	T	C	0.040018	0.0001	0.0226	0.99647	0.3543	0.0643	3.58612e-08	0.000282247	0.0637878	0.99647	0.99647	0.543761	5
MATN4	pQTL_INTERVAL	MATN4.7083.74.3	20	43929511	rs11697677	20	45296914	A	G	0.746999	0.0018	0.0092	0.844882	0.2298	0.028	2.26514e-16	0.0078329	0.0400462	0.844926	0.844926	0.846357	20
MBL2	pQTL_INTERVAL	MBL2.3000.66.1	10	54528299	rs7899547	10	52777079	T	G	0.346873	-0.0218	0.0085	0.0103263	-0.9477	0.0202	0	0.0230031	0.00898247	0.0104407	0.38416	0.708	20
MCL1	pQTL_INTERVAL	MCL1.10358.33.3	1	150549620	rs11580946	1	150578851	A	G	0.01615	-0.0661	0.0365	0.0701472	0.5676	0.1018	2.46624e-08	-0.116455	0.0676128	0.0849997	0.0849997	0.509887	14
MFAP2	pQTL_INTERVAL	MFAP2.9294.45.3	1	17304085	rs4920605	1	16988930	A	G	0.566146	0.0125	0.0081	0.12278	0.2073	0.0243	1.45258e-17	0.0602991	0.039708	0.128873	0.128873	0.467771	20
MFAP4	pQTL_INTERVAL	MFAP4.5636.10.3	17	19288643	rs139356332	17	19385973	C	G	0.020455	-0.0102	0.0322	0.751418	-0.4654	0.0747	4.65678e-10	0.0219166	0.0692772	0.751728	0.751728	0.673078	4
MFGE8	pQTL_INTERVAL	MFGE8.4455.89.2	15	89449306	rs1961839	15	88924223	A	G	0.403315	-0.0026	0.0088	0.767647	-0.2253	0.0252	3.87497e-19	0.0115402	0.0390804	0.76777	0.22396	0.403746	20
MGAT2	pQTL_INTERVAL	MGAT2.6909.40.3	14	50088843	rs28396798	14	49608601	T	C	0.540936	-0.0186	0.0082	0.0233114	0.1949	0.0244	1.37474e-15	-0.0954336	0.0437364	0.0291082	0.0291082	0.0381141	20
MGAT4B	pQTL_INTERVAL	MGAT4B.7141.21.3	5	179227236	rs73351608	5	179805064	A	T	0.97773	0.0187	0.0351	0.594197	0.9586	0.0852	2.2853e-29	0.0195076	0.0366569	0.59461	0.59461	0.75826	20
MIA	pQTL_INTERVAL	MIA.2687.2.1	19	41282239	rs2604877	19	40769143	T	C	0.928157	0.0135	0.0151	0.371301	-1.4417	0.0424	2.05594e-253	-0.00936395	0.0104774	0.371466	0.139799	0.108197	20
MINPP1	pQTL_INTERVAL	MINPP1.5586.66.3	10	89290403	rs151263683	10	87498419	A	C	0.472679	0.0005	0.0086	0.953638	-0.1499	0.0252	2.70755e-09	-0.00333556	0.0573743	0.95364	0.95364	0.7712	19
MLN	pQTL_INTERVAL	MLN.5631.83.3	6	33767120	rs9394169	6	33811187	A	G	0.449914	-0.0157	0.008	0.0497043	0.4702	0.0234	8.32455e-90	-0.03339	0.017095	0.0507951	0.0114584	0.31405	20
MMP10	pQTL_INTERVAL	MMP10.8479.4.3	11	102646295	rs17860955	11	102778751	T	C	0.9777	-0.0263	0.0326	0.419811	0.8693	0.0869	1.47175e-23	-0.0302542	0.0376232	0.421318	0.0893837	0.339099	11
MMP12	pQTL_INTERVAL	MMP12.4496.60.2	11	102739611	rs114176245	11	102848803	T	C	0.124304	0.0115	0.0121	0.341902	-0.7818	0.0349	3.83581e-111	-0.0147096	0.015491	0.342336	0.788098	0.104561	20
MMP16	pQTL_INTERVAL	MMP16.9719.145.3	8	89194588	rs3851539	8	88310676	A	G	0.595036	-0.0018	0.0082	0.826251	-0.1467	0.0254	7.66837e-09	0.0122699	0.0559367	0.826374	0.826374	0.471997	20
MMP9	pQTL_INTERVAL	MMP9.2579.17.5	20	44641373	rs2250889	20	46013767	C	G	0.9574	0.0185	0.0188	0.325095	-0.6221	0.0585	2.0662e-26	-0.029738	0.0303493	0.327157	0.327157	0.521217	20
MPO	pQTL_INTERVAL	MPO.2580.83.2	17	56352756	rs75394768	17	58336274	A	C	0.060646	0.0457	0.0183	0.0125154	-0.5151	0.0474	1.65395e-27	-0.0887206	0.0364531	0.01494	0.00447807	0.620492	20
MRC1	pQTL_INTERVAL	MRC1.2637.77.2	10	18025716	rs118160793	10	17814445	A	G	0.8261	-0.0001	0.0121	0.993406	-0.6537	0.0315	1.1667e-95	0.000152975	0.01851	0.993406	0.105779	0.724568	4
MRC2	pQTL_INTERVAL	MRC2.3041.55.2	17	60737861	rs146385050	17	62559897	A	C	0.177648	-0.0291	0.0119	0.01447	-0.2188	0.0323	1.25275e-11	0.132998	0.0578229	0.0214428	0.0214428	0.0306994	10
MSMB	pQTL_INTERVAL	MSMB.10620.21.3	10	51556035	rs10993994	10	46046326	T	C	0.3899	0.2075	0.008	2.51602e-148	-0.9821	0.0189	0	-0.211282	0.00910421	3.8643e-119	2.66017e-92	0.0285003	10
MTHFS	pQTL_INTERVAL	MTHFS.14107.1.3	15	80162757	rs57141546	15	79921949	T	C	0.353504	0.0181	0.0085	0.0332202	-0.211	0.0261	6.25269e-16	-0.085782	0.0416584	0.0394773	0.104532	0.23217	20
MTRF1L	pQTL_INTERVAL	MTRF1L.11134.30.3	6	153316225	rs503366	6	153012415	T	C	0.497647	-0.028	0.008	0.000465258	-0.1652	0.0243	1.05821e-11	0.169492	0.0544671	0.00185939	0.00185939	0.268239	19
MXRA7	pQTL_INTERVAL	MXRA7.8005.1.3	17	74680309	rs9900613	17	76678775	T	C	0.4319	0.0112	0.0082	0.171985	-0.229	0.0247	1.83969e-20	-0.0489083	0.0361944	0.176609	0.0153648	0.96605	20
MYBPC1	pQTL_INTERVAL	MYBPC1.7648.9.3	12	102034183	rs59931471	12	101651861	T	C	0.844094	0.0144	0.011	0.190504	0.1973	0.0339	5.88269e-09	0.0729853	0.0571456	0.201538	0.201538	0.297393	15
NAAA	pQTL_INTERVAL	NAAA.3173.49.2	4	76846986	rs9996608	4	75927078	T	C	0.285133	-0.0093	0.0088	0.290595	-0.5485	0.0257	4.58653e-101	0.0169553	0.0160634	0.291185	0.307264	0.652312	20
NAGK	pQTL_INTERVAL	NAGK.3894.15.2	2	71300702	rs7606102	2	71049269	A	G	0.848204	0.0059	0.0111	0.595051	0.432	0.0331	6.24236e-39	0.0136574	0.0257157	0.595356	0.514119	0.5187	20
NAGPA	pQTL_INTERVAL	NAGPA.11208.15.3	16	5079393	rs12599777	16	5029465	A	G	0.823493	0.0013	0.0106	0.902391	0.4178	0.0317	1.14678e-39	0.00311154	0.0253721	0.902395	0.437986	0.323724	20
NAT14	pQTL_INTERVAL	NAT14.11120.49.3	19	55997745	rs10418046	19	53824615	T	G	0.785184	0.0203	0.0106	0.0554805	-0.4457	0.029	2.64356e-53	-0.0455463	0.0239667	0.057381	0.0249421	0.0443574	20
NCAM1	pQTL_INTERVAL	NCAM1.4498.62.2	11	112990563	rs7113211	11	112771909	A	G	0.485998	0.0011	0.0085	0.897032	0.2063	0.0249	1.1797e-16	0.00533204	0.0412072	0.897044	0.114249	0.502056	20
NCAM2	pQTL_INTERVAL	NCAM2.6507.16.3	21	22641574	rs2826851	21	21463626	A	G	0.717929	0.0007	0.0089	0.93731	-0.3166	0.0283	4.70657e-29	-0.00221099	0.0281119	0.937311	0.468467	0.269769	20
NCR1	pQTL_INTERVAL	NCR1.8360.169.3	19	55420973	rs2278428	19	54906696	A	C	0.92765	0.0525	0.0159	0.000960368	0.3557	0.0444	1.13538e-15	0.147596	0.0483484	0.00226746	0.00226746	0.018905	12
NDNF	pQTL_INTERVAL	NDNF.6604.59.3	4	121975227	rs4540078	4	121028282	T	C	0.406447	0.005	0.0082	0.542023	-0.1544	0.0253	1.04248e-09	-0.0323834	0.0533732	0.544027	0.544027	0.548346	7
NDST1	pQTL_INTERVAL	NDST1.6927.7.3	5	149907556	rs6870546	5	150466168	T	C	0.034109	-0.0212	0.0261	0.416642	-0.3743	0.062	1.56911e-09	0.0566391	0.0703585	0.420816	0.420816	0.629435	6
NEGR1	pQTL_INTERVAL	NEGR1.13109.82.3	1	72308450	rs2797540	1	72207511	A	G	0.501854	0.0098	0.0081	0.226326	0.1352	0.0246	3.88646e-08	0.0724852	0.0613458	0.237371	0.237371	0.439859	20
NELL1	pQTL_INTERVAL	NELL1.6544.33.3	11	21144162	rs61652119	11	20933724	A	G	0.049225	-0.0123	0.0202	0.542583	1.1098	0.0553	1.38539e-89	-0.0110831	0.0182099	0.542769	0.613351	0.350593	20
NEO1	pQTL_INTERVAL	NEO1.8900.28.3	15	73471185	rs12903656	15	73034620	C	G	0.100451	0.0169	0.0131	0.197024	0.2861	0.0415	5.42541e-12	0.0590703	0.046583	0.204775	0.220775	0.0389594	20
NFASC	pQTL_INTERVAL	NFASC.7179.69.3	1	204872027	rs6667532	1	204979531	A	G	0.896876	-0.0237	0.0144	0.0997981	-0.8226	0.0387	2.91265e-100	0.0288111	0.0175579	0.100814	0.00134232	0.170909	20
NID2	pQTL_INTERVAL	NID2.3633.70.5	14	52503732	rs1151580	14	52013524	T	C	0.45715	-0.0093	0.0082	0.256733	-0.3923	0.0232	3.83051e-64	0.0237063	0.0209493	0.257801	0.444445	0.652214	20
NISCH	pQTL_INTERVAL	NISCH.12738.43.3	3	52502724	rs9856575	3	52476576	A	G	0.97865	-0.0229	0.0328	0.48507	0.4603	0.0824	2.32139e-08	-0.0497502	0.0718123	0.488447	0.488447	0.862985	20
NME2	pQTL_INTERVAL	NME2.4249.64.2	17	49245950	rs6504695	17	51135505	A	G	0.508592	0.0097	0.0081	0.2311	0.1598	0.0245	6.91687e-11	0.0607009	0.0515356	0.238859	0.238859	0.605734	20
NMRAL1	pQTL_INTERVAL	NMRAL1.13988.67.3	16	4518286	rs11557236	16	4469438	A	G	0.0801	0.0116	0.0175	0.507422	-0.4905	0.0443	1.71081e-28	-0.0236493	0.0357418	0.508181	0.508181	0.0615665	20
NOG	pQTL_INTERVAL	NOG.5846.24.3	17	54672005	rs79084672	17	56778779	A	G	0.9889	-0.0324	0.0489	0.507602	-1.2369	0.1154	8.34607e-27	0.0261945	0.0396098	0.508411	0.508411	0.181237	5
NPPB	pQTL_INTERVAL	NPPB.7655.11.3	1	11918256	rs198389	1	11859214	A	G	0.581389	0.0104	0.0084	0.215681	-0.2934	0.0253	4.27588e-31	-0.0354465	0.0287926	0.218286	0.661054	0.983882	20
NPTX1	pQTL_INTERVAL	NPTX1.9256.78.3	17	78445518	rs62069681	17	80650902	T	C	0.9108	0.0234	0.0154	0.128642	-0.514	0.0417	6.55116e-35	-0.0455253	0.0301879	0.131538	0.298277	0.562747	20
NPW	pQTL_INTERVAL	NPW.9986.14.3	16	2070138	rs35327014	16	2026201	A	G	0.769548	-0.0228	0.0096	0.017549	0.4266	0.0288	1.2163e-49	-0.0534458	0.0227909	0.0190246	0.0190246	0.601044	20
NQO1	pQTL_INTERVAL	NQO1.9837.60.3	16	69751918	rs12232410	16	69702948	A	G	0.182418	0.0047	0.0103	0.648167	-0.7499	0.0283	1.01578e-154	-0.0062675	0.0137372	0.648215	0.53376	0.00179213	20
NQO2	pQTL_INTERVAL	NQO2.9754.33.3	6	3010250	rs9378755	6	3000744	A	G	0.2476	-0.0101	0.0097	0.297766	-0.6457	0.0276	4.8132e-121	0.0156419	0.0150373	0.298244	0.708712	0.860023	20
NRP1	pQTL_INTERVAL	NRP1.3214.3.2	10	33545125	rs2506149	10	33191785	T	C	0.350411	-0.0029	0.0083	0.726791	-0.2805	0.0256	6.14832e-28	0.0103387	0.0296051	0.726924	0.835011	0.386048	20
NRP2	pQTL_INTERVAL	NRP2.6590.54.3	2	206605040	rs16837641	2	205770145	A	G	0.324526	0.027	0.0091	0.00300689	0.2094	0.0271	1.10165e-14	0.12894	0.0465512	0.00560819	0.0183558	0.250217	9
NRXN3	pQTL_INTERVAL	NRXN3.5111.15.3	14	79602353	rs7149771	14	79063414	A	G	0.622944	-0.0008	0.0082	0.922281	0.1664	0.0252	4.02445e-11	-0.00480769	0.0492842	0.922289	0.922289	0.294532	20
NT5C	pQTL_INTERVAL	NT5C.12560.9.3	17	73127104	rs78625720	17	75144846	A	G	0.031244	0.0194	0.0252	0.441394	-0.7529	0.0719	1.16793e-25	-0.025767	0.0335609	0.442624	0.0458515	0.0837756	20
NTN1	pQTL_INTERVAL	NTN1.6649.51.3	17	9036087	rs72809988	17	9083080	A	G	0.115176	0.0035	0.0125	0.779478	-0.5788	0.038	2.18252e-52	-0.00604699	0.0216001	0.779514	0.377662	0.27014	20
NTN4	pQTL_INTERVAL	NTN4.3327.27.1	12	96118059	rs17288108	12	95738117	A	G	0.81845	-0.0164	0.0106	0.121822	0.2779	0.0323	7.7176e-18	-0.059014	0.038755	0.127823	0.298803	0.403197	20
NTNG1	pQTL_INTERVAL	NTNG1.5637.81.3	1	107855030	rs115668827	1	107135646	C	G	0.047188	0.0258	0.0195	0.18581	1.0036	0.0565	1.37137e-70	0.0257075	0.0194839	0.187028	0.393391	0.262612	20
NUDT12	pQTL_INTERVAL	NUDT12.13947.371.3	5	102891528	rs74692061	5	103567942	A	G	0.844893	0.0166	0.012	0.166563	0.3756	0.0341	3.24749e-28	0.044196	0.0321999	0.169892	0.169892	0.70209	12
NUDT9	pQTL_INTERVAL	NUDT9.9482.110.3	4	88362166	rs28696943	4	87388983	A	G	0.852571	-0.0118	0.0116	0.309039	0.3571	0.0323	2.05661e-28	-0.033044	0.0326211	0.311078	0.271421	0.143103	20
OAF	pQTL_INTERVAL	OAF.6414.8.3	11	120091198	rs117554512	11	120227620	T	C	0.08135	-0.0246	0.0148	0.0964803	0.6816	0.0431	2.47617e-56	-0.0360916	0.0218332	0.0983193	0.338125	0.869518	20
OAS1	pQTL_INTERVAL	OAS1.10361.25.3	12	113350206	rs4767027	12	112921352	T	C	0.353353	-0.002	0.009	0.824141	0.2701	0.0256	5.03764e-26	-0.00740467	0.0333284	0.824179	0.824179	0.174596	20
OBP2B	pQTL_INTERVAL	OBP2B.5680.54.3	9	136082651	rs4454354	9	133214142	T	C	0.197511	-0.0149	0.0097	0.124518	-0.358	0.0298	3.02076e-33	0.0416201	0.0273156	0.127589	0.205341	0.819782	20
OLA1	pQTL_INTERVAL	OLA1.12659.13.3	2	175025286	rs145495932	2	174215028	T	C	0.196726	0.0158	0.0106	0.136075	0.1967	0.0317	5.46804e-10	0.0803254	0.0554222	0.147244	0.147244	0.676892	20
OSMR	pQTL_INTERVAL	OSMR.10892.8.3	5	38890851	rs357253	5	38907320	T	C	0.229106	0.0156	0.0097	0.107781	0.2089	0.0292	8.42178e-13	0.0746769	0.0475925	0.116627	0.0645523	0.29237	20
PAM	pQTL_INTERVAL	PAM.5620.13.3	5	102228647	rs257309	5	103082900	A	G	0.649815	-0.0131	0.0084	0.118873	0.4664	0.0248	6.68673e-79	-0.0280875	0.0180721	0.120139	0.850039	0.872073	20
PATE4	pQTL_INTERVAL	PATE4.8065.245.3	11	125706588	rs875500	11	125828759	A	T	0.718	0.0101	0.0087	0.245675	-0.4819	0.0262	1.49118e-75	-0.0209587	0.0180895	0.246614	0.752518	0.207824	20
PCBD1	pQTL_INTERVAL	PCBD1.11313.100.3	10	72645290	rs2630336	10	70888665	T	G	0.360278	-0.0026	0.009	0.772666	-0.1602	0.0256	3.90414e-10	0.0162297	0.0562396	0.772902	0.772902	0.224325	20
PCOLCE	pQTL_INTERVAL	PCOLCE.11237.49.3	7	100202839	rs9801017	7	100638579	A	G	0.623948	-0.0113	0.0085	0.183712	0.2113	0.0254	8.87851e-17	-0.0534785	0.0407376	0.189266	0.347759	0.227667	20
PCOLCE2	pQTL_INTERVAL	PCOLCE2.6081.52.3	3	142572373	rs11716897	3	142886714	A	G	0.355692	-0.0061	0.0088	0.488196	0.4139	0.0243	4.68079e-65	-0.0147379	0.0212788	0.488555	0.543645	0.549735	20
PCSK1	pQTL_INTERVAL	PCSK1.13388.57.3	5	95746951	rs13169290	5	96393702	A	G	0.272327	0.0067	0.0094	0.475991	-1.0976	0.0209	0	-0.00610423	0.00856493	0.476031	0.0529673	0.012078	20
PCSK7	pQTL_INTERVAL	PCSK7.4459.68.2	11	117089513	rs634960	11	117202247	T	C	0.7737	-0.0049	0.0094	0.602174	0.2913	0.0293	2.73341e-23	-0.0168211	0.0323135	0.602672	0.602672	0.515424	20
PDCD1LG2	pQTL_INTERVAL	PDCD1LG2.3004.67.2	9	5540913	rs16923189	9	5510644	A	G	0.6964	0.011	0.0088	0.2113	-0.3879	0.0259	1.04058e-50	-0.0283578	0.0227651	0.212886	0.109993	0.363333	20
PDCD5	pQTL_INTERVAL	PDCD5.12517.52.3	19	33075225	rs4499344	19	32582525	A	G	0.294284	-0.006	0.0088	0.495354	0.354	0.0269	1.4938e-39	-0.0169492	0.0248921	0.495932	0.357523	0.53215	20
PDGFD	pQTL_INTERVAL	PDGFD.9341.1.3	11	103906470	rs7950273	11	104160870	C	G	0.715149	-0.0069	0.0089	0.438174	0.2749	0.0269	1.6246e-24	-0.0251	0.0324684	0.439487	0.72659	0.772302	20
PDGFRB	pQTL_INTERVAL	PDGFRB.3459.49.2	5	149514411	rs2304058	5	150128981	C	G	0.444044	-0.0216	0.0084	0.010128	-0.9308	0.0203	0	0.0232058	0.00903867	0.0102466	0.334753	0.846099	20
PDIA5	pQTL_INTERVAL	PDIA5.5593.11.3	3	122833404	rs3792366	3	123121029	A	G	0.5921	-0.0022	0.0087	0.800366	-0.5224	0.0234	2.12293e-110	0.00421133	0.016655	0.800378	0.77386	0.680717	20
PEAR1	pQTL_INTERVAL	PEAR1.8275.31.3	1	156874874	rs12137505	1	156913754	A	G	0.6007	0.0066	0.0086	0.442819	0.2226	0.0251	7.41206e-19	0.0296496	0.0387787	0.444519	0.662096	0.0540178	20
PENK	pQTL_INTERVAL	PENK.9076.25.3	8	57356402	rs2670014	8	56464222	T	C	0.46663	-0.0087	0.008	0.276816	-0.4653	0.0234	5.53044e-88	0.0186976	0.0172189	0.277533	0.0326407	0.439628	20
PF4V1	pQTL_INTERVAL	PF4V1.5663.18.3	4	74719606	rs941758	4	73853224	A	C	0.71165	0.0107	0.0092	0.244812	-0.4937	0.0253	8.37583e-85	-0.0216731	0.0186679	0.245649	0.569038	0.0982565	20
PGLYRP1	pQTL_INTERVAL	PGLYRP1.3329.14.2	19	46524483	rs8102493	19	46027131	T	C	0.665678	-0.0022	0.0089	0.80476	0.2168	0.0259	5.72982e-17	-0.0101476	0.0410696	0.804844	0.804844	0.768513	17
PGM1	pQTL_INTERVAL	PGM1.9173.21.3	1	64092697	rs1126728	1	63631761	T	C	0.22735	0.021	0.0104	0.0434632	0.2869	0.0289	3.166e-23	0.0731962	0.0369918	0.0478482	0.127522	0.0755531	3
PI3	pQTL_INTERVAL	PI3.4982.54.1	20	43804362	rs16989763	20	45151322	T	C	0.801379	-0.0118	0.0105	0.261094	-0.3756	0.0302	1.64392e-35	0.0314164	0.0280692	0.263034	0.519188	0.925713	20
PIANP	pQTL_INTERVAL	PIANP.14114.18.3	12	6806482	rs7959658	12	6645025	A	G	0.64	0.0116	0.0093	0.212283	-0.1676	0.0257	6.96536e-11	-0.0692124	0.0564951	0.220536	0.220536	0.528248	10
PIGR	pQTL_INTERVAL	PIGR.3216.2.2	1	207110838	rs2007272	1	206940410	C	G	0.430588	0.0081	0.0083	0.329112	-0.205	0.0248	1.38379e-16	-0.0395122	0.040769	0.332459	0.332459	0.758694	18
PLA2G2A	pQTL_INTERVAL	PLA2G2A.2692.74.2	1	20304037	rs11573156	1	19979653	C	G	0.228781	0.0317	0.0102	0.00188458	1.0205	0.0243	0	0.0310632	0.0100224	0.00193934	0.0141005	0.881429	20
PLA2R1	pQTL_INTERVAL	PLA2R1.10916.44.3	2	160858192	rs3749117	2	160028931	T	C	0.4935	0.003	0.0082	0.714474	0.9021	0.0188	0	0.00332557	0.00909017	0.714482	0.276167	0.252882	20
PLAU	pQTL_INTERVAL	PLAU.4158.54.2	10	75674058	rs2227551	10	73909432	T	G	0.7211	-0.0068	0.0091	0.454911	-0.2435	0.0266	5.47949e-20	0.0279261	0.037496	0.456408	0.456408	0.527982	20
PLCG1	pQTL_INTERVAL	PLCG1.4563.61.2	20	39785258	rs2866372	20	41212451	T	C	0.475733	-0.0046	0.008	0.565291	0.1556	0.0247	2.98425e-10	-0.029563	0.0516276	0.566902	0.566902	0.494844	20
PLEKHA7	pQTL_INTERVAL	PLEKHA7.12731.12.3	11	16922584	rs382280	11	16836252	T	C	0.119586	-0.0207	0.0133	0.119615	0.2767	0.04	4.59684e-12	-0.0748103	0.0492681	0.128905	0.128905	0.985345	15
PLG	pQTL_INTERVAL	PLG.3710.49.2	6	161128064	rs4252129	6	160731873	T	C	0.0161	0.0024	0.0365	0.947574	-1.0124	0.0967	1.19279e-25	-0.0023706	0.0360537	0.947575	3.49784e-11	0.00685847	17
PLXNA1	pQTL_INTERVAL	PLXNA1.9005.16.3	3	126731835	rs4679317	3	126969428	A	G	0.692467	-0.003	0.0087	0.730224	0.244	0.0259	4.47454e-21	-0.0122951	0.0356796	0.730398	0.72604	0.76384	20
PLXNB2	pQTL_INTERVAL	PLXNB2.9216.100.3	22	50729704	rs28573806	22	50289363	T	C	0.607604	-0.0219	0.0088	0.0128234	-0.5315	0.0232	3.7376e-116	0.0412041	0.0166543	0.0133579	0.136455	0.117773	20
PLXNC1	pQTL_INTERVAL	PLXNC1.4564.2.2	12	94621974	rs115651556	12	94220122	A	G	0.01345	-0.0581	0.0469	0.215417	-2.1447	0.1008	1.86282e-100	0.02709	0.0219049	0.216194	0.169479	0.125512	4
PMEL	pQTL_INTERVAL	PMEL.6472.40.3	12	56353867	rs3213122	12	55969882	A	C	0.083384	0.0176	0.0152	0.246907	0.2643	0.0456	6.78941e-09	0.066591	0.0586468	0.256183	0.256183	0.642479	11
POFUT1	pQTL_INTERVAL	POFUT1.5634.39.3	20	30800710	rs76143353	20	32227952	T	C	0.0577	-0.001	0.0196	0.959309	-0.8	0.0499	7.63048e-58	0.00125	0.0245001	0.95931	0.299982	0.202786	20
POGLUT1	pQTL_INTERVAL	POGLUT1.6467.65.3	3	119200669	rs75203710	3	119402832	T	C	0.936162	0.0076	0.0163	0.641031	-0.3935	0.0483	3.73071e-16	-0.0193139	0.0414909	0.641576	0.641576	0.754454	20
POMGNT2	pQTL_INTERVAL	POMGNT2.6359.50.3	3	43134147	rs729654	3	43106160	T	C	0.482193	0.0063	0.0081	0.4367	-0.2561	0.0239	8.61085e-27	-0.0245998	0.0317115	0.437904	0.395145	0.769335	20
POSTN	pQTL_INTERVAL	POSTN.6645.53.3	13	38154849	rs7981539	13	37544139	A	C	0.361111	-0.0107	0.0085	0.208094	0.1733	0.0264	5.22449e-11	-0.0617426	0.0499416	0.216348	0.0400106	0.632889	20
PPIE	pQTL_INTERVAL	PPIE.5238.26.3	1	40213478	rs12086750	1	39744796	C	G	0.367908	-0.0011	0.0088	0.900524	-0.3832	0.025	4.97061e-53	0.00287056	0.0229653	0.900527	0.411183	0.616997	20
PPIL1	pQTL_INTERVAL	PPIL1.9884.8.3	6	36832702	rs12194408	6	36871822	C	G	0.9764	-0.0051	0.025	0.838353	1.106	0.0705	1.82889e-55	-0.00461121	0.0226059	0.838367	0.838367	0.701521	6
PPT1	pQTL_INTERVAL	PPT1.9244.27.3	1	40550761	rs7533094	1	40094014	A	G	0.041012	-0.0353	0.0182	0.0524331	-0.8621	0.0603	2.28943e-46	0.0409465	0.0213046	0.0546115	0.0748059	0.249469	17
PRCP	pQTL_INTERVAL	PRCP.5722.78.3	11	82572813	rs2229437	11	82853252	T	G	0.82475	0.0101	0.0107	0.345208	-0.291	0.0315	2.50924e-20	-0.0347079	0.0369612	0.347712	0.347712	0.56786	20
PRDX1	pQTL_INTERVAL	PRDX1.3855.56.1	1	45982158	rs61783167	1	45773171	T	C	0.09365	-0.0339	0.0142	0.0169715	-0.2396	0.0415	7.76443e-09	0.141486	0.0641322	0.0273729	0.0273729	0.2213	20
PRSS2	pQTL_INTERVAL	PRSS2.5034.79.1	7	142464577	rs13229701	7	142765615	T	C	0.584022	0.0012	0.0086	0.889027	0.2295	0.0249	3.05907e-20	0.00522876	0.0374771	0.88904	0.719803	0.846331	20
PRSS22	pQTL_INTERVAL	PRSS22.4534.10.2	16	2905449	rs3810801	16	2842369	A	C	0.334987	0.0068	0.0092	0.459828	0.3066	0.0256	4.71468e-33	0.0221787	0.0300636	0.46068	0.0713352	0.013159	20
PRTN3	pQTL_INTERVAL	PRTN3.13720.95.3	19	844579	rs2074638	19	840839	T	C	0.236829	-0.0003	0.0107	0.977632	-0.5779	0.028	1.21852e-94	0.000519121	0.0185153	0.977632	0.86071	0.454517	20
PSAPL1	pQTL_INTERVAL	PSAPL1.8814.33.3	4	7434360	rs10023470	4	7432729	A	G	0.815419	-0.0032	0.011	0.771121	-0.5481	0.0307	2.71866e-71	0.00583835	0.020072	0.77115	0.939291	0.124404	20
PSG3	pQTL_INTERVAL	PSG3.6444.15.3	19	43235230	rs1058285	19	43175899	T	C	0.6004	-0.0065	0.0089	0.465184	-0.5624	0.025	4.54237e-112	0.0115576	0.0158334	0.465419	0.188242	0.682385	20
PSG4	pQTL_INTERVAL	PSG4.5649.83.3	19	43703389	rs1058285	19	43175899	T	C	0.6004	-0.0065	0.0089	0.465184	-0.6097	0.0247	1.58041e-134	0.010661	0.0146037	0.465379	0.146471	0.610092	20
PSG5	pQTL_INTERVAL	PSG5.9314.9.3	19	43681291	rs7412	19	44908822	T	C	0.0801	0.0039	0.0149	0.793518	-0.5043	0.0456	1.97832e-28	-0.00773349	0.0295542	0.793575	0.83892	0.572336	20
PSG9	pQTL_INTERVAL	PSG9.9335.28.3	19	43765574	rs1058285	19	43175899	T	C	0.6004	-0.0065	0.0089	0.465184	0.17	0.0267	1.92709e-10	-0.0382353	0.0526962	0.468097	0.483438	0.652402	15
PTGFRN	pQTL_INTERVAL	PTGFRN.12727.7.3	1	117492762	rs4233450	1	116947639	T	G	0.83697	0.0039	0.0107	0.715495	1.0007	0.0283	6.93346e-274	0.00389727	0.0106931	0.71551	0.194098	0.566789	20
PTGR1	pQTL_INTERVAL	PTGR1.13543.7.3	9	114337068	rs111429209	9	111572635	T	C	0.951316	-0.0072	0.0201	0.720187	-0.6643	0.0565	6.4602e-32	0.0108385	0.0302715	0.720311	0.994085	0.147043	20
PTHLH	pQTL_INTERVAL	PTHLH.2962.50.2	12	28116955	rs10843115	12	28154784	T	C	0.267253	0.0017	0.0089	0.848517	0.1862	0.0276	1.51583e-11	0.00912997	0.0478172	0.848577	0.848577	0.952656	20
PTN	pQTL_INTERVAL	PTN.3045.72.2	7	136970318	rs7807025	7	137333130	T	C	0.571829	-0.007	0.0083	0.39902	-0.2171	0.0246	1.09261e-18	0.0322432	0.0384054	0.401162	0.401162	0.157522	20
PTPRU	pQTL_INTERVAL	PTPRU.8337.65.3	1	29608176	rs2179795	1	29315806	T	G	0.28262	-0.0047	0.0098	0.631518	-0.1556	0.0272	1.06156e-08	0.0302057	0.063203	0.63271	0.63271	0.858353	8
PYGL	pQTL_INTERVAL	PYGL.11441.11.3	14	51391591	rs144359893	14	50921416	T	C	0.010533	0.0643	0.0522	0.218024	-0.8006	0.1176	9.90867e-12	-0.0803148	0.0662598	0.225467	0.225467	0.130657	3
QDPR	pQTL_INTERVAL	QDPR.11257.1.3	4	17500936	rs28719835	4	17518443	T	C	0.25395	0.0017	0.0098	0.862282	-0.5668	0.0275	2.19078e-94	-0.00299929	0.0172907	0.862287	0.405207	0.830736	20
QPCTL	pQTL_INTERVAL	QPCTL.8866.53.3	19	46201494	rs17850756	19	45703004	A	G	0.3348	-0.0024	0.0089	0.78742	-0.2881	0.026	1.55531e-28	0.00833044	0.0309012	0.787481	0.787481	0.129399	20
QSOX1	pQTL_INTERVAL	QSOX1.6217.23.3	1	180145568	rs12371	1	180194255	A	G	0.90815	-0.0127	0.016	0.427341	-0.6995	0.0426	1.37139e-60	0.0181558	0.0229002	0.42788	0.409592	0.659898	20
QSOX2	pQTL_INTERVAL	QSOX2.8397.147.3	9	139117934	rs10858248	9	136216478	A	G	0.496286	0.0082	0.0083	0.323176	0.3568	0.0239	2.13861e-50	0.0229821	0.0233132	0.324233	0.2431	0.876236	20
RARRES1	pQTL_INTERVAL	RARRES1.8398.277.3	3	158432585	rs73015669	3	158738529	A	C	0.149429	0.0043	0.0115	0.708469	1.3458	0.0265	0	0.00319513	0.00854533	0.708477	0.609862	0.246558	20
RBP4	pQTL_INTERVAL	RBP4.5482.61.3	10	95356292	rs11187539	10	93587181	A	G	0.379844	0.0042	0.0087	0.629267	-0.1521	0.0256	2.82587e-09	-0.0276134	0.0573877	0.630394	0.630394	0.829062	11
REG4	pQTL_INTERVAL	REG4.11102.22.3	1	120345421	rs79795228	1	119816663	A	C	0.0179	-0.0248	0.0398	0.533209	0.7938	0.0995	1.48857e-15	-0.0312421	0.0502913	0.534452	0.0214738	0.266625	13
RELT	pQTL_INTERVAL	RELT.14112.40.3	11	73097961	rs3741148	11	73403678	A	G	0.787325	-0.0024	0.0097	0.804581	-0.2418	0.03	7.62944e-16	0.00992556	0.0401347	0.804671	0.804671	0.244817	20
RET	pQTL_INTERVAL	RET.3220.40.2	10	43597734	rs2795507	10	42857446	T	C	0.203283	-0.0247	0.01	0.0135113	0.2768	0.0305	1.1325e-19	-0.0892341	0.0374413	0.0171579	0.035806	0.434439	20
RETN	pQTL_INTERVAL	RETN.3046.31.1	19	7734655	rs34124816	19	7668790	A	C	0.9623	-0.0013	0.0257	0.959657	0.6083	0.0645	4.06167e-21	-0.0021371	0.0422495	0.959658	0.924667	0.882409	3
RFESD	pQTL_INTERVAL	RFESD.13603.7.3	5	94987664	rs77881626	5	95682148	T	G	0.96225	0.0147	0.0219	0.502072	0.5972	0.0573	1.96073e-25	0.0246149	0.0367471	0.502957	0.502957	0.65116	15
RGMA	pQTL_INTERVAL	RGMA.5483.1.3	15	93601512	rs3752102	15	93072785	A	C	0.465898	-0.0016	0.0086	0.852408	-0.2012	0.0245	2.17091e-16	0.00795229	0.0427545	0.852446	0.852446	0.191118	17
RGMB	pQTL_INTERVAL	RGMB.3331.8.1	5	98118598	rs1563317	5	98432782	A	G	0.448097	0.0037	0.0085	0.663349	-0.2161	0.0245	1.14043e-18	-0.0171217	0.0393815	0.663733	0.87707	0.463885	20
RIDA	pQTL_INTERVAL	HRSP12.14636.25.3	8	99121992	rs1462977	8	98103131	A	G	0.68205	-0.0019	0.0093	0.838118	0.3387	0.0258	2.2787e-39	-0.00560968	0.0274613	0.838138	0.440596	0.153601	20
RMDN1	pQTL_INTERVAL	RMDN1.7096.30.3	8	87505577	rs11781016	8	86517069	A	C	0.51125	-0.0041	0.0081	0.612735	-0.3167	0.0243	7.95032e-39	0.012946	0.0255955	0.613003	0.591456	0.0755976	20
RNASE1	pQTL_INTERVAL	RNASE1.7211.2.3	14	21270036	rs17254387	14	20812519	A	G	0.700957	0.0087	0.0096	0.364804	0.2302	0.0273	3.39128e-17	0.0377932	0.041943	0.367556	0.665667	0.656081	5
RNASE2	pQTL_INTERVAL	RNASE2.8394.56.3	14	21424111	rs56204594	14	20965208	A	C	0.532245	0.0039	0.0085	0.646361	-0.2366	0.0244	3.11343e-22	-0.0164835	0.0359658	0.646729	0.646729	0.545491	20
RNASE4	pQTL_INTERVAL	RNASE4.5644.60.3	14	21160566	rs12588573	14	20678425	T	C	0.213598	0.0252	0.0097	0.00937854	-0.4494	0.0291	8.37072e-54	-0.0560748	0.0218876	0.0104089	0.0818852	0.344005	20
RNASE6	pQTL_INTERVAL	RNASE6.5646.20.3	14	21249917	rs72669422	14	20783427	A	C	0.766127	-0.0203	0.0096	0.0344655	-0.9958	0.0235	0	0.0203856	0.00965249	0.0346903	0.0331425	0.0632429	20
ROBO2	pQTL_INTERVAL	ROBO2.5116.62.2	3	77394203	rs11127632	3	78738556	C	G	0.199145	-0.0203	0.0102	0.0465693	0.1752	0.031	1.58949e-08	-0.115868	0.0617235	0.0604902	0.0604902	0.741019	17
ROR1	pQTL_INTERVAL	ROR1.2590.69.4	1	64443434	rs1408416	1	64148812	T	G	0.1684	0.0119	0.0108	0.270526	-0.44	0.033	1.48128e-40	-0.0270455	0.0246291	0.272157	0.419371	0.330037	20
ROR2	pQTL_INTERVAL	ROR2.7861.9.3	9	94598660	rs10118792	9	91929098	T	C	0.322947	-0.0073	0.0091	0.422438	0.1758	0.0263	2.31856e-11	-0.0415245	0.0521348	0.425752	0.448065	0.467738	20
RPIA	pQTL_INTERVAL	RPIA.12333.87.3	2	89020813	rs1809526	2	88825975	A	G	0.602567	-0.0048	0.0081	0.553454	-0.1516	0.0266	1.20337e-08	0.0316623	0.0537181	0.555583	0.555583	0.461748	14
RPN1	pQTL_INTERVAL	RPN1.10490.3.3	3	128354265	rs2712417	3	128626336	A	G	0.3786	0.0197	0.0083	0.0176207	0.3447	0.0247	2.91393e-44	0.0571511	0.0244247	0.0192892	0.0192892	0.186733	20
RRM2B	pQTL_INTERVAL	RRM2B.8925.25.3	8	103233893	rs74589258	8	102203000	A	G	0.938113	-0.0056	0.0159	0.724687	-0.3254	0.0479	1.09582e-11	0.0172096	0.0489286	0.725042	0.725042	0.328705	13
RSPO3	pQTL_INTERVAL	RSPO3.13094.75.3	6	127480336	rs2489623	6	127134676	A	C	0.467118	-0.0063	0.0081	0.4367	-0.27	0.0245	3.04672e-28	0.0233333	0.0300746	0.437839	0.625058	0.758327	20
RSPO4	pQTL_INTERVAL	RSPO4.8464.31.3	20	961001	rs75904281	20	963194	T	C	0.0151	0.0261	0.052	0.615722	-0.6378	0.1024	4.70875e-10	-0.0409219	0.0817946	0.616863	0.84907
RTN4R	pQTL_INTERVAL	RTN4R.5105.2.3	22	20242376	rs75766	22	20187330	A	C	0.747082	-0.0087	0.0092	0.344326	-0.3498	0.0283	4.27896e-35	0.0248714	0.0263776	0.345734	0.00428275	0.138948	20
S100A12	pQTL_INTERVAL	S100A12.5852.6.3	1	153347129	rs3014874	1	153365467	A	G	0.2702	-0.0036	0.0109	0.741192	-0.1766	0.0275	1.34656e-10	0.0203851	0.061803	0.741521	0.741521	0.366694	3
S100A4	pQTL_INTERVAL	S100A4.14116.129.3	1	153517188	rs58056804	1	153552230	A	G	0.044526	0.0222	0.02	0.266999	0.5046	0.0565	4.22277e-19	0.0439952	0.0399403	0.270668	0.270668	0.130064	20
S100A6	pQTL_INTERVAL	S100A6.13090.17.3	1	153507896	rs58056804	1	153552230	A	G	0.044526	0.0222	0.02	0.266999	0.3541	0.0569	4.8712e-10	0.0626942	0.0573726	0.274502	0.274502	0.0574023	10
SAA1	pQTL_INTERVAL	SAA1.4336.2.1	11	18289647	rs1829575	11	18266203	C	G	0.751612	0.0115	0.0093	0.216251	-1.0247	0.0223	0	-0.0112228	0.00907911	0.216417	0.0399182	0.114152	20
SAT2	pQTL_INTERVAL	SAT2.12524.18.3	17	7530372	rs9913778	17	7630583	T	C	0.076261	-0.0242	0.0152	0.111361	-0.3141	0.0483	7.86787e-11	0.0770455	0.0498214	0.122	0.0721024	0.43444	20
SCARA5	pQTL_INTERVAL	SCARA5.10419.1.3	8	27788883	rs10866867	8	27951477	T	G	0.280091	0.0119	0.009	0.186094	-0.2537	0.0271	7.85211e-21	-0.0469058	0.0358271	0.190457	0.190457	0.222232	20
SCARF2	pQTL_INTERVAL	SCARF2.8956.96.3	22	20785509	rs738086	22	20421266	T	G	0.803175	0.0051	0.0109	0.639863	0.2997	0.0318	4.32046e-21	0.017017	0.0364145	0.640275	0.656362	0.0927527	20
SCG3	pQTL_INTERVAL	SCG3.7957.2.3	15	51993386	rs2606146	15	51693367	T	C	0.238489	-0.0079	0.0094	0.40067	-0.4862	0.0278	1.73143e-68	0.0162485	0.0193559	0.401213	0.56158	0.0855539	20
SECTM1	pQTL_INTERVAL	SECTM1.13093.6.3	17	80285410	rs4789763	17	82331408	A	G	0.49715	-0.0205	0.0089	0.021258	-0.2805	0.0246	4.06566e-30	0.0730838	0.03237	0.0239603	0.0569563	0.0219819	20
SELL	pQTL_INTERVAL	SELL.4831.4.2	1	169668901	rs4987358	1	169696410	T	G	0.26775	0.0099	0.0092	0.281888	-0.5165	0.0261	3.68326e-87	-0.0191675	0.0178385	0.282599	0.736685	0.596448	20
SELP	pQTL_INTERVAL	SELP.4154.57.2	1	169578732	rs6136	1	169594713	T	G	0.8852	0.0136	0.014	0.331335	0.8073	0.0371	5.54178e-105	0.0168463	0.017359	0.331816	0.574859	0.709069	15
SEMA3C	pQTL_INTERVAL	SEMA3C.6448.36.3	7	80460260	rs2015768	7	80945788	C	G	0.415549	0.0037	0.0088	0.674153	-0.1752	0.0248	1.61177e-12	-0.0211187	0.0503172	0.674696	0.674696	0.75173	17
SEMA3E	pQTL_INTERVAL	SEMA3E.5363.51.3	7	83135850	rs3757607	7	83405046	C	G	0.122362	0.0147	0.0124	0.235826	-1.1204	0.0323	1.2242e-263	-0.0131203	0.0110739	0.2361	0.737915	0.934048	20
SEMA3G	pQTL_INTERVAL	SEMA3G.5628.21.3	3	52473075	rs2016575	3	52443064	T	C	0.185356	0.0074	0.0107	0.489196	0.2687	0.0316	1.8449e-17	0.02754	0.0399529	0.490627	0.785111	0.609438	20
SEMA4D	pQTL_INTERVAL	SEMA4D.5737.61.3	9	92043381	rs45464494	9	89379518	T	C	0.0781	-0.0116	0.0144	0.420499	-1.4207	0.0389	4.99088e-292	0.00816499	0.0101383	0.420612	0.598828	0.56161	20
SEMA5A	pQTL_INTERVAL	SEMA5A.13132.14.3	5	9290685	rs17329170	5	9547130	A	G	0.09575	-0.0239	0.0154	0.120675	1.432	0.0324	0	-0.0166899	0.0107608	0.120904	0.806617	0.970593	20
SEMA6A	pQTL_INTERVAL	SEMA6A.7945.10.3	5	115844936	rs74571245	5	116442036	T	C	0.958208	-0.0328	0.0224	0.143116	-0.3586	0.0614	5.20785e-09	0.0914668	0.0643985	0.155513	0.155513	0.925071	20
SERPINA10	pQTL_INTERVAL	SERPINA10.13119.26.3	14	94754505	rs941591	14	94290413	T	C	0.83615	0.0053	0.0106	0.617075	-0.8369	0.0307	1.24485e-163	-0.0063329	0.0126679	0.617134	0.428889	0.780582	20
SERPINA12	pQTL_INTERVAL	SERPINA12.6551.94.3	14	94962084	rs17091005	14	94522070	T	C	0.78829	-0.0134	0.0099	0.175885	-0.3227	0.0296	1.12718e-27	0.0415246	0.0309142	0.1792	0.663294	0.340486	17
SERPINA4	pQTL_INTERVAL	SERPINA4.3449.58.2	14	95032003	rs10139745	14	94569037	A	G	0.220777	0.006	0.0095	0.527662	0.6166	0.0277	9.03937e-110	0.00973078	0.0154133	0.527828	0.201251	0.0420801	20
SERPINE2	pQTL_INTERVAL	SERPINE2.3217.74.2	2	224867979	rs68066031	2	224015781	T	C	0.772875	0.0098	0.011	0.372978	0.4261	0.0297	1.11566e-46	0.0229993	0.0258653	0.373898	0.627145	0.480175	20
SERPINF1	pQTL_INTERVAL	SERPINF1.9211.19.3	17	1673043	rs62088172	17	1762959	T	C	0.35298	0.0228	0.0086	0.00802152	-0.4449	0.0251	2.68437e-70	-0.0512475	0.0195452	0.00874165	0.0206531	0.0176404	20
SERPINF2	pQTL_INTERVAL	SERPINF2.3024.18.2	17	1652344	rs11657394	17	1733656	A	C	0.074985	-0.0008	0.0192	0.966764	-0.3459	0.0479	5.1495e-13	0.00231281	0.0555083	0.966765	0.966765	0.0332527	8
SERPING1	pQTL_INTERVAL	SERPING1.4479.14.2	11	57373676	rs7102271	11	57629352	T	G	0.274025	-0.0284	0.0092	0.00202217	-0.6002	0.0258	1.03705e-119	0.0473176	0.0154626	0.00221239	0.0175487	0.346592	20
SFRP1	pQTL_INTERVAL	SFRP1.3221.54.1	8	41143232	rs72643820	8	41309972	T	C	0.609616	-0.0213	0.0094	0.023454	0.1895	0.0254	8.61096e-14	-0.112401	0.0518417	0.0301465	0.0285676	0.259713	10
SIAE	pQTL_INTERVAL	SIAE.9263.57.3	11	124524730	rs78778622	11	124660768	T	C	0.942	0.0373	0.0216	0.0841943	0.3096	0.054	9.8476e-09	0.120478	0.0728634	0.0982334	0.0982334
SIGLEC12	pQTL_INTERVAL	SIGLEC12.10037.98.3	19	51999063	rs3826667	19	51500820	T	C	0.839772	0.0039	0.0111	0.725325	-1.127	0.0275	0	-0.00346051	0.00984952	0.725334	0.634837	0.272514	20
SIGLEC14	pQTL_INTERVAL	SIGLEC14.5125.6.3	19	52147968	rs73052830	19	51657512	A	C	0.88595	-0.0107	0.0122	0.38046	0.3043	0.0376	5.8172e-16	-0.0351627	0.0403267	0.383239	0.284567	0.474499	20
SIGLEC7	pQTL_INTERVAL	SIGLEC7.2742.68.2	19	51651170	rs140185670	19	51142883	C	G	0.061493	-0.0108	0.0189	0.567709	-0.6089	0.0482	1.39269e-36	0.0177369	0.0310713	0.568105	0.538974	0.380076	12
SIGLEC9	pQTL_INTERVAL	SIGLEC9.3007.7.2	19	51633828	rs2075803	19	51125272	A	G	0.44435	-0.0109	0.0081	0.178406	1.2255	0.0123	0	-0.00889433	0.00661015	0.178446	0.562518	0.357061	20
SIRPA	pQTL_INTERVAL	SIRPA.5430.66.3	20	1897982	rs6136376	20	1915598	A	G	0.627842	-0.0001	0.0091	0.991232	1.2114	0.0153	0	-8.25491e-05	0.00751197	0.991232	0.664232	0.198902	17
SIRPB1	pQTL_INTERVAL	SIRPB1.6247.9.3	20	1572884	rs3848788	20	1562420	A	G	0.294899	-0.0016	0.0087	0.854086	0.7453	0.0239	1.75043e-213	-0.00214679	0.0116734	0.854088	0.410137	0.958045	20
SIRPG	pQTL_INTERVAL	SIRPG.9241.40.3	20	1624111	rs6043409	20	1635560	A	G	0.350705	0.0169	0.0086	0.0494008	-0.2628	0.0261	7.57707e-24	-0.0643075	0.0333419	0.0537647	0.149853	0.815686	20
SLAMF6	pQTL_INTERVAL	SLAMF6.5128.53.3	1	160473935	rs3795329	1	160486922	C	G	0.205752	-0.0058	0.011	0.598004	-0.2111	0.0302	2.74757e-12	0.0274751	0.052256	0.599042	0.599042	0.411335	4
SLAMF7	pQTL_INTERVAL	SLAMF7.5487.7.3	1	160716727	rs11581248	1	160750284	T	C	0.122697	0.0076	0.0136	0.576282	-1.2597	0.0295	0	-0.00603318	0.0107971	0.576315	0.584126	0.238255	20
SLITRK3	pQTL_INTERVAL	SLITRK3.10565.19.3	3	164909573	rs62282371	3	165193906	T	G	0.869885	0.0013	0.0134	0.922714	0.538	0.0367	1.17304e-48	0.00241636	0.0249076	0.922716	0.956779	0.907248	20
SMAP1	pQTL_INTERVAL	SMAP1.11649.3.3	6	71474594	rs2460687	6	70854359	T	C	0.520236	-0.0032	0.0083	0.699836	0.18	0.0244	1.61836e-13	-0.0177778	0.046174	0.700225	0.363847	0.49394	20
SMOC1	pQTL_INTERVAL	SMOC1.13118.5.3	14	70422598	rs1958078	14	69888141	A	C	0.149814	0.0035	0.0116	0.762862	-0.3765	0.0328	1.6888e-30	-0.00929615	0.0308207	0.762942	0.97161	0.0831483	20
SMPDL3A	pQTL_INTERVAL	SMPDL3A.14086.11.3	6	123120528	rs28385609	6	122801319	T	C	0.13845	0	0.0131	1	-1.0756	0.03	1.63164e-281	0	0.0121792	1	0.479378
SNCA	pQTL_INTERVAL	SNCA.8458.111.3	4	90701688	rs2245801	4	89836689	T	C	0.204788	0.0222	0.0101	0.0279477	0.2507	0.0303	1.29617e-16	0.0885521	0.0416846	0.033642	0.033642	0.577786	20
SOD3	pQTL_INTERVAL	SOD3.8463.2.3	4	24799775	rs2695234	4	24802616	A	G	0.0710031	-0.0092	0.0162	0.570102	0.3427	0.0459	8.25242e-14	-0.0268456	0.0474082	0.571213	0.497341	0.187068	3
SPARCL1	pQTL_INTERVAL	SPARCL1.4467.49.2	4	88422568	rs7681694	4	87541577	A	G	0.3272	0.0155	0.0085	0.0682232	0.5315	0.0244	3.37884e-105	0.0291627	0.0160484	0.0691906	0.161428	0.105793	20
SPATA20	pQTL_INTERVAL	SPATA20.11117.2.3	17	48628831	rs9890200	17	50547162	A	C	0.628927	0.0064	0.0083	0.440657	0.2532	0.0252	9.4114e-24	0.0252765	0.0328768	0.441998	0.441998	0.963098	20
SPINK2	pQTL_INTERVAL	SPINK2.13405.61.3	4	57681832	rs11941335	4	56823294	T	C	0.020408	0.0329	0.0288	0.253304	0.9996	0.083	2.1018e-33	0.0329132	0.0289408	0.255431	0.605689	0.752314	16
SPINK6	pQTL_INTERVAL	SPINK6.5731.1.3	5	147588528	rs1432688	5	148223615	A	G	0.0750852	-0.0064	0.0146	0.661128	-1.0579	0.0428	6.97206e-135	0.00604972	0.0138031	0.661178	0.204613	0.543103	20
SPINT1	pQTL_INTERVAL	SPINT1.2828.82.2	15	41143247	rs17658212	15	40853721	T	C	0.05495	-0.022	0.0174	0.206098	-0.3421	0.0512	2.36282e-11	0.0643087	0.051765	0.214118	0.214118	0.776079	14
SPINT2	pQTL_INTERVAL	SPINT2.2843.13.2	19	38769175	rs71354995	19	38301201	A	G	0.746775	0.0438	0.0091	1.48542e-06	0.9908	0.0227	0	0.0442067	0.00924017	1.71682e-06	3.44762e-12	0.0181301	20
SPINT3	pQTL_INTERVAL	SPINT3.7926.13.3	20	44142682	rs13042504	20	45508536	A	G	0.476678	-0.012	0.0081	0.138478	-0.5418	0.0226	5.26271e-127	0.0221484	0.0149787	0.139231	0.00195788	0.00204271	20
SPOCK2	pQTL_INTERVAL	SPOCK2.5491.12.3	10	73847386	rs1245540	10	72089994	T	C	0.449335	0.0007	0.0087	0.935872	0.2179	0.0243	3.04484e-19	0.00321248	0.0399282	0.935874	0.935874	0.708417	20
SPOCK3	pQTL_INTERVAL	SPOCK3.9906.21.3	4	167905138	rs17599599	4	167040587	A	G	0.023339	-0.0238	0.0266	0.370928	0.8477	0.0765	1.55051e-28	-0.028076	0.0314812	0.372482	0.0962467	0.705283	9
SPON1	pQTL_INTERVAL	SPON1.4297.62.3	11	14136931	rs11023060	11	14043384	T	G	0.517607	0.0029	0.0085	0.732971	-0.3735	0.0238	1.68148e-55	-0.00776439	0.0227631	0.733031	0.00871479	0.0407656	20
ST3GAL1	pQTL_INTERVAL	ST3GAL1.5657.28.3	8	134525636	rs9643300	8	133490905	T	C	0.563232	0.0126	0.0085	0.138246	-0.2571	0.0246	1.44653e-25	-0.0490082	0.033392	0.142196	0.142196	0.762458	20
ST3GAL6	pQTL_INTERVAL	ST3GAL6.6947.4.3	3	98482884	rs72934623	3	98790861	A	G	0.04925	-0.0101	0.0183	0.581008	-1.8784	0.0447	0	0.00537692	0.00974317	0.581041	0.937554	0.0477074	20
STC1	pQTL_INTERVAL	STC1.4930.21.1	8	23705876	rs310274	8	23777367	T	C	0.358465	-0.0002	0.0083	0.980776	0.1429	0.0258	3.04621e-08	-0.00139958	0.0580831	0.980776	0.980776	0.172017	15
STX7	pQTL_INTERVAL	STX7.8274.64.3	6	132806636	rs6569798	6	132457399	T	C	0.428736	-0.0024	0.0083	0.772462	-0.1479	0.0251	3.80557e-09	0.0162272	0.0561865	0.772728	0.772728	0.248302	9
SULT2A1	pQTL_INTERVAL	SULT2A1.9829.91.3	19	48381688	rs112285002	19	47871063	T	C	0.162603	-0.0068	0.0111	0.540133	-0.1981	0.0327	1.37735e-09	0.0343261	0.0563181	0.54219	0.54219	0.0883257	14
SVEP1	pQTL_INTERVAL	SVEP1.11178.21.3	9	113234844	rs61751937	9	110549951	C	G	0.02945	-0.0263	0.0293	0.369393	1.1854	0.0702	5.70037e-64	-0.0221866	0.0247523	0.370068	0.416378	0.989027	20
SWAP70	pQTL_INTERVAL	SWAP70.13552.7.3	11	9730080	rs415895	11	9748015	C	G	0.35295	0.0199	0.0085	0.0192231	0.2659	0.0256	2.8499e-25	0.0748402	0.0327689	0.0223787	0.0627785	0.980011	20
SYT11	pQTL_INTERVAL	SYT11.7089.42.3	1	155842124	rs145976521	1	155846294	A	G	0.111206	-0.0153	0.0132	0.246419	-0.2144	0.0385	2.56454e-08	0.0713619	0.0628866	0.256471	0.256471	0.274739	20
TAC1	pQTL_INTERVAL	TAC1.9337.43.3	7	97365527	rs11977936	7	97479644	T	C	0.980812	-0.0277	0.0305	0.363774	-0.5894	0.0878	1.90684e-11	0.0469969	0.052219	0.368121	0.233269
TAPBPL	pQTL_INTERVAL	TAPBPL.6364.7.3	12	6566332	rs2041388	12	6453670	A	G	0.283757	-0.0146	0.0088	0.0970975	1.2596	0.0163	0	-0.011591	0.00698795	0.0971745	0.0634251	0.122441	20
TCN1	pQTL_INTERVAL	TCN1.11232.46.3	11	59627160	rs34528912	11	59864062	T	C	0.03845	0.0065	0.0235	0.782091	-0.7109	0.0624	4.55051e-30	-0.00914334	0.0330664	0.782153	0.567463	0.318573	7
TCN2	pQTL_INTERVAL	TCN2.5584.21.3	22	31013058	rs4820885	22	30616769	T	C	0.449361	0.0158	0.0083	0.0569604	0.7247	0.0212	4.18602e-256	0.0218021	0.0114708	0.0573453	0.152577	0.231825	20
TDGF1	pQTL_INTERVAL	TDGF1.5810.25.3	3	46619998	rs6769392	3	46576229	A	G	0.232834	0.0034	0.0093	0.71467	1.3215	0.0171	0	0.00257283	0.00703754	0.714673	0.747011	0.865734	20
TEK	pQTL_INTERVAL	TEK.3773.15.4	9	27169657	rs35030851	9	27197488	T	G	0.04495	0.0022	0.0195	0.910173	0.5573	0.057	1.41069e-22	0.0039476	0.0349925	0.910179	0.987497	0.714181	20
TEPSIN	pQTL_INTERVAL	ENTHD2.7947.19.3	17	79207483	rs61745945	17	81231621	A	G	0.010117	0.0291	0.0394	0.460163	-0.8768	0.0986	5.97519e-19	-0.0331889	0.0450909	0.461704	0.461704	0.968878	20
TFF1	pQTL_INTERVAL	TFF1.9185.15.3	21	43784517	rs3761376	21	42366929	A	G	0.234878	-0.0096	0.0103	0.351316	-0.2204	0.0291	3.6223e-14	0.0435572	0.0470857	0.354934	0.0293523	0.0975812	20
TGFBI	pQTL_INTERVAL	TGFBI.3283.21.1	5	135382045	rs13159365	5	136053744	T	C	0.507793	-0.0023	0.0081	0.776448	-0.4461	0.0239	9.48916e-78	0.00515579	0.0181595	0.776473	0.707863	0.830692	20
THBS2	pQTL_INTERVAL	THBS2.3339.33.1	6	169635041	rs73043857	6	169224805	A	G	0.903184	0.0082	0.0135	0.543581	-0.8084	0.0383	6.85198e-99	-0.0101435	0.0167066	0.543747	0.664907	0.972331	20
THSD1	pQTL_INTERVAL	THSD1.5621.64.3	13	52965965	rs41292808	13	52397382	T	C	0.0278	-0.0163	0.0251	0.516078	0.9059	0.0757	5.29232e-33	-0.0179932	0.027748	0.516695	0.516695	0.760679	20
TIE1	pQTL_INTERVAL	TIE1.2844.53.2	1	43777673	rs2275180	1	43307362	A	G	0.379005	-0.005	0.0086	0.560974	-0.2538	0.0251	4.90993e-24	0.0197006	0.0339409	0.56162	0.56162	0.158039	20
TIMP4	pQTL_INTERVAL	TIMP4.6462.12.3	3	12197709	rs454615	3	12035510	T	C	0.170905	0.0127	0.0108	0.239624	-0.4903	0.0318	1.23426e-53	-0.0259025	0.0220913	0.240988	0.104642	0.030652	20
TIRAP	pQTL_INTERVAL	TIRAP.9839.148.3	11	126158026	rs111577916	11	126201454	T	G	0.0217	0.0331	0.0277	0.232108	-0.5707	0.0774	1.66349e-13	-0.0579989	0.0491701	0.238177	0.238177	0.785408	13
TLR4	pQTL_INTERVAL	TLR4.LY96.3647.49.4	9	120473110	rs4986790	9	117713024	A	G	0.9373	0.0357	0.0172	0.0379327	0.9019	0.0509	2.98883e-70	0.0395831	0.0192012	0.0392567	0.22316	0.908812	20
TMEM132A	pQTL_INTERVAL	TMEM132A.7871.16.3	11	60698271	rs11230521	11	60931260	A	G	0.231443	0.0116	0.0094	0.217187	0.6176	0.0274	1.67761e-112	0.0187824	0.015243	0.217875	0.318849	0.0180533	20
TMEM132C	pQTL_INTERVAL	TMEM132C.7173.141.3	12	128972203	rs11059617	12	128273364	A	T	0.663198	0.0003	0.0086	0.972172	0.225	0.0257	2.0435e-18	0.00133333	0.0382225	0.972173	0.444802	0.693389	20
TMEM132D	pQTL_INTERVAL	TMEM132D.13416.8.3	12	129972241	rs61943550	12	129612192	A	G	0.941506	-0.0137	0.0165	0.406367	-0.5536	0.0518	1.16771e-26	0.0247471	0.0298947	0.407779	0.407779	0.713094	18
TMEM190	pQTL_INTERVAL	TMEM190.10442.1.3	19	55888907	rs4806666	19	55376727	T	C	0.4509	0.0041	0.0085	0.629555	-0.997	0.0177	0	-0.00411234	0.00852589	0.629568	0.133475	0.216177	20
TNC	pQTL_INTERVAL	TNC.4155.3.2	9	117831194	rs1138545	9	115073620	T	C	0.1544	0.002	0.0112	0.858274	0.853	0.0309	9.64338e-168	0.00234467	0.0131304	0.858277	0.513661	0.182702	20
TNFAIP6	pQTL_INTERVAL	TNFAIP6.5036.50.1	2	152225333	rs387297	2	151273531	C	G	0.380924	0.0212	0.0083	0.0106427	0.5457	0.0237	2.60022e-117	0.0388492	0.0153031	0.0111283	0.159004	0.802435	20
TNFRSF11A	pQTL_INTERVAL	TNFRSF11A.8256.57.3	18	60023731	rs884205	18	62387624	A	C	0.249183	0.0059	0.0094	0.530227	0.2235	0.0292	1.94657e-14	0.0263982	0.0421993	0.531604	0.531604	0.614735	20
TNFRSF11B	pQTL_INTERVAL	TNFRSF11B.8304.50.3	8	119950089	rs2465404	8	119078620	T	G	0.606839	-0.0038	0.0083	0.647074	0.1785	0.0252	1.40728e-12	-0.0212885	0.0465956	0.647759	0.647759	0.246669	19
TNFRSF19	pQTL_INTERVAL	TNFRSF19.5131.15.3	13	24197376	rs141389489	13	23814451	T	C	0.022882	0.0059	0.0331	0.858528	-0.4446	0.0807	3.60277e-08	-0.0132704	0.0744879	0.858602	0.858602	0.965255	11
TNFRSF1A	pQTL_INTERVAL	TNFRSF1A.2654.19.1	12	6444602	rs4149584	12	6333477	T	C	0.017	0.0386	0.035	0.270089	-0.5351	0.0899	2.64612e-09	-0.0721361	0.0665216	0.278187	0.278187
TNFRSF1B	pQTL_INTERVAL	TNFRSF1B.3152.57.1	1	12248168	rs5746026	1	12193005	A	G	0.0392	0.0035	0.022	0.873597	-0.3705	0.0623	2.73051e-09	-0.00944669	0.0594005	0.873642	0.873642	0.659444	11
TNFRSF6B	pQTL_INTERVAL	TNFRSF6B.5070.76.3	20	62329027	rs2427535	20	63736025	A	G	0.079924	-0.0254	0.0153	0.0968882	0.3006	0.0442	1.03964e-11	-0.0844977	0.0523927	0.106793	0.000134592	2.75937e-05	20
TNFSF12	pQTL_INTERVAL	TNFSF12.5939.42.3	17	7456790	rs12941509	17	7544971	C	G	0.734492	-0.0011	0.0091	0.903787	-0.3933	0.0266	1.81125e-49	0.00279685	0.0231383	0.90379	0.0455505	0.0420509	20
TNNI3	pQTL_INTERVAL	TNNI3.5930.54.3	19	55666117	rs62143197	19	53817462	A	G	0.21022	-0.0204	0.0107	0.0565799	0.307	0.03	1.40594e-24	-0.0664495	0.0354531	0.0608903	0.00877277	0.0843772	17
TNR	pQTL_INTERVAL	TNR.11302.237.3	1	175502343	rs2012430	1	175616176	A	G	0.415427	-0.007	0.0082	0.393294	-0.1784	0.0255	2.63226e-12	0.0392377	0.046305	0.396787	0.396787	0.118987	10
TPSB2	pQTL_INTERVAL	TPSB2.3403.1.2	16	1279260	rs2745084	16	1244024	A	G	0.510534	-0.0025	0.0087	0.77384	1.0237	0.0176	0	-0.00244212	0.00849869	0.773842	0.967599	0.367586	20
TPST1	pQTL_INTERVAL	TPST1.7928.183.3	7	65747848	rs313829	7	66087510	A	G	0.30985	-0.0294	0.0085	0.00054254	-0.2313	0.0262	1.06332e-18	0.127108	0.0394686	0.00127979	0.00127979	0.0562859	14
TPST2	pQTL_INTERVAL	TPST2.8024.64.3	22	26953901	rs2283824	22	26528490	A	G	0.42295	-0.0146	0.0083	0.0785714	0.2429	0.0246	5.39772e-23	-0.060107	0.0347084	0.0833145	0.259595	0.213733	20
TREM1	pQTL_INTERVAL	TREM1.9266.1.3	6	41244802	rs3789204	6	41287003	T	G	0.289803	0.0081	0.009	0.36812	0.5163	0.0261	4.28781e-87	0.0156886	0.0174498	0.368615	0.972909	0.895321	20
TREML2	pQTL_INTERVAL	TREML2.5736.1.3	6	41163205	rs62396356	6	41200025	A	G	0.8662	-0.0035	0.0128	0.784517	-0.6866	0.0353	2.89026e-84	0.00509758	0.0186444	0.784538	0.989406	0.624909	20
TXNDC5	pQTL_INTERVAL	TXNDC5.11212.7.3	6	7895896	rs111331197	6	7883235	T	C	0.01005	-0.0424	0.0465	0.361859	1.3563	0.1259	4.62533e-27	-0.0312615	0.034407	0.363572	0.657007	0.750236	6
UCMA	pQTL_INTERVAL	UCMA.10977.55.3	10	13270046	rs2399954	10	13234368	A	G	0.103668	-0.0085	0.0155	0.583426	-0.5818	0.0379	3.49184e-53	0.0146098	0.0266585	0.583666	0.356078	0.465945	16
UGT1A6	pQTL_INTERVAL	UGT1A6.7891.45.3	2	234641132	rs6742078	2	233763993	T	G	0.31405	-0.0064	0.0085	0.451485	-0.2988	0.0264	1.06661e-29	0.021419	0.02851	0.452484	0.714566	0.990567	20
UNC5C	pQTL_INTERVAL	UNC5C.5139.32.3	4	96277008	rs1994292	4	95521608	T	C	0.345489	-0.0073	0.0091	0.422438	0.2637	0.0256	6.98909e-25	-0.027683	0.0346134	0.423841	0.673214	0.402234	20
UROS	pQTL_INTERVAL	UROS.11248.43.3	10	127494491	rs10794029	10	125872999	A	G	0.199828	-0.0013	0.0102	0.898583	0.2329	0.0311	6.95348e-14	-0.00558179	0.043802	0.898598	0.898598	0.0999318	20
UST	pQTL_INTERVAL	UST.8364.74.3	6	149233198	rs45490997	6	148747642	T	C	0.0134	0.0697	0.0471	0.138919	-0.7106	0.1168	1.17291e-09	-0.0980861	0.0682146	0.150461	0.150461
VEGFA	pQTL_INTERVAL	VEGFA.14032.2.3	6	43746084	rs4637627	6	43957590	A	G	0.474389	0.0104	0.0089	0.242589	-0.694	0.0214	1.04015e-230	-0.0149856	0.0128325	0.242895	0.335065	0.523892	20
VEGFC	pQTL_INTERVAL	VEGFC.3132.1.1	4	177659291	rs41278571	4	176729712	T	C	0.01045	-0.0062	0.0345	0.85738	1.7416	0.1215	1.33863e-46	-0.00355994	0.0198109	0.857391	0.857391	0.587454	9
VIT	pQTL_INTERVAL	VIT.6234.74.3	2	36955325	rs10490666	2	36705350	A	T	0.688125	-0.0013	0.0088	0.882558	-0.3471	0.0264	1.75367e-39	0.00374532	0.0253545	0.882565	0.323287	0.155306	20
VTN	pQTL_INTERVAL	VTN.13125.45.3	17	26695835	rs704	17	28367840	A	G	0.4769	-0.0038	0.008	0.634787	1.0198	0.0172	0	-0.00372622	0.00784493	0.634798	0.52333	0.962661	20
VWC2	pQTL_INTERVAL	VWC2.11121.56.3	7	49884801	rs79259707	7	49772968	A	C	0.148731	0.0032	0.0123	0.794738	-0.5094	0.0352	1.83185e-47	-0.0062819	0.02415	0.794771	0.501727	0.898184	14
WFIKKN2	pQTL_INTERVAL	WFIKKN2.13408.23.3	17	48916156	rs7225465	17	50838798	A	G	0.676126	-0.0053	0.0089	0.551505	-0.6533	0.0238	7.02852e-166	0.00811266	0.0136263	0.551599	0.338315	0.695472	20
XCL1	pQTL_INTERVAL	XCL1.14078.69.3	1	168548512	rs1998510	1	168533924	T	C	0.18486	-0.003	0.0101	0.766444	0.426	0.0309	3.07704e-43	-0.00704225	0.0237144	0.766496	0.672983	0.822802	20
XXYLT1	pQTL_INTERVAL	XXYLT1.6375.75.3	3	194878828	rs13072883	3	195274025	A	G	0.584208	-0.0102	0.0082	0.213535	0.2548	0.0249	1.4118e-24	-0.0400314	0.032419	0.2169	0.46958	0.0860913	20
A1BG	pQTL_FENLAND	X16561_9_A1BG	19	58345178	rs893184	19	58353113	T	C	0.047225	-0.0046	0.0192	0.810653	-1.0714	0.0279	0	0.00429345	0.0179208	0.810657	0.793717	0.95273	20
A2M	pQTL_FENLAND	X3708_62_A2M	12	9067664	rs226379	12	9115989	T	C	0.649217	-0.0031	0.0086	0.718499	0.1363	0.0126597	4.95603e-27	-0.0227439	0.0631315	0.71865	0.566053	0.0590988	20
A2ML1	pQTL_FENLAND	X15482_12_A2ML1	12	8822621	rs1558526	12	8857224	A	G	0.266	0.0133	0.0098	0.174736	-0.3039	0.0151288	9.49989e-90	-0.0437644	0.032321	0.175718	0.0201372	0.0862532	20
A4GALT	pQTL_FENLAND	X8759_29_A4GALT	22	42692121	rs8138197	22	42718545	A	G	0.472465	0.0066	0.008	0.409372	-0.2642	0.0131073	2.34998e-90	-0.0249811	0.0303054	0.409764	0.17462	0.222444	20
ABHD10	pQTL_FENLAND	X17370_186_ABHD10	3	111979010	rs698360	3	111962488	T	C	0.478025	0.0121	0.0081	0.135221	0.0893	0.0123695	5.222e-13	0.135498	0.0926269	0.143511	0.143511	0.952287	20
ABL2	pQTL_FENLAND	X5261_13_ABL2	1	179099330	rs72709461	1	179134699	T	C	0.890807	-0.0185	0.0127	0.145201	-0.1415	0.0205433	5.66201e-12	0.130742	0.0917378	0.154108	0.154108	0.379641	20
ABLIM3	pQTL_FENLAND	X13578_98_ABLIM3	5	149141483	rs114464628	5	149154161	A	G	0.0377	-0.0048	0.0228	0.833257	-0.4446	0.0335138	3.63703e-40	0.0107962	0.0512885	0.833278	0.525844	0.98835	20
ABO	pQTL_FENLAND	X9253_52_ABO	9	133233278	rs529565	9	133274084	T	C	0.684487	-0.0064	0.0084	0.446117	-1.2256	0.0079	0	0.00522193	0.00685387	0.446122	0.832316	0.842193	20
ACAA1	pQTL_FENLAND	X17782_23_ACAA1	3	38103129	rs114563337	3	38233012	A	G	0.0404	-0.0057	0.0232	0.805922	-0.7835	0.033004	1.40998e-124	0.00727505	0.0296123	0.805933	0.50901	0.116699	20
ACADM	pQTL_FENLAND	X17333_20_ACADM	1	75724431	rs7524467	1	75728369	C	G	0.6923	0.0015	0.0089	0.866159	-0.512	0.0128	0	-0.00292969	0.017383	0.86616	0.578781	0.585135	20
ACADSB	pQTL_FENLAND	X17403_14_ACADSB	10	123008979	rs7913063	10	123039167	A	T	0.918785	-0.0054	0.015	0.718847	-0.6526	0.0223	2.93001e-188	0.00827459	0.0229867	0.718867	0.83046	0.63291	20
ACADVL	pQTL_FENLAND	X19262_219_ACADVL	17	7217125	rs446994	17	7213534	A	C	0.588912	0.0081	0.0083	0.329112	-0.0993	0.0129097	1.45e-14	-0.081571	0.0842552	0.332973	0.332973	0.064134	20
ACAN	pQTL_FENLAND	X3280_49_ACAN	15	88803436	rs34949187	15	88843421	A	G	0.1871	0.0218	0.0128	0.0885447	-0.224	0.017006	1.27499e-39	-0.0973214	0.0576186	0.0912072	0.202652	0.243076	20
ACAT1	pQTL_FENLAND	X19197_95_ACAT1	11	108116695	rs112087419	11	108127399	A	G	0.174377	0.0016	0.0106	0.88002	0.4476	0.0167	3.02996e-158	0.00357462	0.0236822	0.880022	0.396227	0.0483509	20
ACAT2	pQTL_FENLAND	X17341_89_ACAT2	6	159762045	rs1133785	6	159772682	T	C	0.428193	-0.0338	0.0082	3.75677e-05	0.4374	0.0118	9.28206e-301	-0.0772748	0.0188627	4.19081e-05	1.17833e-12	1.44105e-07	20
ACBD6	pQTL_FENLAND	X10075_75_ACBD6	1	180269653	rs75468761	1	180281203	T	G	0.948	-0.0255	0.0218	0.242112	0.1839	0.0299008	7.732e-10	-0.138662	0.120668	0.250504	0.250504	0.853207	14
ACBD7	pQTL_FENLAND	X13563_259_ACBD7	10	15075475	rs72774385	10	15088454	C	G	0.943526	0.0217	0.0175	0.214975	0.328	0.0284319	8.65197e-31	0.0661585	0.053661	0.217614	0.349869	0.552	20
ACE	pQTL_FENLAND	X10714_7_ACE	17	63477061	rs4353	17	63493061	A	G	0.525747	-0.0151	0.008	0.0590931	0.6965	0.0119	0	-0.0216798	0.011492	0.059225	0.0328199	0.177533	20
ACOT13	pQTL_FENLAND	X17675_17_ACOT13	6	24667035	rs11753290	6	24714205	A	G	0.211762	-0.0098	0.0097	0.312347	0.1292	0.0154651	6.581e-17	-0.0758514	0.0756244	0.31586	0.31586	0.476842	20
ACOT8	pQTL_FENLAND	X17400_71_ACOT8	20	45841721	rs55931834	20	45843524	T	C	0.429241	0.0208	0.0082	0.0111939	0.1056	0.0130252	5.17201e-16	0.19697	0.0813634	0.0154837	0.0338904	0.0208142	20
ACP1	pQTL_FENLAND	X3858_5_ACP1	2	264140	rs7566279	2	281178	C	G	0.645593	0.0035	0.0084	0.676922	-1.2016	0.0077	0	-0.00291278	0.0069907	0.676923	0.329098	0.933137	20
ACP5	pQTL_FENLAND	X3232_28_ACP5	19	11574653	rs111931834	19	11580032	A	G	0.123246	0.0276	0.0134	0.0394271	0.3761	0.0187694	2.56998e-89	0.0733847	0.0358166	0.0404713	0.164422	0.376198	20
ACP6	pQTL_FENLAND	X5742_14_ACP6	1	147629652	rs6674938	1	147659350	T	C	0.295755	-0.0215	0.0091	0.0181454	-0.9542	0.0117	0	0.022532	0.00954079	0.018194	0.399136	0.901869	20
ACVRL1	pQTL_FENLAND	X16318_12_ACVRL1	12	51906908	rs11169954	12	51918504	A	T	0.079908	0.0029	0.0141	0.837046	0.3032	0.0232204	5.75894e-39	0.00956464	0.0465097	0.837066	0.966833	0.447708	20
ACY1	pQTL_FENLAND	X3343_1_ACY1	3	51983340	rs150416778	3	51982820	T	C	0.015601	-0.0205	0.0433	0.635899	-0.5904	0.0522199	1.225e-29	0.0347222	0.0734044	0.636194	0.636194	0.959347	12
ACYP2	pQTL_FENLAND	X12812_25_ACYP2	2	53970838	rs7559380	2	54129660	A	T	0.533996	0.0109	0.0081	0.178406	0.3606	0.0121	3.71867e-195	0.0302274	0.0224855	0.178848	0.749118	0.536284	20
ADAM22	pQTL_FENLAND	X7933_75_ADAM22	7	87934143	rs2279542	7	87935182	C	G	0.491	-0.0056	0.0084	0.504985	0.2308	0.0130323	3.51796e-70	-0.0242634	0.0364209	0.505287	0.907269	0.934107	20
ADAM23	pQTL_FENLAND	X7049_2_ADAM23	2	206443532	rs1207146	2	206448479	C	G	0.686115	-0.0026	0.0086	0.762404	0.3781	0.0134	3.67768e-175	-0.00687649	0.0227466	0.762417	0.588674	0.451689	20
ADAMTS13	pQTL_FENLAND	X3175_51_ADAMTS13	9	133414358	rs71503195	9	133435654	C	G	0.91263	-0.0074	0.0148	0.617075	0.9386	0.0214	0	-0.00788408	0.0157692	0.617098	0.698172	0.0765682	20
ADAMTS4	pQTL_FENLAND	X2809_25_ADAMTS4	1	161184302	rs33941127	1	161198214	T	C	0.2098	0.0053	0.0101	0.599755	-0.0952	0.0165836	9.43399e-09	-0.0556723	0.106535	0.601271	0.601271	0.172515	7
ADAMTS5	pQTL_FENLAND	X3168_8_ADAMTS5	21	26917922	rs2830586	21	26933158	T	G	0.841637	-0.0064	0.0122	0.599868	0.7278	0.0157	0	-0.00879362	0.0167639	0.599892	0.840413	0.850599	20
ADAMTSL1	pQTL_FENLAND	X16890_37_ADAMTSL1	9	17906563	rs61594226	9	18642280	C	G	0.040164	0.0075	0.0198	0.704845	0.4469	0.031368	4.67894e-46	0.0167823	0.0443209	0.704945	0.0654539	0.0380913	20
ADAMTSL2	pQTL_FENLAND	X6379_62_ADAMTSL2	9	133532164	rs2510240	9	133719377	T	C	0.406799	-0.0024	0.0087	0.782654	0.0896	0.0138354	9.41001e-11	-0.0267857	0.0971863	0.782846	0.952336	0.942159	20
ADH1A	pQTL_FENLAND	X17396_23_ADH1A	4	99276369	rs28364331	4	99280138	A	G	0.982961	0.1089	0.0439	0.0131148	0.7858	0.0520282	1.539e-51	0.138585	0.0566152	0.0143715	0.0143715	0.67856	20
ADH1C	pQTL_FENLAND	X15525_294_ADH1C	4	99336497	rs1229984	4	99318162	T	C	0.0256	-0.0347	0.0227	0.126355	-0.2071	0.0369674	2.116e-08	0.167552	0.113616	0.140288	0.140288	0.0186788	5
ADH4	pQTL_FENLAND	X8325_37_ADH4	4	99123657	rs1800759	4	99144358	T	G	0.383916	-0.0013	0.0082	0.874034	-0.1052	0.012849	2.669e-16	0.0123574	0.0779614	0.874057	0.874057	0.618605	20
ADH5	pQTL_FENLAND	X11369_23_ADH5	4	99070978	rs62325245	4	99075135	A	C	0.958729	-0.0261	0.0211	0.216099	0.5788	0.0320215	4.98496e-73	-0.0450933	0.03654	0.217173	0.620968	0.0496218	20
ADH6	pQTL_FENLAND	X18206_18_ADH6	4	99202638	rs62325245	4	99075135	A	C	0.958729	-0.0261	0.0211	0.216099	0.4071	0.031392	1.85199e-38	-0.064112	0.0520653	0.218182	0.218182	0.0427313	20
ADH7	pQTL_FENLAND	X11377_19_ADH7	4	99412261	rs1573496	4	99428512	C	G	0.899118	-0.0062	0.0178	0.727604	0.4618	0.022253	1.16998e-95	-0.0134257	0.0385503	0.727641	0.198357	0.080564	20
ADI1	pQTL_FENLAND	X12457_10_ADI1	2	3497366	rs11692530	2	3501797	A	G	0.349061	-0.01	0.009	0.26652	0.1745	0.0143611	5.678e-34	-0.0573066	0.0517911	0.268512	0.268512	0.0948591	20
ADIPOQ	pQTL_FENLAND	X3554_24_ADIPOQ	3	186842704	rs141134215	3	186843412	A	C	0.027322	-0.0277	0.025	0.267862	-0.6644	0.0364134	2.22499e-74	0.0416918	0.0376973	0.268743	0.522058	0.408528	10
ADM2	pQTL_FENLAND	X8100_15_ADM2	22	50481543	rs8142906	22	50478154	A	G	0.12129	0.0082	0.0122	0.5015	0.1547	0.0198472	6.46401e-15	0.0530058	0.079155	0.503083	0.503083	0.580762	13
AFM	pQTL_FENLAND	X4763_31_AFM	4	73481745	rs72856618	4	73481499	T	G	0.976631	-0.0144	0.0281	0.608332	1.1091	0.0465751	2.43997e-125	-0.0129835	0.0253417	0.608415	0.00405315	0.0441755	20
AGAP2	pQTL_FENLAND	X14291_53_AGAP2	12	57723761	rs12371356	12	57741637	T	C	0.521397	-0.0017	0.0081	0.833764	0.1125	0.0127236	9.413e-19	-0.0151111	0.0720203	0.83381	0.83381	0.32978	20
AGFG1	pQTL_FENLAND	X11681_8_AGFG1	2	227472152	rs11676303	2	227573522	T	C	0.702863	0.0099	0.0088	0.260589	-0.176	0.0138382	4.66999e-37	-0.05625	0.0501952	0.262448	0.377071	0.69463	20
AGRN	pQTL_FENLAND	X15483_377_AGRN	1	1020120	rs3121560	1	1032846	A	C	0.340522	-0.0225	0.0099	0.0230426	-0.3222	0.0144791	1.05999e-109	0.0698324	0.0308861	0.0237614	0.213901	0.598549	20
AGRP	pQTL_FENLAND	X2813_11_AGRP	16	67482571	rs3892816	16	67465811	T	C	0.9536	0.0438	0.0201	0.0293239	-0.5231	0.0305882	1.44898e-65	-0.0837316	0.0387355	0.030647	0.0260453	0.648435	20
AGT	pQTL_FENLAND	X3484_60_AGT	1	230690776	rs11122580	1	230715298	T	C	0.890639	0.0246	0.0129	0.0565236	-0.3835	0.020897	3.18501e-75	-0.064146	0.0338187	0.0578591	0.350809	0.0523261	20
AHSG	pQTL_FENLAND	X3581_53_AHSG	3	186613060	rs10937255	3	186607472	T	C	0.720028	0.0084	0.0089	0.345261	0.5578	0.014	0	0.0150592	0.01596	0.345397	0.350305	0.382349	20
AIF1L	pQTL_FENLAND	X18871_24_AIF1L	9	131096476	rs2315073	9	131061388	T	C	0.687231	0.0127	0.0088	0.148969	-0.9598	0.0112	0	-0.0132319	0.00916988	0.149027	0.615762	0.375481	20
AKR1A1	pQTL_FENLAND	X4192_10_AKR1A1	1	45550543	rs2229540	1	45566639	A	G	0.942591	-0.0328	0.0162	0.0428991	0.9936	0.0248	0	-0.0330113	0.0163252	0.0431649	0.00180765	0.377646	20
AKR1B1	pQTL_FENLAND	X16606_85_AKR1B1	7	134442356	rs796703	7	134507090	A	C	0.03176	0.0275	0.0232	0.235881	0.3959	0.0354343	5.54096e-29	0.069462	0.0589295	0.238506	0.26679	0.999653	20
AKR1C3	pQTL_FENLAND	X17377_1_AKR1C3	10	5035354	rs3209896	10	5107511	A	G	0.605606	0.0191	0.0081	0.0183725	-0.2454	0.013279	2.974e-76	-0.0778321	0.0332749	0.0193323	0.099251	0.592017	20
AKR1C4	pQTL_FENLAND	X18397_5_AKR1C4	10	5195462	rs140107293	10	5225228	A	G	0.844098	0.0162	0.011	0.140825	0.7012	0.0161	0	0.0231033	0.0156964	0.141052	0.41752	0.321399	20
AKR7A2	pQTL_FENLAND	X4188_1_AKR7A2	1	19303965	rs12122880	1	19334662	T	C	0.660967	-0.0144	0.0088	0.101764	0.2558	0.0134475	1.12e-80	-0.056294	0.0345289	0.103029	0.667589	0.992197	20
AKR7A3	pQTL_FENLAND	X18173_11_AKR7A3	1	19282573	rs12095284	1	19245355	T	C	0.621878	0.0073	0.0088	0.406796	0.2842	0.0135955	4.92991e-97	0.0256861	0.0309885	0.407165	0.512722	0.756447	20
ALAD	pQTL_FENLAND	X15523_9_ALAD	9	113386312	rs2761016	9	113391072	T	C	0.4618	0.0106	0.009	0.238885	0.1923	0.0139044	1.67698e-43	0.0551222	0.0469713	0.240583	0.061368	0.98652	7
ALCAM	pQTL_FENLAND	X5451_1_ALCAM	3	105366909	rs6437581	3	105344372	A	G	0.562223	-0.0105	0.0081	0.194873	0.1067	0.0123134	4.50199e-18	-0.0984067	0.0767585	0.199832	0.433936	0.882918	20
ALDH1A1	pQTL_FENLAND	X11265_8_ALDH1A1	9	72900671	rs10869208	9	72993710	T	C	0.30485	-0.003	0.0085	0.724132	0.1436	0.0134923	1.87799e-26	-0.0208914	0.0592247	0.724278	0.724278	0.914389	20
ALDH2	pQTL_FENLAND	X18381_16_ALDH2	12	111766887	rs11608345	12	111750036	A	G	0.827398	0.0078	0.0107	0.466019	0.2238	0.0173082	3.03598e-38	0.0348525	0.0478865	0.466726	0.513111	0.0079823	20
ALDH3A1	pQTL_FENLAND	X11480_1_ALDH3A1	17	19737984	rs887241	17	19742625	A	C	0.3469	0.0003	0.0087	0.972492	-0.1897	0.0141604	6.33994e-41	-0.00158144	0.045862	0.972492	0.990933	0.252814	20
ALDH3B1	pQTL_FENLAND	X12940_35_ALDH3B1	11	68008578	rs2010404	11	68009612	A	C	0.226944	-0.0287	0.0096	0.00279358	0.1507	0.0154039	1.329e-22	-0.190445	0.0666106	0.00424883	0.0203655	0.517804	20
ALDH6A1	pQTL_FENLAND	X19136_22_ALDH6A1	14	74056847	rs190138735	14	73912370	A	G	0.012011	-0.0091	0.0389	0.815037	-0.6151	0.0584006	6.12398e-26	0.0147943	0.0632573	0.815082	0.675573	0.342124	13
ALDOB	pQTL_FENLAND	X18185_118_ALDOB	9	101420560	rs117753609	9	101433840	A	T	0.980107	0.0145	0.0263	0.581407	0.3613	0.039523	6.15803e-20	0.0401329	0.072925	0.582093	0.391864	0.516968	4
ALDOC	pQTL_FENLAND	X9876_20_ALDOC	17	28573115	rs56147019	17	28664803	T	C	0.014022	0.0538	0.0314	0.0866434	-0.5652	0.05729	5.86802e-23	-0.0951875	0.0563872	0.0913908	0.0726493	0.48625	8
ALKBH3	pQTL_FENLAND	X18401_18_ALKBH3	11	43880811	rs2434484	11	43927458	T	G	0.67218	0.0054	0.0088	0.539456	0.3642	0.0133	4.31705e-165	0.014827	0.0241686	0.539558	0.386926	0.410313	20
ALOX15B	pQTL_FENLAND	X12422_143_ALOX15B	17	8039034	rs8073913	17	8058059	A	G	0.604779	-0.0192	0.0083	0.0207087	0.2146	0.0138275	2.549e-54	-0.0894688	0.0391039	0.0221389	0.000719374	0.652858	20
ALPP	pQTL_FENLAND	X7813_6_ALPP	2	232378724	rs11886043	2	232436825	T	C	0.764288	-0.0099	0.0096	0.302424	-0.3949	0.0156798	5.82003e-140	0.0250696	0.0243303	0.302829	0.261199	0.619044	20
AMBP	pQTL_FENLAND	X15453_3_AMBP	9	114060127	rs10817564	9	114064799	T	C	0.279022	0.0104	0.0094	0.268561	-0.1539	0.0148915	4.905e-25	-0.0675763	0.0614276	0.27129	0.206365	0.617885	20
AMIGO2	pQTL_FENLAND	X14134_49_AMIGO2	12	47075707	rs1101752	12	47092852	A	G	0.708249	-0.0177	0.0096	0.0652196	-0.1043	0.0148061	1.863e-12	0.169703	0.0951426	0.0744777	0.111451	0.343764	9
AMY2A	pQTL_FENLAND	X18917_53_AMY2A	1	103617427	rs78245241	1	103793104	T	G	0.966812	0.0108	0.0282	0.701735	1.1388	0.0383	2.81901e-194	0.00948367	0.024765	0.701759	0.867506	0.0452519	20
AMY2B	pQTL_FENLAND	X15556_49_AMY2B	1	103553815	rs75199337	1	103494062	T	C	0.095372	-0.0066	0.0151	0.662049	0.6072	0.0228	2.92549e-156	-0.0108696	0.0248716	0.662092	0.929632	0.373252	20
ANG	pQTL_FENLAND	X4874_3_ANG	14	20684177	rs11851044	14	20686336	C	G	0.115604	-0.0203	0.0136	0.13553	0.8465	0.0186	0	-0.0239811	0.0160748	0.13574	0.261056	0.576177	20
ANGPT1	pQTL_FENLAND	X2811_27_ANGPT1	8	107249482	rs6993770	8	105569300	A	T	0.7201	-0.0136	0.0093	0.143641	0.1333	0.0144454	2.76099e-20	-0.102026	0.0706381	0.148643	0.43592	0.86323	20
ANGPT2	pQTL_FENLAND	X2602_2_ANGPT2	8	6499632	rs1968586	8	6421990	T	C	0.354331	-0.0036	0.0084	0.668235	-0.1025	0.0136347	5.579e-14	0.035122	0.0820843	0.668741	0.668741	0.567935	17
ANGPTL1	pQTL_FENLAND	X11142_11_ANGPTL1	1	178849535	rs4548397	1	178554812	T	C	0.465586	-0.0099	0.008	0.215901	0.4044	0.0126	5.13784e-226	-0.0244807	0.0197971	0.216243	0.510859	0.264669	20
ANGPTL3	pQTL_FENLAND	X10391_1_ANGPTL3	1	62597520	rs583609	1	62451125	T	C	0.645021	-0.014	0.0086	0.103545	0.2808	0.0134766	2.03995e-96	-0.0498575	0.0307201	0.104598	0.300956	0.0288577	20
ANGPTL4	pQTL_FENLAND	X3796_79_ANGPTL4	19	8363289	rs539432790	19	10101623	C	G	0.980905	-0.0031	0.0295	0.916309	-0.3029	0.0471552	1.332e-10	0.0102344	0.0974049	0.91632	0.304518	0.106376	6
ANKRD27	pQTL_FENLAND	X12445_50_ANKRD27	19	32597006	rs12151311	19	32621801	T	C	0.356596	0.0013	0.0087	0.881218	-0.1618	0.0137281	4.60603e-32	-0.00803461	0.0537744	0.881228	0.964087	0.445482	20
ANTXR2	pQTL_FENLAND	X15559_5_ANTXR2	4	79901146	rs9996178	4	79820544	C	G	0.211485	0.0111	0.0098	0.25736	0.242	0.0162481	3.60502e-50	0.0458678	0.0406128	0.258732	0.734811	0.351335	20
ANXA1	pQTL_FENLAND	X4960_72_ANXA1	9	73151865	rs62541553	9	73162505	T	C	0.039862	0.032	0.0208	0.123936	0.4858	0.0314927	1.098e-53	0.0658707	0.0430284	0.125802	0.109795	0.562475	14
ANXA11	pQTL_FENLAND	X17513_11_ANXA11	10	80150889	rs2819946	10	80191879	A	G	0.579309	0.01	0.0081	0.216991	0.2394	0.0131891	1.25301e-73	0.0417711	0.0339128	0.218053	0.072868	0.0408742	20
ANXA2	pQTL_FENLAND	X4961_17_ANXA2	15	60347134	rs34293839	15	60423049	A	G	0.861367	-0.0039	0.0118	0.741016	-0.8554	0.0168	0	0.00455927	0.013795	0.741021	0.845538	0.909352	20
ANXA4	pQTL_FENLAND	X17164_15_ANXA4	2	69644425	rs4853028	2	69814308	A	G	0.197326	-0.0091	0.0099	0.357995	-0.3866	0.0153528	6.46024e-140	0.0235385	0.0256249	0.358315	0.0791017	0.386567	20
ANXA5	pQTL_FENLAND	X14158_17_ANXA5	4	121667946	rs9998908	4	121695708	C	G	0.084234	-0.0046	0.0154	0.765168	0.3818	0.0238929	1.77202e-57	-0.0120482	0.0403423	0.765208	0.36993	0.242242	20
ANXA7	pQTL_FENLAND	X18244_1_ANXA7	10	73375101	rs117718078	10	72845745	T	C	0.011177	-0.0165	0.0455	0.716876	-0.3928	0.0686166	1.037e-08	0.0420061	0.116067	0.717418	0.717418	0.49909	12
AOC1	pQTL_FENLAND	X15486_126_AOC1	7	150824627	rs10452848	7	150826456	A	G	0.545291	0.0106	0.0082	0.196121	-0.7949	0.0108	0	-0.013335	0.0103174	0.19619	0.127952	0.941105	20
AP1G2	pQTL_FENLAND	X12714_38_AP1G2	14	23559565	rs12886523	14	23552973	T	C	0.085075	-0.0324	0.0149	0.0296679	-0.3273	0.0226853	3.45695e-47	0.0989917	0.0460381	0.0315384	0.0311107	0.044849	9
AP2A2	pQTL_FENLAND	X13621_31_AP2A2	11	924881	rs117126836	11	948299	A	G	0.089923	-0.0094	0.0148	0.52534	0.2022	0.0220895	5.50401e-20	-0.0464886	0.0733708	0.526334	0.828533	0.434132	20
APCDD1	pQTL_FENLAND	X6599_5_APCDD1	18	10454635	rs1786682	18	10481944	A	G	0.454591	-0.0225	0.0083	0.00671123	-0.0968	0.0135708	9.824e-13	0.232438	0.0917272	0.0112764	0.025429	0.41241	20
APCS	pQTL_FENLAND	X2474_54_APCS	1	159587826	rs368839903	1	159605329	A	G	0.023094	-0.0083	0.0258	0.747676	-0.6496	0.0393662	3.57998e-61	0.0127771	0.0397243	0.747722	0.615578	0.960558	19
APLP2	pQTL_FENLAND	X10627_87_APLP2	11	130068147	rs11221941	11	130075303	T	C	0.050711	0.0259	0.0198	0.190846	0.4019	0.0284565	2.728e-45	0.0644439	0.0494768	0.192743	0.381298	0.999446	20
APMAP	pQTL_FENLAND	X10605_22_APMAP	20	24962925	rs6138463	20	25001855	A	G	0.122672	0.021	0.0134	0.117076	0.2649	0.0202754	5.21299e-39	0.0792752	0.0509477	0.119706	0.0752876	0.116875	20
APOA1	pQTL_FENLAND	X2750_3_APOA1	11	116835751	rs613808	11	116840252	A	G	0.278553	-0.0054	0.0089	0.544022	0.0825	0.0144349	1.095e-08	-0.0654545	0.108485	0.546275	0.546275	0.836108	20
APOA4	pQTL_FENLAND	X17685_9_APOA4	11	116820700	rs12721043	11	116821577	A	C	0.01075	-0.0145	0.0459	0.752075	-0.7211	0.0678144	2.08301e-26	0.0201082	0.0636808	0.752181	0.258619	0.877965	14
APOA5	pQTL_FENLAND	X15363_32_APOA5	11	116789367	rs3135506	11	116791691	C	G	0.06405	-0.0265	0.0166	0.110403	1.487	0.0226	0	-0.0178211	0.0111667	0.110508	0.818634	0.345285	20
APOB	pQTL_FENLAND	X2797_56_APOB	2	21001429	rs541041	2	21072103	A	G	0.82455	-0.0059	0.0107	0.581358	0.1332	0.0179154	1.046e-13	-0.0442943	0.0805509	0.582394	0.582394	0.273169	20
APOBEC3G	pQTL_FENLAND	X13930_3_APOBEC3G	22	39077067	rs6519166	22	39076172	A	C	0.679539	-0.0035	0.0088	0.690831	-0.1833	0.0133276	4.856e-43	0.0190944	0.0480288	0.690954	0.674458	0.158076	20
APOC1	pQTL_FENLAND	X15364_101_APOC1	19	44914247	rs439401	19	44911194	T	C	0.35585	0.007	0.0084	0.404657	-0.2197	0.014178	3.698e-54	-0.0318616	0.0382892	0.405335	0.122903	0.0353967	20
APOC3	pQTL_FENLAND	X6461_54_APOC3	11	116829706	rs964184	11	116778201	C	G	0.8664	0.0133	0.0117	0.255642	-0.2103	0.0196213	8.387e-27	-0.063243	0.0559468	0.258303	0.571167	0.124337	20
APOE	pQTL_FENLAND	X2418_55_APOE	19	44905791	rs5117	19	44915533	T	C	0.766445	0.0222	0.0099	0.024934	0.3496	0.0157567	4.54003e-109	0.0635011	0.0284623	0.0256772	0.189963	0.084088	20
APOF	pQTL_FENLAND	X12370_30_APOF	12	56360568	rs2643623	12	56295941	C	G	0.932543	-0.008	0.0159	0.614863	0.3222	0.0266051	9.297e-34	-0.0248293	0.0493908	0.615167	0.615167	0.483163	20
APOH	pQTL_FENLAND	X8288_27_APOH	17	66212033	rs1801689	17	66214462	A	C	0.96895	0.0257	0.0243	0.290232	1.6559	0.0376	0	0.0155203	0.014679	0.290371	0.432926	0.504965	20
APOL1	pQTL_FENLAND	X11510_31_APOL1	22	36253071	rs9610469	22	36257706	C	G	0.694056	-0.0098	0.0088	0.265435	0.4738	0.0142	4.24174e-244	-0.0206838	0.0185836	0.265701	0.0551971	0.610371	19
APOL3	pQTL_FENLAND	X16823_75_APOL3	22	36140329	rs132642	22	36149089	A	T	0.1708	-0.001	0.0109	0.926902	-1.0239	0.0152	0	0.000976658	0.0106456	0.926902	0.164816	0.290512	20
APP	pQTL_FENLAND	X3171_57_APP	21	25880535	rs455047	21	26151670	C	G	0.457075	-0.0027	0.0081	0.738883	0.1046	0.0124864	5.42401e-17	-0.0258126	0.0774991	0.739082	0.922446	0.173553	20
ARF4	pQTL_FENLAND	X18408_26_ARF4	3	57571363	rs1354034	3	56815721	T	C	0.39875	0.0103	0.0085	0.225603	-0.1203	0.0131189	4.73098e-20	-0.0856193	0.0712709	0.229627	0.358545	0.876466	20
ARFIP1	pQTL_FENLAND	X13488_3_ARFIP1	4	152779937	rs4619875	4	152779978	T	C	0.39815	-0.0032	0.0083	0.699836	0.3368	0.0125	6.70674e-160	-0.00950119	0.0246462	0.699865	0.247689	0.543026	20
ARG2	pQTL_FENLAND	X17752_24_ARG2	14	67619920	rs61990120	14	67622703	A	G	0.13628	0.0122	0.0127	0.336738	0.1891	0.0201086	5.25501e-21	0.0645161	0.0675097	0.339246	0.566761	0.96985	20
ARHGAP25	pQTL_FENLAND	X11333_82_ARHGAP25	2	68679601	rs13413887	2	68769536	A	G	0.24169	-0.0067	0.0096	0.485229	-0.2748	0.0145697	2.38598e-79	0.0243814	0.0349584	0.485528	0.199208	0.212687	20
ARHGEF25	pQTL_FENLAND	X13519_112_ARHGEF25	12	57610180	rs10437954	12	57610139	A	G	0.909478	0.0084	0.0147	0.567709	-0.3032	0.0231749	4.111e-39	-0.0277045	0.0485291	0.568078	0.402096	0.211948	20
ARL3	pQTL_FENLAND	X12571_14_ARL3	10	102673731	rs12764388	10	102653628	A	G	0.11145	-0.072	0.0124	6.38107e-09	0.3264	0.0197617	2.77894e-61	-0.220588	0.0402694	4.30605e-08	5.48814e-09	0.0047571	20
ARL4D	pQTL_FENLAND	X18413_24_ARL4D	17	43398993	rs6503369	17	43386453	C	G	0.2113	-0.0073	0.01	0.46539	-0.0949	0.0159821	2.88701e-09	0.0769231	0.106167	0.468731	0.468731	0.56908	20
ARPC1B	pQTL_FENLAND	X12689_56_ARPC1B	7	99374249	rs75944999	7	99398101	A	G	0.039493	-0.0138	0.0195	0.479136	0.2837	0.0335935	3.03802e-17	-0.0486429	0.0689755	0.480673	0.480673	0.452524	20
ARRB1	pQTL_FENLAND	X12643_4_ARRB1	11	75260122	rs562946	11	75341753	A	C	0.73046	0.0043	0.0099	0.664039	-0.1126	0.013816	3.64e-16	-0.0381883	0.0880466	0.664486	0.664486	0.0298447	20
ARSA	pQTL_FENLAND	X3583_54_ARSA	22	50622754	rs6151419	22	50626487	A	G	0.156058	0.018	0.0121	0.136855	-0.3625	0.0181757	1.68098e-88	-0.0496552	0.033472	0.137946	0.239768	0.175517	20
ARSB	pQTL_FENLAND	X3172_28_ARSB	5	78777209	rs337835	5	78884659	T	C	0.640577	0.0105	0.0087	0.227472	-0.2572	0.013805	1.805e-77	-0.0408243	0.0338967	0.228446	0.148919	0.317865	20
ARSK	pQTL_FENLAND	X8269_327_ARSK	5	95555101	rs17084933	5	95607076	T	C	0.963324	0.0034	0.0199	0.864338	0.3245	0.0332612	1.73701e-22	0.0104777	0.0613345	0.864359	0.130551	0.695469	19
ART3	pQTL_FENLAND	X7970_315_ART3	4	76011184	rs4859610	4	76079288	A	G	0.229966	-0.0062	0.0098	0.52696	0.2798	0.0147274	1.75101e-80	-0.0221587	0.0350444	0.527189	0.327808	0.196806	20
ART4	pQTL_FENLAND	X6576_1_ART4	12	14825569	rs10772808	12	14837653	A	G	0.395298	-0.0078	0.0088	0.375422	0.8973	0.0103	0	-0.00869274	0.00980771	0.375446	0.00595871	0.128322	20
ASAH2	pQTL_FENLAND	X3212_30_ASAH2	10	50182778	rs2842126	10	50258722	A	G	0.199159	0.0188	0.0103	0.0679644	-0.6184	0.0152	0	-0.030401	0.0166726	0.0682415	0.00869508	0.0905083	20
ASF1A	pQTL_FENLAND	X18172_71_ASF1A	6	118894152	rs147886588	6	118894738	C	G	0.841572	0.0114	0.0112	0.308746	-0.2808	0.0170116	3.29993e-61	-0.0405983	0.0399618	0.309664	0.471909	0.409572	20
ASGR1	pQTL_FENLAND	X5452_71_ASGR1	17	7173431	rs55714927	17	7176997	T	C	0.1883	0.0084	0.0105	0.423711	-0.1676	0.0165873	5.29601e-24	-0.0501193	0.0628452	0.425158	0.0423296	0.388094	17
ASIP	pQTL_FENLAND	X5676_54_ASIP	20	34194569	rs62209647	20	33917852	C	G	0.092782	0.0133	0.0152	0.381574	0.9699	0.0222	0	0.0137128	0.0156749	0.381669	0.00238866	0.832395	20
ASL	pQTL_FENLAND	X11241_8_ASL	7	66075800	rs1616988	7	66109469	T	C	0.633223	0.0166	0.0082	0.04293	0.1511	0.0130735	6.74605e-31	0.109861	0.0550949	0.0461484	0.137994	0.0912281	14
ASPH	pQTL_FENLAND	X6998_106_ASPH	8	61500556	rs2350578	8	61748019	A	G	0.638755	0.0057	0.0088	0.517161	0.1982	0.0135123	1.03099e-48	0.0287588	0.0444429	0.517569	0.820111	0.832028	20
ASPN	pQTL_FENLAND	X6451_64_ASPN	9	92456205	rs10761151	9	92265798	T	C	0.322766	0.0163	0.0087	0.0609907	-0.4415	0.0129	1.0341e-256	-0.0369196	0.0197351	0.0613781	0.0699656	0.844783	20
ASRGL1	pQTL_FENLAND	X18313_4_ASRGL1	11	62337448	rs3741245	11	62337969	T	C	0.717633	0.0177	0.009	0.0492216	0.3493	0.0138946	1.85003e-139	0.0506728	0.0258445	0.0499168	4.06724e-05	0.131509	20
ATOX1	pQTL_FENLAND	X19233_75_ATOX1	5	151742316	rs1433041	5	151811670	A	G	0.410339	0.0056	0.0082	0.494653	-0.0952	0.0134603	1.52e-12	-0.0588235	0.0865351	0.496653	0.496653	0.87799	20
ATP1B2	pQTL_FENLAND	X7218_87_ATP1B2	17	7646627	rs1642762	17	7651454	T	C	0.558575	-0.001	0.0082	0.902938	-0.1804	0.0127973	3.97699e-45	0.00554324	0.0454562	0.902941	0.35867	0.068185	20
ATRN	pQTL_FENLAND	X15499_11_ATRN	20	3471018	rs118065662	20	3582219	A	G	0.98765	-0.0414	0.0351	0.238204	2.1868	0.057	0	-0.0189318	0.0160584	0.238426	0.0616554	0.581389	20
ATXN3	pQTL_FENLAND	X16825_20_ATXN3	14	92044496	rs61988390	14	92009661	A	G	0.6688	-0.0146	0.0084	0.082194	0.3019	0.0135438	4.55e-110	-0.0483604	0.0279082	0.0831249	0.0794331	0.212735	20
AZGP1	pQTL_FENLAND	X9312_8_AZGP1	7	99966720	rs2527898	7	99936407	C	G	0.714725	0.0094	0.009	0.29628	0.3875	0.0141	2.86034e-166	0.0242581	0.0232426	0.296628	0.289874	0.22621	20
B3GALT6	pQTL_FENLAND	X7981_230_B3GALT6	1	1232237	rs60252802	1	1231507	T	C	0.857697	-0.0091	0.0119	0.444447	0.1941	0.0202399	8.81196e-22	-0.046883	0.0615032	0.445889	0.445889	0.3678	20
B3GAT3	pQTL_FENLAND	X6897_38_B3GAT3	11	62615296	rs7122950	11	62617896	T	C	0.286466	0.0115	0.0095	0.226077	-0.3606	0.0140027	3.04999e-146	-0.0318913	0.0263741	0.226589	0.197191	0.60778	20
B3GNT2	pQTL_FENLAND	X7980_72_B3GNT2	2	62196115	rs55724869	2	62338659	C	G	0.404004	-0.0008	0.0086	0.925885	0.2103	0.0133966	1.56001e-55	-0.00380409	0.0408947	0.925886	0.0342501	0.0103819	20
B3GNT8	pQTL_FENLAND	X9297_12_B3GNT8	19	41425359	rs284662	19	41426370	T	C	0.38305	-0.0324	0.0086	0.000164929	-0.6752	0.0117	0	0.0479858	0.0127641	0.000170295	5.56748e-10	0.157921	20
B4GALT1	pQTL_FENLAND	X13381_49_B4GALT1	9	33104082	rs7019909	9	33113324	T	C	0.10455	0.0174	0.0132	0.187443	0.4131	0.0217537	2.06797e-80	0.0421206	0.0320304	0.188504	0.467342	0.658029	20
B4GALT2	pQTL_FENLAND	X9595_11_B4GALT2	1	43978943	rs3762423	1	43979995	T	C	0.947189	0.0031	0.0188	0.869028	0.7063	0.0282383	4.5099e-138	0.00438907	0.0266182	0.869031	0.100768	0.0585181	20
B4GALT6	pQTL_FENLAND	X10832_24_B4GALT6	18	31622246	rs113222817	18	31636351	T	G	0.958142	0.0194	0.0219	0.375701	0.945	0.0291	2.46529e-231	0.0205291	0.0231832	0.375879	0.731653	0.481333	20
B4GALT7	pQTL_FENLAND	X7806_33_B4GALT7	5	177600132	rs138626378	5	177631604	C	G	0.043302	-0.0111	0.0233	0.633793	0.2801	0.0337802	1.115e-16	-0.0396287	0.0833218	0.634352	0.634352	0.869904	10
BCAM	pQTL_FENLAND	X2816_50_BCAM	19	44809071	rs75654248	19	44922505	T	G	0.984479	0.0494	0.0311	0.11219	-0.4613	0.0516258	4.055e-19	-0.107089	0.0684751	0.11784	0.164034	0.0149807	7
BCAN	pQTL_FENLAND	X3461_58_BCAN	1	156641390	rs35792841	1	156614457	T	C	0.227264	0.0066	0.0096	0.491768	-0.1278	0.0158198	6.55699e-16	-0.0516432	0.0753889	0.493329	0.0846996	0.744303	20
BCAT2	pQTL_FENLAND	X19365_11_BCAT2	19	48795062	rs117048185	19	48806519	C	G	0.0173	-0.0231	0.045	0.607718	-0.6947	0.0494767	8.753e-45	0.0332518	0.0648194	0.607958	0.961713	0.964922	3
BCHE	pQTL_FENLAND	X15514_26_BCHE	3	165772904	rs17713088	3	165770816	T	G	0.203033	-0.0095	0.0104	0.361	-0.6873	0.0146	0	0.0138222	0.0151345	0.36109	0.593094	0.622922	20
BCL10	pQTL_FENLAND	X8768_4_BCL10	1	85265776	rs9887811	1	85278687	A	G	0.086019	-0.0075	0.0144	0.602483	0.1743	0.0225421	1.057e-14	-0.0430293	0.0828034	0.603303	0.0279489	0.0222068	20
BDH2	pQTL_FENLAND	X17329_2_BDH2	4	103077592	rs78336913	4	103190257	T	C	0.182964	-0.0075	0.0104	0.470815	0.3133	0.0162232	4.27102e-83	-0.0239387	0.0332182	0.471124	0.384837	0.943646	20
BDNF	pQTL_FENLAND	X2421_7_BDNF	11	27654893	rs59579819	11	27755579	T	G	0.978745	0.012	0.0281	0.669346	-0.289	0.0404062	8.52901e-13	-0.0415225	0.097405	0.669899	0.669899	0.486853	4
BET1L	pQTL_FENLAND	X10959_125_BET1L	11	167784	rs11604127	11	196944	T	C	0.224852	-0.002	0.0101	0.84303	0.5362	0.0149	1.35665e-283	-0.00372995	0.0188365	0.843032	0.937947	0.441341	20
BID	pQTL_FENLAND	X5798_3_BID	22	17734138	rs151268390	22	17734618	A	C	0.987646	-0.0045	0.0388	0.907669	0.4196	0.0596383	1.982e-12	-0.0107245	0.0924816	0.907681	0.908117
BIN1	pQTL_FENLAND	X9574_11_BIN1	2	127048027	rs4663095	2	127089231	A	G	0.230231	-0.0071	0.0098	0.468765	0.2495	0.0150643	1.30398e-61	-0.0284569	0.0393161	0.46919	0.273539	0.553217	20
BMPER	pQTL_FENLAND	X15368_3_BMPER	7	33904308	rs16879245	7	33764873	A	G	0.919553	-0.0178	0.0154	0.247745	0.2155	0.0240825	3.60701e-19	-0.0825986	0.0720554	0.251662	0.132062	0.0146859	20
BOC	pQTL_FENLAND	X4328_2_BOC	3	113211003	rs34284771	3	113286014	A	G	0.82824	0.0263	0.0103	0.0106678	-0.2017	0.0166191	6.75195e-34	-0.130392	0.0521839	0.0124651	0.0124651	4.67625e-09	20
BOLA1	pQTL_FENLAND	X15370_5_BOLA1	1	149887890	rs1451641	1	149894326	A	G	0.920102	-0.052	0.0157	0.000925978	-1.277	0.0211	0	0.0407204	0.0123128	0.000942493	1.02878e-08	0.421592	20
BOLA3	pQTL_FENLAND	X5980_55_BOLA3	2	74135400	rs828889	2	74144868	A	G	0.424212	0.0139	0.0086	0.106034	-0.1856	0.0125113	8.75307e-50	-0.0748922	0.0466104	0.108105	0.269336	0.907713	20
BPHL	pQTL_FENLAND	X17813_21_BPHL	6	3118374	rs3799219	6	3150869	A	G	0.953491	0.0016	0.019	0.932889	-0.9267	0.0281	1.64397e-238	-0.00172656	0.0205029	0.932889	0.319771	0.2106	20
BPI	pQTL_FENLAND	X4126_22_BPI	20	38304150	rs6127742	20	38322148	A	G	0.096264	0.0283	0.014	0.0432354	-0.6855	0.0211	1.5675e-231	-0.0412837	0.0204625	0.0436405	0.221652	0.0683546	20
BPIFA2	pQTL_FENLAND	X16302_11_BPIFA2	20	33161768	rs11696571	20	33177128	A	G	0.116584	-0.0067	0.014	0.632243	0.1344	0.0208811	1.223e-10	-0.0498512	0.104454	0.633181	0.633181	0.289873	12
BPIFB1	pQTL_FENLAND	X15367_38_BPIFB1	20	33273480	rs2424963	20	33106642	T	C	0.410071	-0.0096	0.0084	0.253098	0.4361	0.0129	1.59896e-250	-0.0220133	0.0192726	0.253369	0.00071819	0.4832	20
BPNT1	pQTL_FENLAND	X17814_8_BPNT1	1	220057482	rs3767654	1	220157977	T	G	0.818677	0.0041	0.0105	0.696184	-0.1121	0.0167846	2.41e-11	-0.0365745	0.0938263	0.696677	0.696677	0.858455	20
BRSK2	pQTL_FENLAND	X9790_28_BRSK2	11	1389899	rs7932863	11	1391618	A	G	0.265039	-0.0147	0.0094	0.117858	0.329	0.014265	1.08001e-117	-0.0446809	0.028637	0.118702	0.00500968	0.439678	20
BST1	pQTL_FENLAND	X4535_50_BST1	4	15703065	rs73224660	4	15713139	A	G	0.150878	-0.0094	0.0116	0.417742	-1.2932	0.0128	0	0.00726879	0.00897029	0.417757	0.024617	0.163861	20
BTC	pQTL_FENLAND	X13088_397_BTC	4	74744759	rs28690341	4	74794558	C	G	0.872479	0.0143	0.0119	0.229487	0.5629	0.0187	4.61659e-199	0.0254042	0.0211574	0.229858	0.582513	0.974325	20
BTD	pQTL_FENLAND	X15644_1_BTD	3	15601341	rs13078881	3	15645186	C	G	0.0444	0.0124	0.0209	0.552979	-1.6783	0.03	0	-0.00738843	0.0124538	0.553002	0.0763002	0.126696	20
BTN3A3	pQTL_FENLAND	X17692_2_BTN3A3	6	26440472	rs9379856	6	26366608	A	C	0.86565	0.0384	0.0127	0.00249768	1.3397	0.0158	0	0.0286631	0.00948576	0.00251358	0.00738032	0.0133166	20
BTNL8	pQTL_FENLAND	X9026_40_BTNL8	5	180899077	rs140500085	5	180892396	A	G	0.922626	-0.0468	0.0167	0.00507247	-0.3483	0.0235149	1.22699e-49	0.134367	0.0487978	0.00589536	0.00589536	0.215114	3
C11orf68	pQTL_FENLAND	X8307_47_C11orf68	11	65916810	rs79653698	11	65985833	A	G	0.978	0.0279	0.0329	0.396424	-0.2526	0.0457305	3.31999e-08	-0.110451	0.131771	0.401916	0.401916	0.398841	8
C1QC	pQTL_FENLAND	X14100_63_C1QC	1	22643014	rs75380810	1	22663039	T	C	0.963428	-0.0198	0.0211	0.348045	-0.9639	0.0347	7.97826e-170	0.0205415	0.0219027	0.34832	0.343824	0.562979	20
C1QL1	pQTL_FENLAND	X6404_20_C1QL1	17	44959693	rs1055646	17	44959823	C	G	0.518804	-0.0156	0.008	0.0511761	-0.2117	0.0121568	6.45498e-68	0.0736892	0.0380255	0.0526369	0.0650688	0.984918	20
C1QTNF3	pQTL_FENLAND	X7251_64_C1QTNF3	5	34017858	rs840390	5	34018518	A	G	0.128002	-0.0001	0.0121	0.993406	-0.2837	0.0188217	2.43604e-51	0.000352485	0.0426507	0.993406	0.416783	0.0452485	20
C1QTNF5	pQTL_FENLAND	X7810_20_C1QTNF5	11	119338942	rs2248853	11	119336736	T	C	0.140911	-0.0082	0.0118	0.487108	0.2533	0.0181759	3.82596e-44	-0.0323727	0.046643	0.487649	0.111521	0.811419	19
C1QTNF9	pQTL_FENLAND	X16605_2_C1QTNF9	13	24307166	rs9511206	13	24358306	T	G	0.682642	0.0092	0.0089	0.301273	0.4182	0.0141	2.55252e-193	0.021999	0.0212946	0.301566	0.157144	0.807184	20
C1R	pQTL_FENLAND	X3285_23_C1R	12	7080209	rs12146727	12	7063032	A	G	0.12965	-0.0214	0.0129	0.097133	-0.4303	0.0196847	6.29997e-106	0.0497327	0.0300653	0.0980954	0.0921247	0.922333	20
C1RL	pQTL_FENLAND	X9348_1_C1RL	12	7089587	rs191448232	12	7102090	C	G	0.010588	-0.0546	0.0508	0.282463	-2.2315	0.0572	0	0.0244678	0.0227736	0.282645	0.37026	0.962851	7
C1S	pQTL_FENLAND	X8840_61_C1S	12	6988259	rs12146727	12	7063032	A	G	0.12965	-0.0214	0.0129	0.097133	-1.1065	0.0172	0	0.0193403	0.0116623	0.0972441	0.646825	0.871881	20
C1orf198	pQTL_FENLAND	X8035_6_C1orf198	1	230837119	rs61826310	1	230866750	T	C	0.169487	-0.0036	0.0107	0.736533	0.2091	0.0173293	1.59202e-33	-0.0172166	0.0511916	0.736631	0.352603	0.656358	20
C1orf56	pQTL_FENLAND	X5744_12_C1orf56	1	151047751	rs111548294	1	150938861	T	C	0.013484	-0.0493	0.0395	0.211994	-0.3556	0.0578379	7.836e-10	0.138639	0.113346	0.221272	0.221272	0.11818	8
C3	pQTL_FENLAND	X2683_1_C3	19	6677704	rs11569470	19	6698443	A	G	0.135714	0.0106	0.0123	0.388804	-0.1617	0.0186914	5.10401e-18	-0.0655535	0.0764433	0.391144	0.391144	0.131007	18
C4BPA	pQTL_FENLAND	X9449_150_C4BPA	1	207104233	rs17020993	1	207115047	A	G	0.8692	-0.0026	0.0128	0.839037	-0.4944	0.0191284	2.66993e-147	0.0052589	0.0258908	0.839042	0.840877	0.602326	10
C5	pQTL_FENLAND	X2381_52_C5	9	120932987	rs1035029	9	120980540	A	G	0.606005	-0.0153	0.0082	0.0620618	0.2027	0.0137395	2.93898e-49	-0.075481	0.0407761	0.064154	0.194462	0.0197059	20
C6	pQTL_FENLAND	X4127_75_C6	5	41142116	rs181908440	5	41210093	A	T	0.010168	0.0239	0.0392	0.542065	-1.5384	0.0591438	3.69986e-149	-0.0155356	0.025488	0.542176	0.555723	0.90193	20
C7	pQTL_FENLAND	X2888_49_C7	5	40909492	rs74480769	5	40972109	A	G	0.97434	-0.0086	0.0226	0.703551	1.2079	0.0388	9.04485e-213	-0.00711979	0.0187116	0.703572	0.0668471	0.164199	14
C8G	pQTL_FENLAND	X14708_59_C8G	9	136945185	rs10781522	9	136920601	A	G	0.601177	0.0011	0.0083	0.894565	-0.3378	0.013408	4.66998e-140	-0.00325636	0.0245711	0.894567	0.847763	0.844358	20
C9	pQTL_FENLAND	X3060_43_C9	5	39284140	rs696766	5	39356024	A	G	0.0612163	0.0007	0.0176	0.968274	0.2959	0.0282279	1.039e-25	0.00236566	0.05948	0.968275	0.951085	0.191462	20
CA1	pQTL_FENLAND	X4969_2_CA1	8	85327608	rs10098816	8	85275344	C	G	0.010191	0.0258	0.0353	0.464854	-0.448	0.06105	2.164e-13	-0.0575893	0.0791845	0.467054	0.467054	0.560718	8
CA10	pQTL_FENLAND	X13666_222_CA10	17	51630313	rs117399000	17	52136371	A	G	0.03145	-0.0103	0.0257	0.688583	-0.616	0.0378218	1.223e-59	0.0167208	0.0417334	0.688673	0.0525815	0.486011	11
CA11	pQTL_FENLAND	X8859_51_CA11	19	48637946	rs425879	19	48612183	T	C	0.13585	-0.0063	0.0119	0.59652	0.1735	0.018282	2.30599e-21	-0.0363112	0.0686945	0.59709	0.59709	0.154446	20
CA13	pQTL_FENLAND	X3420_21_CA13	8	85220587	rs73688702	8	85284898	T	G	0.068302	-0.001	0.0167	0.952251	-0.7824	0.0247	3.31452e-220	0.00127812	0.0213446	0.952251	0.320116	0.0559818	20
CA3	pQTL_FENLAND	X3799_11_CA3	8	85373436	rs2072696	8	85438822	C	G	0.247118	0.0127	0.0098	0.195004	-0.2093	0.015062	6.70899e-44	-0.0606785	0.0470259	0.19694	0.502028	0.621012	20
CA6	pQTL_FENLAND	X3352_80_CA6	1	8945867	rs3765963	1	8974539	A	G	0.589388	0.0159	0.0094	0.0907434	-0.6211	0.0121	0	-0.0255997	0.0151427	0.0909186	0.227294	0.0283939	20
CA8	pQTL_FENLAND	X11390_24_CA8	8	60185412	rs28532174	8	60277292	A	G	0.405823	0.0068	0.0082	0.406953	0.2892	0.0133359	2.78992e-104	0.0235131	0.0283748	0.407295	0.229504	0.149257	20
CABLES2	pQTL_FENLAND	X7105_7_CABLES2	20	62388634	rs6061519	20	62410665	T	C	0.529825	0.0233	0.0083	0.00499697	-0.0913	0.0130546	2.677e-12	-0.255203	0.0979592	0.00918224	0.00918224	0.00263182	20
CACNA2D3	pQTL_FENLAND	X8885_6_CACNA2D3	3	54122547	rs9878608	3	54123032	C	G	0.596699	-0.0034	0.0089	0.702445	-0.1876	0.0133491	7.34301e-45	0.0181237	0.0474589	0.702549	0.320991	0.569936	20
CACYBP	pQTL_FENLAND	X12432_23_CACYBP	1	174999163	rs61828152	1	174976920	A	G	0.11365	0.0128	0.0128	0.31731	-0.3595	0.0193802	8.17119e-77	-0.035605	0.0356567	0.318013	0.494933	0.87626	20
CADM1	pQTL_FENLAND	X3326_58_CADM1	11	115169218	rs17564430	11	115172854	T	G	0.743699	-0.0016	0.0094	0.864843	-0.179	0.0144821	4.29698e-35	0.00893855	0.0525189	0.864855	0.319935	0.00981811	20
CALCB	pQTL_FENLAND	X17170_15_CALCB	11	14904997	rs7110243	11	15066888	A	G	0.723958	-0.0136	0.0092	0.139338	0.2691	0.0147253	1.31597e-74	-0.0505388	0.0342997	0.14063	0.107304	0.167349	20
CALCOCO2	pQTL_FENLAND	X12534_10_CALCOCO2	17	48831018	rs550510	17	48849253	A	G	0.1466	-0.0026	0.0112	0.816427	-0.157	0.018842	7.91799e-17	0.0165605	0.0713653	0.816497	0.0826229	0.00356603	20
CAMK2D	pQTL_FENLAND	X3419_49_CAMK2D	4	113418054	rs6856915	4	113754771	C	G	0.570202	-0.0031	0.0087	0.7216	-0.0874	0.0127799	7.982e-12	0.0354691	0.0996774	0.721961	0.721961	0.613467	10
CAMKK1	pQTL_FENLAND	X18860_2_CAMKK1	17	3860315	rs753513	17	3890178	T	C	0.28395	-0.0203	0.011	0.0649714	-0.1143	0.0152623	6.939e-14	0.177603	0.0991169	0.0731566	0.0731566	0.332496	11
CAMP	pQTL_FENLAND	X9384_17_CAMP	3	48223347	rs62246406	3	47056495	A	G	0.179275	0.003	0.0106	0.777162	0.1386	0.0185467	7.83797e-14	0.021645	0.0765339	0.777318	0.73727	0.357464	20
CAPG	pQTL_FENLAND	X4968_50_CAPG	2	85394753	rs62623452	2	85402143	T	C	0.0132	-0.0448	0.0384	0.243345	-1.6459	0.0536	4.57708e-207	0.0272192	0.0233475	0.243685	0.00190983	0.1912	12
CARD9	pQTL_FENLAND	X11405_150_CARD9	9	136363956	rs4077515	9	136372044	T	C	0.42265	0.0174	0.0081	0.031702	0.1667	0.0134046	1.66599e-35	0.104379	0.0493099	0.0342768	0.0699184	0.960892	20
CARHSP1	pQTL_FENLAND	X12808_103_CARHSP1	16	8852942	rs3743804	16	8859880	A	G	0.517086	-0.0007	0.0082	0.931971	-0.0912	0.0136666	2.503e-11	0.00767544	0.0899196	0.931976	0.675079	0.772973	20
CASP3	pQTL_FENLAND	X3593_72_CASP3	4	184627696	rs72689262	4	184669796	C	G	0.885786	0.0046	0.0123	0.708416	0.3209	0.0193914	1.64001e-61	0.0143347	0.0383395	0.708487	0.0613896	0.730962	20
CASS4	pQTL_FENLAND	X12855_16_CASS4	20	56412112	rs67041321	20	56413116	T	G	0.894892	0.0048	0.0136	0.724132	0.2101	0.0213463	7.38903e-23	0.0228463	0.0647727	0.724302	0.724302	0.772284	20
CAT	pQTL_FENLAND	X3488_64_CAT	11	34438934	rs10836244	11	34459548	T	G	0.223592	-0.0246	0.0097	0.01121	-0.2899	0.0153153	6.6129e-80	0.0848568	0.0337588	0.0119498	0.0921733	0.0489827	20
CBL	pQTL_FENLAND	X12016_60_CBL	11	119206298	rs76683040	11	119281974	T	C	0.076234	0.0007	0.0159	0.964884	-0.3947	0.0239935	8.34609e-61	-0.0017735	0.0402839	0.964885	0.862411	0.0608002	20
CBLN1	pQTL_FENLAND	X9313_27_CBLN1	16	49277917	rs12596832	16	48971047	A	G	0.141024	0.0087	0.0122	0.475775	-1.109	0.0158	0	-0.00784491	0.0110015	0.475797	0.373479	0.0392322	20
CBLN4	pQTL_FENLAND	X5688_65_CBLN4	20	55997357	rs6024420	20	55796044	T	C	0.298634	0.0082	0.009	0.362237	-0.193	0.0144335	8.84895e-41	-0.042487	0.0467402	0.363348	0.706731	0.749469	12
CBR1	pQTL_FENLAND	X12381_26_CBR1	21	36069941	rs16993864	21	36074301	A	C	0.0187	0.0212	0.0302	0.482687	-1.1984	0.0484232	3.22002e-135	-0.0176903	0.0252104	0.482863	0.201768	0.115888	16
CBR3	pQTL_FENLAND	X14091_42_CBR3	21	36135079	rs60043102	21	36133529	T	G	0.637573	-0.0249	0.0086	0.00378737	0.5345	0.0127	0	-0.0465856	0.0161278	0.00387057	0.00383053	0.368314	20
CCDC126	pQTL_FENLAND	X6388_21_CCDC126	7	23597382	rs35121828	7	23595366	A	G	0.260675	-0.0125	0.0095	0.188245	0.3763	0.014906	1.28997e-140	-0.0332182	0.0252801	0.188844	0.0752396	0.514724	20
CCDC134	pQTL_FENLAND	X15300_66_CCDC134	22	41800679	rs11703145	22	41678226	T	C	0.425171	0.0028	0.0081	0.729584	-0.152	0.0127468	8.81803e-33	-0.0184211	0.0533119	0.729693	0.619823	0.0885581	20
CCDC80	pQTL_FENLAND	X3234_23_CCDC80	3	112596797	rs6772337	3	112643341	A	G	0.374711	0.0018	0.0085	0.832291	0.1218	0.0137111	6.488e-19	0.0147783	0.0698064	0.832337	0.756178	0.393418	18
CCL11	pQTL_FENLAND	X5301_7_CCL11	17	34285742	rs7213460	17	34195594	A	G	0.4237	-0.0072	0.0085	0.396962	-0.1174	0.0131758	5.09101e-19	0.0613288	0.0727285	0.399085	0.516696	0.583313	20
CCL14	pQTL_FENLAND	X2900_53_CCL14	17	35983288	rs7222922	17	36008654	T	C	0.10608	0.0156	0.0139	0.261734	-1.0537	0.0178	0	-0.014805	0.013194	0.26182	0.653289	0.384986	20
CCL15	pQTL_FENLAND	X18289_16_CCL15	17	35996440	rs854624	17	36000884	T	G	0.92845	0.0256	0.0156	0.100792	-1.6506	0.0205	0	-0.0155095	0.00945307	0.100863	0.0350458	0.970109	20
CCL16	pQTL_FENLAND	X4913_78_CCL16	17	35976493	rs10445391	17	35979070	A	G	0.908929	0.0068	0.0151	0.652472	1.4494	0.0173	0	0.0046916	0.0104183	0.652476	0.153475	0.753756	20
CCL17	pQTL_FENLAND	X3519_3_CCL17	16	57404767	rs16956811	16	57410090	T	G	0.925586	0.0062	0.0157	0.692913	-0.4548	0.0242289	1.30399e-78	-0.0136324	0.0345283	0.692978	0.99508	0.451855	20
CCL18	pQTL_FENLAND	X3044_3_CCL18	17	36064272	rs2015086	17	36064257	A	G	0.871517	0.0244	0.0127	0.054699	-0.9178	0.017	0	-0.0265853	0.0138462	0.0548523	0.313923	0.155991	20
CCL21	pQTL_FENLAND	X2516_57_CCL21	9	34709005	rs10972211	9	34729993	A	G	0.139293	0.0038	0.0114	0.738883	0.1324	0.0192724	6.42399e-12	0.0287009	0.086204	0.739178	0.257725	0.203014	20
CCL22	pQTL_FENLAND	X3508_78_CCL22	16	57358783	rs170364	16	57376022	T	G	0.253737	-0.0002	0.0098	0.983718	-0.199	0.015353	2.02e-38	0.00100503	0.0492463	0.983718	0.416044	0.864205	20
CCL23	pQTL_FENLAND	X3028_36_CCL23	17	36013056	rs712048	17	35999179	A	C	0.127507	-0.0133	0.0129	0.302537	-0.7023	0.0182	0	0.0189378	0.0183748	0.30271	0.917231	0.3087	20
CCL25	pQTL_FENLAND	X2705_5_CCL25	19	8052318	rs74959615	19	8056212	A	G	0.0814	-0.006	0.0159	0.705907	-1.1806	0.0228	0	0.00508216	0.0134681	0.705915	0.0894308	0.102459	20
CCL3	pQTL_FENLAND	X3040_59_CCL3	17	36088256	rs2015086	17	36064257	A	G	0.871517	0.0244	0.0127	0.054699	-0.6983	0.0184	0	-0.034942	0.0182103	0.0550093	0.316813	0.200433	20
CCL5	pQTL_FENLAND	X5480_49_CCL5	17	35871491	rs2107538	17	35880776	T	C	0.184031	-0.0155	0.0104	0.136123	-0.2745	0.0157837	9.59392e-68	0.0564663	0.0380259	0.137559	0.200286	0.313047	20
CCL7	pQTL_FENLAND	X4886_3_CCL7	17	34270221	rs1133763	17	34320812	A	C	0.843959	0.0019	0.0112	0.865291	0.9129	0.0159	0	0.00208128	0.0122686	0.865292	0.487761	0.253109	20
CCL8	pQTL_FENLAND	X13748_4_CCL8	17	34319435	rs1133763	17	34320812	A	C	0.843959	0.0019	0.0112	0.865291	1.2391	0.014	0	0.00153337	0.00903884	0.865291	0.0497883	0.211958	20
CCM2	pQTL_FENLAND	X12347_29_CCM2	7	44999475	rs7805382	7	44991716	T	C	0.216178	0.0049	0.0104	0.637531	0.1449	0.0151856	1.402e-21	0.0338164	0.0718611	0.63794	0.63794	0.804252	20
CCNH	pQTL_FENLAND	X9848_22_CCNH	5	87318416	rs62368955	5	87438367	A	C	0.793171	-0.0157	0.0101	0.120076	0.163	0.0165822	8.37695e-23	-0.096319	0.0627332	0.124691	0.124691	0.457608	20
CCS	pQTL_FENLAND	X13068_139_CCS	11	66593153	rs498045	11	66595526	A	G	0.47675	-0.0156	0.008	0.0511761	-0.1703	0.0134677	1.19099e-36	0.091603	0.0475312	0.0539523	0.213457	0.872394	20
CD109	pQTL_FENLAND	X3290_50_CD109	6	73695785	rs1973482	6	73802431	A	T	0.511665	0.0022	0.0081	0.785926	0.7004	0.0114	0	0.00314106	0.0115649	0.785928	0.330294	0.619223	20
CD14	pQTL_FENLAND	X8969_49_CD14	5	140631728	rs5744441	5	140637262	A	G	0.23015	0.0151	0.0095	0.111953	-0.2808	0.0154942	2.10096e-73	-0.0537749	0.0339618	0.113331	0.460984	0.716768	20
CD163	pQTL_FENLAND	X5028_59_CD163	12	7470811	rs11054859	12	7617180	A	G	0.106146	-0.0268	0.0132	0.0423258	-0.1476	0.0216776	9.83601e-12	0.181572	0.0933221	0.0516971	0.124753	0.941605	20
CD177	pQTL_FENLAND	X13116_25_CD177	19	43353686	rs78530667	19	43396545	T	C	0.878755	-0.0021	0.0138	0.87905	0.7042	0.0205	1.35056e-258	-0.00298211	0.0195969	0.879051	0.531742	0.612351	13
CD200	pQTL_FENLAND	X5112_73_CD200	3	112332347	rs6774405	3	112346181	T	C	0.09976	0.0013	0.0134	0.922714	-0.2107	0.0229288	3.954e-20	-0.00616991	0.0636011	0.922719	0.991166	0.422149	20
CD200R1	pQTL_FENLAND	X5103_30_CD200R1	3	112921205	rs9847365	3	112835746	T	C	0.354162	-0.0193	0.0084	0.0215835	0.233	0.0140465	8.542e-62	-0.0828326	0.0363957	0.0228526	0.141624	0.461707	20
CD209	pQTL_FENLAND	X3029_52_CD209	19	7739993	rs4804224	19	7716130	T	C	0.790345	-0.032	0.0109	0.0033271	0.4137	0.016215	1.39996e-143	-0.0773507	0.0265215	0.00353943	0.0412977	0.122975	20
CD244	pQTL_FENLAND	X5063_12_CD244	1	160830160	rs113896482	1	160862395	T	C	0.025128	-0.0438	0.0295	0.137611	0.239	0.0412063	6.62801e-09	-0.183264	0.127411	0.15033	0.15033	0.0311361	10
CD248	pQTL_FENLAND	X15491_20_CD248	11	66314494	rs74818906	11	66315572	T	C	0.01115	0.011	0.0575	0.848287	0.3751	0.0635981	3.68e-09	0.0293255	0.153373	0.848366	0.848366	0.870961	3
CD274	pQTL_FENLAND	X5060_62_CD274	9	5450503	rs1411262	9	5459419	T	C	0.259533	0	0.0092	1	-0.2844	0.0152892	3.13003e-77	0	0.0323488	1	0.969718
CD300A	pQTL_FENLAND	X5630_48_CD300A	17	74466399	rs2272111	17	74473827	A	G	0.20455	0.0129	0.011	0.240905	-0.6174	0.0152	0	-0.0208941	0.0178241	0.241101	0.557351	0.743285	20
CD300C	pQTL_FENLAND	X5066_134_CD300C	17	74541073	rs72844326	17	74462952	T	G	0.95067	-0.0219	0.0209	0.294709	0.7809	0.031052	1.47999e-139	-0.0280446	0.0267872	0.295128	0.409962	0.71761	20
CD33	pQTL_FENLAND	X3166_92_CD33	19	51225064	rs12459419	19	51225221	T	C	0.3297	0.0144	0.0086	0.0940484	-0.9373	0.0108	0	-0.0153633	0.009177	0.0941096	0.660751	0.938416	20
CD36	pQTL_FENLAND	X2973_15_CD36	7	80369575	rs6961069	7	80589645	T	C	0.400715	-0.0022	0.0088	0.802587	0.2893	0.0135322	2.11e-101	-0.00760456	0.0304203	0.802601	0.719839	0.972901	20
CD46	pQTL_FENLAND	X17682_1_CD46	1	207752037	rs2796276	1	207778168	A	G	0.59975	0.0018	0.0082	0.826251	-0.4017	0.0132	2.08476e-203	-0.00448096	0.0204138	0.826256	0.563288	0.284233	20
CD48	pQTL_FENLAND	X3292_75_CD48	1	160678746	rs1980606	1	160684996	A	G	0.203407	0.0153	0.0109	0.160417	-0.2384	0.015948	1.59002e-50	-0.0641779	0.0459226	0.162257	0.343391	0.631135	20
CD55	pQTL_FENLAND	X5069_9_CD55	1	207321519	rs6684804	1	207265670	T	C	0.221798	-0.012	0.0097	0.216045	-0.5476	0.015	8.69281e-292	0.0219138	0.0177238	0.216308	0.834133	0.325187	20
CD58	pQTL_FENLAND	X10938_13_CD58	1	116514534	rs35768283	1	116536107	A	G	0.985225	-0.0535	0.0331	0.106026	-1.3819	0.0503	3.67487e-166	0.0387148	0.0239939	0.106631	0.273292	0.455984	6
CD59	pQTL_FENLAND	X11514_196_CD59	11	33703010	rs704701	11	33722133	T	G	0.686987	0.0051	0.0092	0.579341	0.1584	0.0136825	5.40101e-31	0.032197	0.0581474	0.579775	0.622564	0.414805	20
CD5L	pQTL_FENLAND	X3293_2_CD5L	1	157830911	rs2765501	1	157834858	A	G	0.404691	0.0092	0.0081	0.256039	0.3734	0.0136	5.91031e-166	0.0246385	0.0217111	0.256446	0.939481	0.00486265	20
CD68	pQTL_FENLAND	X18922_27_CD68	17	7579491	rs9901675	17	7581494	A	G	0.05135	-0.0033	0.0184	0.857665	-0.2105	0.0279175	4.697e-14	0.015677	0.0874356	0.857704	0.857704	0.0863963	11
CD72	pQTL_FENLAND	X7009_8_CD72	9	35609982	rs7465764	9	35614927	A	G	0.941719	0.0327	0.0181	0.07082	-0.359	0.0284928	2.12e-36	-0.0910864	0.0509335	0.0737213	0.0341079	0.541984	20
CD8A	pQTL_FENLAND	X15462_28_CD8A	2	86784610	rs3020726	2	86789383	A	G	0.841821	0.003	0.0126	0.811807	-0.3692	0.0173487	1.70002e-100	-0.00812568	0.03413	0.811819	0.791235	0.970882	20
CDCP1	pQTL_FENLAND	X16818_200_CDCP1	3	45082277	rs28364749	3	45147043	A	T	0.16854	0.0238	0.0114	0.0368232	-0.2697	0.0161527	1.38103e-62	-0.0882462	0.0425983	0.0383039	0.0203367	0.738885	20
CDH17	pQTL_FENLAND	X16613_3_CDH17	8	94127162	rs10956904	8	94192889	T	G	0.4736	0.0055	0.008	0.491768	-0.3542	0.013	1.84574e-163	-0.015528	0.0225933	0.491905	0.776873	0.580369	20
CDH5	pQTL_FENLAND	X2819_23_CDH5	16	66366622	rs1972838	16	66394323	A	C	0.318361	0.001	0.0087	0.908491	-0.1872	0.014289	3.25003e-39	-0.00534188	0.0464761	0.908494	0.925795	0.294945	20
CDHR5	pQTL_FENLAND	X9962_1_CDHR5	11	616577	rs60568231	11	575553	A	T	0.771296	-0.004	0.0099	0.686183	-0.122	0.0164586	1.239e-13	0.0327869	0.081268	0.686623	0.183887	0.305629	20
CDKN1B	pQTL_FENLAND	X3719_2_CDKN1B	12	12685498	rs3759217	12	12715518	T	C	0.1155	-0.0048	0.0129	0.709824	0.2051	0.0206769	3.43201e-23	-0.0234032	0.0629404	0.710018	0.921938	0.0283985	20
CDNF	pQTL_FENLAND	X4962_52_CDNF	10	14819245	rs61738953	10	14820083	C	G	0.973128	0.0284	0.0272	0.296431	1.1681	0.037	9.45136e-219	0.024313	0.0232984	0.296695	0.925444	0.149651	3
CDON	pQTL_FENLAND	X4541_49_CDON	11	125955796	rs3740909	11	126019631	T	C	0.08495	-0.0003	0.0155	0.984558	-0.8572	0.0214	0	0.000349977	0.0180821	0.984558	0.586035	0.152355	20
CEL	pQTL_FENLAND	X9796_4_CEL	9	133061981	rs56272996	9	133052406	C	G	0.966233	-0.0447	0.0256	0.0807947	-0.7039	0.0370174	1.27201e-80	0.0635033	0.0365218	0.0820737	0.745429	0.562338	13
CELA2A	pQTL_FENLAND	X7140_1_CELA2A	1	15456728	rs188524036	1	15472108	T	G	0.988513	0.0271	0.0458	0.554049	0.5175	0.0678348	2.369e-14	0.0523672	0.0887682	0.555237	0.888093	0.418952	12
CETN3	pQTL_FENLAND	X17410_5_CETN3	5	90392257	rs6864721	5	90454201	A	T	0.275429	0.01	0.0092	0.277056	-0.1776	0.0146252	6.219e-34	-0.0563063	0.0520089	0.278973	0.278973	0.336442	20
CFD	pQTL_FENLAND	X2946_52_CFD	19	859453	rs2930900	19	886257	A	G	0.800345	-0.0098	0.0109	0.368609	0.1201	0.016913	1.238e-12	-0.0815987	0.0914823	0.372414	0.850933	0.784015	12
CFH	pQTL_FENLAND	X4159_130_CFH	1	196651754	rs1048663	1	196705852	A	G	0.168985	-0.0027	0.0109	0.804362	-0.4359	0.017679	3.1399e-134	0.00619408	0.025007	0.804371	0.722499	0.432161	20
CFHR1	pQTL_FENLAND	X15468_14_CFHR1	1	196819731	rs16840522	1	196741786	T	C	0.807607	0.0094	0.0101	0.352012	0.9247	0.014	0	0.0101655	0.0109235	0.35206	0.916387	0.966993	20
CFHR2	pQTL_FENLAND	X15584_9_CFHR2	1	196943738	rs4085749	1	196951018	T	C	0.2246	-0.002	0.0095	0.833257	-1.0427	0.0127	0	0.0019181	0.00911099	0.833257	0.377955	0.389631	20
CFHR4	pQTL_FENLAND	X6471_53_CFHR4	1	196888014	rs4915363	1	196936075	T	C	0.770069	0.0038	0.0095	0.689156	0.7848	0.0142	0	0.004842	0.0121053	0.689164	0.638243	0.779495	20
CFHR5	pQTL_FENLAND	X16055_3_CFHR5	1	196975010	rs79801780	1	197032789	C	G	0.030749	-0.0255	0.0275	0.353785	-1.061	0.0411788	2.15e-146	0.0240339	0.0259357	0.354096	0.802149	0.816815	20
CFI	pQTL_FENLAND	X2567_5_CFI	4	109731008	rs7439493	4	109735574	A	G	0.415992	0.0095	0.008	0.235031	0.2646	0.0135534	7.04096e-85	0.0359032	0.0302902	0.235895	0.334578	0.158076	20
CFL2	pQTL_FENLAND	X15339_32_CFL2	14	34709113	rs11849114	14	34709075	T	C	0.149685	0.0005	0.0114	0.965016	0.1568	0.0185519	2.86399e-17	0.00318878	0.0727051	0.965017	0.965017	0.0064796	20
CHCHD10	pQTL_FENLAND	X11270_17_CHCHD10	22	23765834	rs8136828	22	23662124	A	G	0.489694	-0.0041	0.0083	0.621323	-0.1234	0.0133972	3.234e-20	0.0332253	0.0673576	0.621824	0.342423	0.154335	20
CHGA	pQTL_FENLAND	X8476_11_CHGA	14	92923150	rs729940	14	92932756	T	C	0.155235	0.0146	0.0121	0.227582	-0.2914	0.0177543	1.54501e-60	-0.050103	0.0416357	0.228835	0.515794	0.338527	20
CHGB	pQTL_FENLAND	X8235_48_CHGB	20	5911510	rs36054946	20	5886044	T	C	0.988192	-0.0316	0.0358	0.377408	0.3047	0.055571	4.18001e-08	-0.103709	0.119005	0.383502	0.383502
CHI3L1	pQTL_FENLAND	X11104_13_CHI3L1	1	203178931	rs2071579	1	203184506	C	G	0.475809	0.0031	0.0081	0.70193	0.9866	0.0098	0	0.0031421	0.00821007	0.701932	0.194847	0.464509	20
CHIT1	pQTL_FENLAND	X3600_2_CHIT1	1	203212827	rs872583	1	203215638	T	C	0.795591	0.0017	0.0104	0.870155	1.0618	0.0127	0	0.00160105	0.00979471	0.870155	0.23798	0.422145	20
CHKB	pQTL_FENLAND	X7761_125_CHKB	22	50578959	rs5770922	22	50584979	A	G	0.953563	-0.0108	0.0189	0.567709	0.2357	0.029627	1.783e-15	-0.045821	0.0803933	0.568705	0.833832	0.384307	20
CHL1	pQTL_FENLAND	X8958_51_CHL1	3	196763	rs1516333	3	64672	T	C	0.62821	-0.0008	0.0083	0.923214	0.3063	0.0137185	1.99998e-110	-0.00261182	0.0270979	0.923215	0.435695	0.0136854	20
CHMP2B	pQTL_FENLAND	X17350_13_CHMP2B	3	87227271	rs9822911	3	87269608	T	C	0.58913	-0.0572	0.008	8.67779e-13	-0.3458	0.0124	3.82564e-171	0.165414	0.0238831	4.32971e-12	6.7667e-16	4.97979e-06	20
CHMP3	pQTL_FENLAND	X12508_9_CHMP3	2	86503430	rs4832296	2	86530537	A	G	0.376863	-0.0022	0.0084	0.793395	-0.1089	0.0129533	4.20298e-17	0.020202	0.0771724	0.793493	0.960177	0.492359	20
CHRD	pQTL_FENLAND	X13438_115_CHRD	3	184380054	rs9870912	3	184373709	T	C	0.03505	0.0058	0.0279	0.835318	-0.2259	0.0375986	1.876e-09	-0.0256751	0.12358	0.835416	0.835416
CHRDL2	pQTL_FENLAND	X6086_15_CHRDL2	11	74696429	rs61389091	11	74716876	T	C	0.042219	0.0133	0.022	0.545481	-0.623	0.0323065	7.31298e-83	-0.0213483	0.0353303	0.545678	0.54717	0.844095	20
CHST11	pQTL_FENLAND	X7779_86_CHST11	12	104455295	rs1650132	12	104587879	A	G	0.525842	-0.0006	0.0083	0.942372	0.3712	0.0128	6.5795e-185	-0.00161638	0.02236	0.942372	0.292649	0.359278	20
CHST12	pQTL_FENLAND	X6626_81_CHST12	7	2403588	rs1010300	7	2375122	T	C	0.201259	-0.0074	0.0109	0.497202	0.2096	0.0158865	9.55292e-40	-0.0353053	0.0520726	0.49777	0.511565	0.616731	20
CHST15	pQTL_FENLAND	X4469_78_CHST15	10	124007668	rs9422302	10	124106261	T	G	0.26446	0.0025	0.0096	0.794542	-0.1584	0.015457	1.211e-24	-0.0157828	0.0606256	0.794607	0.810149	0.614989	17
CHST4	pQTL_FENLAND	X18876_77_CHST4	16	71525233	rs74026831	16	71505087	A	G	0.287751	-0.0235	0.0087	0.00691003	0.1634	0.0146507	6.92005e-29	-0.143819	0.0547828	0.00865845	0.0130233	0.366729	20
CHST9	pQTL_FENLAND	X11646_4_CHST9	18	26906481	rs16943290	18	27121858	A	G	0.686087	-0.003	0.0087	0.730224	-0.3046	0.0134569	1.95002e-113	0.00984898	0.0285654	0.730254	0.484116	0.226744	20
CKMT2	pQTL_FENLAND	X18197_97_CKMT2	5	81233320	rs114173713	5	81266529	T	C	0.978848	0.0478	0.0278	0.0855371	-0.5131	0.0458103	4.05297e-29	-0.0931592	0.0548152	0.0892221	0.0892221	0.0995537	16
CLEC11A	pQTL_FENLAND	X4500_50_CLEC11A	19	50723364	rs116924815	19	50727476	T	C	0.027076	0.0128	0.0247	0.604306	1.1391	0.0401	1.6817e-177	0.0112369	0.0216874	0.604366	0.635643	0.635534	9
CLEC12A	pQTL_FENLAND	X11187_11_CLEC12A	12	9951316	rs588272	12	9985046	T	G	0.362518	0.0148	0.0083	0.0745647	1.2184	0.0075	0	0.0121471	0.00681262	0.0745822	0.488287	0.693217	20
CLEC1B	pQTL_FENLAND	X4332_6_CLEC1B	12	9985642	rs4763395	12	9957242	A	C	0.386279	0.0084	0.0084	0.31731	0.1872	0.0129223	1.47302e-47	0.0448718	0.0449786	0.318461	0.483156	0.0668679	20
CLEC3B	pQTL_FENLAND	X5701_81_CLEC3B	3	45001548	rs10514712	3	45042436	T	C	0.778417	0.0093	0.0096	0.33267	0.2761	0.0160848	4.82791e-66	0.0336834	0.0348253	0.333439	0.0541398	0.844192	20
CLEC4C	pQTL_FENLAND	X9094_5_CLEC4C	12	7729383	rs7302014	12	7748398	T	C	0.597123	0.0136	0.0088	0.122236	-0.5841	0.012	0	-0.0232837	0.0150735	0.122425	0.0797916	0.620966	20
CLEC4G	pQTL_FENLAND	X10781_19_CLEC4G	19	7728957	rs117034642	19	7731701	T	G	0.9278	-0.0021	0.0186	0.910107	-0.161	0.0241092	2.423e-11	0.0130435	0.115544	0.91012	0.91012	0.126979	13
CLIC5	pQTL_FENLAND	X12475_48_CLIC5	6	45880827	rs35822882	6	45949262	T	G	0.0314	-0.0297	0.0296	0.315678	-1.0454	0.0356	1.52993e-189	0.0284102	0.028331	0.315961	0.71782	0.823414	6
CLMP	pQTL_FENLAND	X10440_26_CLMP	11	123069872	rs2155572	11	123196947	T	G	0.588058	0.0125	0.0084	0.136726	0.215	0.0123325	4.58495e-68	0.0581395	0.0392118	0.138153	0.42204	0.776404	20
CLN5	pQTL_FENLAND	X8874_53_CLN5	13	76990660	rs2794618	13	77010089	A	G	0.070785	0.0061	0.015	0.684253	-0.4343	0.0258093	1.53999e-63	-0.0140456	0.0345484	0.68434	0.584955	0.180878	20
CLPS	pQTL_FENLAND	X5749_53_CLPS	6	35794982	rs2766582	6	35784118	A	G	0.66153	-0.0015	0.0084	0.858274	0.4103	0.0136	6.02263e-200	-0.00365586	0.0204732	0.858277	0.724782	0.81599	20
CLSTN1	pQTL_FENLAND	X15521_4_CLSTN1	1	9728926	rs144966243	1	9738451	C	G	0.021772	-0.0422	0.0407	0.299803	2.12	0.0463	0	-0.0199057	0.019203	0.299927	0.00858039	9.067e-05	20
CLSTN2	pQTL_FENLAND	X18882_7_CLSTN2	3	139935185	rs13098662	3	139911948	T	C	0.050778	-0.0043	0.0189	0.820025	0.5108	0.0299725	3.98796e-65	-0.00841817	0.0370041	0.82004	0.857484	0.504148	20
CMBL	pQTL_FENLAND	X19115_13_CMBL	5	10275875	rs11738492	5	10306910	T	C	0.64313	-0.0008	0.0084	0.924126	0.1646	0.0142268	5.86699e-31	-0.00486027	0.0510345	0.924128	0.994432	0.681979	20
CNDP1	pQTL_FENLAND	X5456_59_CNDP1	18	74534500	rs17817077	18	74542308	A	G	0.38627	-0.0005	0.0091	0.956182	0.3514	0.0136993	4.12013e-145	-0.00142288	0.0258965	0.956182	0.731174	0.377769	20
CNN1	pQTL_FENLAND	X15566_10_CNN1	19	11538767	rs73512794	19	11510164	T	C	0.951377	-0.001	0.0179	0.955449	0.3769	0.0270354	3.57103e-44	-0.00265322	0.0474931	0.955449	0.607685	0.790458	20
CNP	pQTL_FENLAND	X6609_22_CNP	17	41966763	rs11079027	17	41971503	A	G	0.262619	-0.0104	0.0091	0.253098	-0.1055	0.014646	5.87501e-13	0.0985782	0.0873348	0.259008	0.503935	0.555174	20
CNPY3	pQTL_FENLAND	X17327_3_CNPY3	6	42929480	rs9471969	6	42938646	T	G	0.25955	0.0043	0.0094	0.64735	-0.4068	0.0147	1.45685e-168	-0.0105703	0.0231103	0.647395	0.0449109	0.00603258	20
CNRIP1	pQTL_FENLAND	X18218_48_CNRIP1	2	68284171	rs7578047	2	68352799	A	G	0.875822	-0.0217	0.0117	0.063639	0.6311	0.0189	1.81933e-244	-0.0343844	0.0185676	0.0640479	0.27386	0.242378	20
CNTFR	pQTL_FENLAND	X14101_2_CNTFR	9	34551432	rs10972159	9	34593088	A	G	0.0186	0.0361	0.0281	0.198898	-0.7266	0.0497064	2.16201e-48	-0.0496835	0.0388223	0.200628	0.00360881	0.333617	16
CNTN1	pQTL_FENLAND	X2974_61_CNTN1	12	40692439	rs12811939	12	40653919	A	G	0.619787	0.0053	0.0086	0.53771	-0.2166	0.012838	7.25802e-64	-0.0244691	0.039731	0.537981	0.561756	0.335532	20
CNTN2	pQTL_FENLAND	X3296_92_CNTN2	1	205042937	rs2071533	1	205043070	T	G	0.129597	-0.0005	0.0124	0.967836	0.9292	0.0175	0	-0.000538097	0.0133448	0.967836	0.00990784	0.285722	20
CNTN4	pQTL_FENLAND	X3298_52_CNTN4	3	2098813	rs163352	3	3056357	C	G	0.81375	-0.0082	0.0116	0.479631	-0.3469	0.0174489	5.9531e-88	0.0236379	0.0334602	0.479908	0.536256	0.0279344	20
CNTN5	pQTL_FENLAND	X3299_29_CNTN5	11	99020949	rs898776	11	99218310	A	G	0.921897	-0.0037	0.015	0.805166	-0.6852	0.0243	6.26987e-175	0.00539988	0.0218923	0.805173	0.3313	0.774343	20
CNTNAP2	pQTL_FENLAND	X6965_19_CNTNAP2	7	146116002	rs6969311	7	145663567	C	G	0.291892	-0.0042	0.0091	0.644412	0.556	0.0131	0	-0.00755396	0.0163679	0.644432	0.77724	0.564763	20
COCH	pQTL_FENLAND	X7227_75_COCH	14	30874514	rs7159420	14	30845149	T	G	0.88219	0.0286	0.0122	0.0190648	-0.4443	0.0194356	1.16e-115	-0.0643709	0.0276029	0.019699	0.480606	0.208062	14
COL10A1	pQTL_FENLAND	X15653_9_COL10A1	6	116118909	rs34224224	6	116143056	A	T	0.713103	0.008	0.0091	0.379336	0.3522	0.0146875	4.53999e-127	0.0227144	0.0258549	0.379656	0.0580754	0.307124	20
COL15A1	pQTL_FENLAND	X8974_172_COL15A1	9	98943179	rs7857774	9	99059601	A	G	0.123683	-0.0204	0.0132	0.122236	0.3074	0.0195642	1.245e-55	-0.066363	0.043148	0.124041	0.0704343	0.132347	20
COL18A1	pQTL_FENLAND	X2201_17_COL18A1	21	45405165	rs529181921	21	45458041	A	G	0.014364	-0.0168	0.0425	0.692626	-1.1588	0.0559086	1.99001e-95	0.0144978	0.0366825	0.692679	0.886479	0.830155	10
COL1A1	pQTL_FENLAND	X11140_56_COL1A1	17	50184101	rs113525206	17	50097723	A	G	0.012467	-0.0195	0.0572	0.733172	-0.3585	0.0617735	6.496e-09	0.0543933	0.159829	0.733614	0.824771	0.488286	4
COL28A1	pQTL_FENLAND	X10702_1_COL28A1	7	7356203	rs10251492	7	7244915	A	G	0.638142	0.0026	0.0087	0.765054	0.0919	0.0139262	4.138e-11	0.0282916	0.0947651	0.765288	0.765288	0.216611	20
COL2A1	pQTL_FENLAND	X18875_125_COL2A1	12	47972967	rs719008	12	48022269	T	G	0.378698	-0.0139	0.0082	0.0900523	-0.8633	0.011	0	0.016101	0.00950065	0.0901273	7.53207e-09	1.84046e-05	20
COL6A1	pQTL_FENLAND	X16828_8_COL6A1	21	45981770	rs13053065	21	46000809	C	G	0.32304	-0.008	0.0088	0.363302	-1.2752	0.0081	0	0.00627353	0.00690099	0.36331	0.936289	0.260151	20
COL6A2	pQTL_FENLAND	X16753_46_COL6A2	21	46098112	rs73382475	21	46129801	T	C	0.087835	-0.0005	0.0145	0.972492	-0.4796	0.023132	1.73998e-95	0.00104254	0.0302336	0.972492	0.605139	0.826294	20
COL6A3	pQTL_FENLAND	X11196_31_COL6A3	2	237324003	rs2029998	2	237311664	A	G	0.686735	-0.0192	0.0086	0.0255781	0.1265	0.0141482	3.85402e-19	-0.151779	0.0700715	0.0303071	0.0386867	0.30757	20
COL9A1	pQTL_FENLAND	X15466_30_COL9A1	6	70216040	rs3806095	6	70278273	A	G	0.291997	-0.0079	0.009	0.380064	-0.185	0.0154238	3.8e-33	0.0427027	0.0487787	0.381336	0.768829	0.574766	20
COLEC10	pQTL_FENLAND	X6558_5_COLEC10	8	118995452	rs72682450	8	119129684	T	G	0.010562	-0.0985	0.043	0.0219809	-0.5374	0.0651214	1.554e-16	0.18329	0.0830404	0.0272974	0.0288032	0.684036	12
COLEC11	pQTL_FENLAND	X4430_44_COLEC11	2	3594832	rs3820897	2	3594771	T	C	0.173493	-0.0073	0.01	0.46539	0.8636	0.0156	0	-0.00845299	0.0115804	0.465429	0.760673	0.505	10
COLEC12	pQTL_FENLAND	X5457_5_COLEC12	18	316737	rs7243583	18	400766	T	C	0.270001	-0.0126	0.0091	0.16617	-0.1231	0.0144126	1.329e-17	0.102356	0.0748887	0.171697	0.62703	0.503628	20
COLGALT1	pQTL_FENLAND	X5638_23_COLGALT1	19	17555649	rs4808666	19	17557324	T	C	0.4666	-0.0022	0.0087	0.800366	-0.1832	0.0127458	7.60194e-47	0.0120087	0.0474964	0.800396	0.346839	0.356575	20
COMP	pQTL_FENLAND	X8043_153_COMP	19	18782773	rs12974746	19	18795739	A	G	0.971179	-0.0282	0.0301	0.348822	0.4862	0.0425169	2.781e-30	-0.0580008	0.0621161	0.350434	0.394671	0.385713	20
COMT	pQTL_FENLAND	X18382_109_COMT	22	19941371	rs4680	22	19963748	A	G	0.5177	-0.0097	0.008	0.225321	-0.1215	0.0135576	3.195e-19	0.0798354	0.0664435	0.229537	0.229537	0.561403	20
CPA4	pQTL_FENLAND	X9267_2_CPA4	7	130293134	rs34587586	7	130298758	T	G	0.401634	0.0022	0.0085	0.795771	-1.1373	0.0086	0	-0.00193441	0.00747386	0.795772	0.616293	0.429066	20
CPB1	pQTL_FENLAND	X15375_49_CPB1	3	148791102	rs1059502	3	148844523	A	G	0.22875	-0.0074	0.0101	0.463758	0.2777	0.0155842	4.99992e-71	-0.0266475	0.0364009	0.464135	0.54022	0.567902	20
CPB2	pQTL_FENLAND	X3518_54_CPB2	13	46053186	rs7336360	13	46066946	A	T	0.321728	0.0052	0.0085	0.540693	0.7757	0.0125	0	0.00670362	0.0109584	0.540713	0.788687	0.286971	20
CPM	pQTL_FENLAND	X9416_77_CPM	12	68842197	rs7976135	12	69032177	T	C	0.188476	0.0078	0.0111	0.482241	-0.1522	0.0166928	7.67304e-20	-0.0512484	0.0731466	0.483537	0.279048	0.885425	20
CPN2	pQTL_FENLAND	X6415_90_CPN2	3	194339768	rs3732477	3	194341790	T	C	0.2834	0.0072	0.0097	0.457925	-0.6457	0.0137	0	-0.0111507	0.0150243	0.457981	0.147822	0.861039	20
CPNE1	pQTL_FENLAND	X5346_24_CPNE1	20	35626031	rs6060524	20	35633233	T	G	0.101	-0.0093	0.0135	0.490893	-1.2328	0.0183	0	0.0075438	0.0109513	0.490916	0.000875735	0.475091	20
CPOX	pQTL_FENLAND	X18241_18_CPOX	3	98579446	rs72928816	3	98667402	A	T	0.010054	-0.1075	0.0371	0.00376061	-0.6418	0.0653674	9.38699e-23	0.167498	0.0602709	0.00545133	0.073826	0.177608	17
CPQ	pQTL_FENLAND	X9394_19_CPQ	8	96645242	rs142439242	8	96713932	A	G	0.987875	-0.0338	0.0369	0.359673	1.1567	0.056891	6.71992e-92	-0.0292211	0.0319335	0.36016	0.725879	0.974639	13
CPXM1	pQTL_FENLAND	X6255_74_CPXM1	20	2794074	rs13043754	20	2803125	A	G	0.896078	0.0268	0.0129	0.0377536	0.6483	0.0197	1.65415e-237	0.0413389	0.0199378	0.0381358	0.20903	0.073553	20
CPZ	pQTL_FENLAND	X6493_9_CPZ	4	8592660	rs13107395	4	8600119	T	C	0.565079	-0.0056	0.0086	0.514941	0.123	0.013906	9.14299e-19	-0.0455285	0.0701079	0.516076	0.360109	0.0383029	20
CR1	pQTL_FENLAND	X19556_12_CR1	1	207496147	rs679515	1	207577223	T	C	0.179954	0.0008	0.0108	0.940951	0.5857	0.0167	1.81096e-269	0.00136589	0.0184395	0.940952	0.0961944	0.076744	20
CR2	pQTL_FENLAND	X15570_99_CR2	1	207453024	rs17044525	1	207459451	A	G	0.886384	0.0055	0.0132	0.676922	0.2704	0.0209456	3.97305e-38	0.0203402	0.048842	0.677081	0.402429	0.201506	20
CRABP2	pQTL_FENLAND	X11696_7_CRABP2	1	156699606	rs3806412	1	156706761	T	G	0.610372	0.0071	0.0096	0.459553	0.3102	0.0133881	9.17998e-119	0.0228885	0.0309635	0.459781	0.930702	0.13145	19
CRADD	pQTL_FENLAND	X15322_35_CRADD	12	93677375	rs56944668	12	93850077	T	C	0.1581	-0.0145	0.0112	0.195443	-0.1563	0.0178339	1.881e-18	0.0927703	0.0724347	0.200283	0.311194	0.367547	20
CRAT	pQTL_FENLAND	X12637_7_CRAT	9	129094142	rs7849270	9	129112362	A	G	0.305327	0.0121	0.0088	0.169131	-0.1515	0.0135085	3.434e-29	-0.079868	0.0585207	0.172322	0.563795	0.272764	20
CREB3L4	pQTL_FENLAND	X11308_8_CREB3L4	1	153967534	rs11264736	1	153966654	T	C	0.47995	0.029	0.0079	0.000241711	0.3099	0.0130904	6.70005e-124	0.0935786	0.0257967	0.00028614	3.12498e-06	1.3996e-07	20
CREG1	pQTL_FENLAND	X9357_4_CREG1	1	167529117	rs4657668	1	167545468	A	G	0.636499	-0.0022	0.0084	0.793395	-0.2491	0.0138508	2.57599e-72	0.00883179	0.033725	0.793416	0.654467	0.683986	20
CRELD1	pQTL_FENLAND	X7628_40_CRELD1	3	9933793	rs7650290	3	9940229	C	G	0.74985	0.0041	0.0097	0.672528	1.0781	0.0118	0	0.00380299	0.00899741	0.672532	0.556961	0.433048	20
CRHBP	pQTL_FENLAND	X6039_24_CRHBP	5	76953045	rs1700658	5	76915034	A	G	0.643244	-0.0157	0.0084	0.0616162	-0.6606	0.0128	0	0.0237663	0.012724	0.0617867	0.0354393	0.180613	20
CRISP2	pQTL_FENLAND	X9282_12_CRISP2	6	49692358	rs555247	6	49742392	A	G	0.448762	0.0176	0.0081	0.0297924	0.4988	0.011	0	0.0352847	0.0162576	0.0299804	0.0425881	0.0831721	20
CRISPLD2	pQTL_FENLAND	X5691_2_CRISPLD2	16	84819985	rs4783075	16	84814587	A	G	0.171153	0.0015	0.0111	0.892505	-0.1555	0.0173874	3.77902e-19	-0.0096463	0.0713908	0.892517	0.0401908	0.124861	13
CRLF1	pQTL_FENLAND	X14747_9_CRLF1	19	18572220	rs4808828	19	18610682	A	G	0.208838	-0.0089	0.0105	0.39665	0.2576	0.0165363	1.02898e-54	-0.0345497	0.0408212	0.397348	0.882411	0.332865	20
CRNN	pQTL_FENLAND	X17738_7_CRNN	1	152409243	rs10494275	1	152419091	A	G	0.070917	-0.039	0.0155	0.0118652	-0.4439	0.0256963	7.274e-67	0.0878576	0.0352862	0.0127794	0.0983089	0.491909	20
CROT	pQTL_FENLAND	X13929_27_CROT	7	87345664	rs31653	7	87403297	A	G	0.110794	-0.0071	0.0131	0.587829	-0.7618	0.0194	0	0.00932003	0.0171978	0.587865	0.818298	0.137554	20
CRP	pQTL_FENLAND	X4337_49_CRP	1	159712289	rs4546916	1	159729459	T	G	0.328148	0.005	0.0085	0.556374	-0.1783	0.0143449	1.80801e-35	-0.0280426	0.0477258	0.556816	0.236057	0.274002	20
CRTAC1	pQTL_FENLAND	X5632_6_CRTAC1	10	97865000	rs684225	10	97882605	A	C	0.4262	-0.0044	0.0082	0.591554	-0.3991	0.0125	1.09159e-223	0.0110248	0.0205491	0.591606	0.430376	0.671427	11
CRTAM	pQTL_FENLAND	X7968_15_CRTAM	11	122838500	rs2370794	11	122844074	A	G	0.6699	0.002	0.0093	0.829725	-0.255	0.013774	1.616e-76	-0.00784314	0.036473	0.829737	0.975537	0.549897	20
CRYBB1	pQTL_FENLAND	X17751_68_CRYBB1	22	26599278	rs4822754	22	26616930	A	G	0.474752	-0.0051	0.0081	0.528937	0.256	0.0130008	2.57093e-86	-0.0199219	0.0316568	0.529147	0.159364	0.113401	20
CRYGD	pQTL_FENLAND	X12366_16_CRYGD	2	208121607	rs11690925	2	208112437	T	C	0.296782	-0.0066	0.0089	0.458346	-0.295	0.0148184	3.48807e-88	0.0223729	0.0301904	0.458658	0.425463	0.0958145	20
CRYZ	pQTL_FENLAND	X13983_27_CRYZ	1	74705482	rs28602706	1	74734289	T	C	0.447218	-0.0032	0.0082	0.696356	0.954	0.0096	0	-0.0033543	0.00859545	0.696358	0.803571	0.412041	20
CSF1R	pQTL_FENLAND	X13682_47_CSF1R	5	150053291	rs572474264	5	150110043	A	C	0.010978	0.0207	0.053	0.696118	-0.8206	0.0581303	3.00302e-45	-0.0252254	0.0646116	0.696229	0.504252	0.325278	4
CSF2RB	pQTL_FENLAND	X10512_13_CSF2RB	22	36913628	rs5756415	22	36934769	C	G	0.545081	-0.0087	0.0081	0.28279	0.7246	0.0116	0	-0.0120066	0.0111802	0.282861	0.890074	0.806666	20
CSGALNACT2	pQTL_FENLAND	X10772_21_CSGALNACT2	10	43138445	rs2435381	10	43183348	T	C	0.272111	0.0029	0.0092	0.752597	-0.182	0.0148686	1.888e-34	-0.0159341	0.0505662	0.752676	0.752676	0.458674	20
CSRP1	pQTL_FENLAND	X15529_33_CSRP1	1	201483530	rs12729389	1	201487671	T	G	0.6406	-0.0104	0.0086	0.226547	0.1005	0.0137138	2.32899e-13	-0.103483	0.0867294	0.232804	0.232804	0.821013	20
CST1	pQTL_FENLAND	X5459_33_CST1	20	23747562	rs4260306	20	23749699	T	C	0.302295	0.0018	0.0097	0.852784	-0.5493	0.0138	0	-0.0032769	0.017659	0.852786	0.337542	0.139604	20
CST2	pQTL_FENLAND	X4324_33_CST2	20	23823769	rs4260306	20	23749699	T	C	0.302295	0.0018	0.0097	0.852784	-0.4775	0.0137	3.70139e-266	-0.00376963	0.0203144	0.852786	0.138933	0.218412	20
CST3	pQTL_FENLAND	X2609_59_CST3	20	23626706	rs734801	20	23632154	A	G	0.783425	-0.0117	0.0104	0.260589	0.4018	0.0152	5.54272e-154	-0.029119	0.025907	0.26102	0.045219	0.0908746	20
CST4	pQTL_FENLAND	X14076_74_CST4	20	23685640	rs7263473	20	23709830	A	G	0.115419	-0.0116	0.014	0.407347	-0.5018	0.0206782	4.35999e-130	0.0231168	0.0279158	0.40762	0.0544814	0.452536	20
CST5	pQTL_FENLAND	X3803_10_CST5	20	23875934	rs4642010	20	23872544	A	C	0.176988	0.0164	0.0105	0.11831	0.737	0.0154	0	0.0222524	0.0142545	0.118506	0.0278993	0.0392715	20
CST6	pQTL_FENLAND	X14711_27_CST6	11	66012008	rs75686353	11	65978283	A	T	0.023502	-0.0129	0.0274	0.637782	0.3038	0.042266	6.58402e-13	-0.0424621	0.0903842	0.638501	0.638501	0.679754	14
CST7	pQTL_FENLAND	X3302_58_CST7	20	24949269	rs2151462	20	24931187	T	C	0.772874	-0.0267	0.0102	0.00885383	0.7862	0.0144	0	-0.0339608	0.0129887	0.00893206	0.0108482	0.0490222	19
CTF1	pQTL_FENLAND	X2889_37_CTF1	16	30896614	rs4889685	16	30918123	T	C	0.641424	0.0086	0.0084	0.305925	0.0912	0.0139579	6.406e-11	0.0942982	0.0932291	0.311792	0.311792	0.297096	20
CTRB1	pQTL_FENLAND	X5671_1_CTRB1	16	75218988	rs8051363	16	75221319	A	G	0.275679	-0.0117	0.0094	0.213249	-0.4899	0.0144	1.0962e-253	0.0238824	0.0192004	0.213555	0.713518	0.103939	20
CTRB2	pQTL_FENLAND	X5648_28_CTRB2	16	75204103	rs889515	16	75217401	T	C	0.20264	-0.0128	0.0106	0.227221	1.0035	0.014	0	-0.0127554	0.0105645	0.227287	0.311493	0.0194769	20
CTSB	pQTL_FENLAND	X8007_19_CTSB	8	11842524	rs1736084	8	11846148	T	C	0.266185	-0.0229	0.0093	0.0138024	0.6205	0.0141	0	-0.0369057	0.0150114	0.0139511	0.00220294	0.499189	20
CTSD	pQTL_FENLAND	X5508_62_CTSD	11	1752752	rs55861089	11	1762527	A	G	0.894	-0.0216	0.0138	0.117532	0.4704	0.0215854	2.73004e-105	-0.0459184	0.0294123	0.118478	0.0516133	0.219509	20
CTSF	pQTL_FENLAND	X9212_22_CTSF	11	66563464	rs4930383	11	66572568	T	C	0.758821	-0.0003	0.0095	0.974808	-0.2639	0.0154276	1.34598e-65	0.00113679	0.0359985	0.974808	0.203775	0.108314	20
CTSH	pQTL_FENLAND	X8465_52_CTSH	15	78921058	rs2289702	15	78944951	T	C	0.102333	0.0055	0.0139	0.692339	-1.2986	0.0184	0	-0.00423533	0.010704	0.692343	0.207128	0.6335	20
CTSO	pQTL_FENLAND	X9264_11_CTSO	4	155921580	rs2334114	4	155935041	A	C	0.210671	-0.0061	0.0101	0.54587	-0.1452	0.0157607	3.17701e-20	0.042011	0.0697085	0.54673	0.54673	0.918148	20
CTSS	pQTL_FENLAND	X3181_50_CTSS	1	150730079	rs41271951	1	150764744	A	G	0.9185	-0.0773	0.015	2.55897e-07	0.6805	0.0223	1.61357e-204	-0.113593	0.0223547	3.74692e-07	4.9837e-09	0.00323756	20
CTSV	pQTL_FENLAND	X3364_76_CTSV	9	97029677	rs12686511	9	97146762	T	C	0.197902	-0.0018	0.01	0.857153	0.2163	0.0161256	5.04397e-41	-0.00832178	0.0462362	0.857165	0.0209537	0.0496422	20
CTSZ	pQTL_FENLAND	X4971_1_CTSZ	20	58985686	rs75940688	20	59220098	A	G	0.01145	0.0216	0.042	0.607052	-1.0913	0.0619376	1.75e-69	-0.0197929	0.0385026	0.607205	0.417763	0.596732	7
CX3CL1	pQTL_FENLAND	X2827_23_CX3CL1	16	57372477	rs659616	16	57396891	C	G	0.58274	-0.0017	0.0084	0.839619	-0.0849	0.0133135	1.806e-10	0.0200236	0.0989897	0.839699	0.642672	0.69074	20
CXCL1	pQTL_FENLAND	X2985_35_CXCL1	4	73869393	rs3097411	4	73872737	C	G	0.766782	0.0054	0.0094	0.565651	-1.0136	0.0121	0	-0.00532755	0.00927409	0.56566	1.61113e-06	0.602474	20
CXCL11	pQTL_FENLAND	X3038_9_CXCL11	4	76033682	rs35170645	4	76043803	A	G	0.485253	-0.0017	0.0082	0.835762	0.5104	0.0121	0	-0.00333072	0.016066	0.835764	0.799547	0.539192	20
CXCL12	pQTL_FENLAND	X3516_60_CXCL12	10	44370165	rs1023264	10	44398308	T	C	0.6696	0.0031	0.0088	0.724634	-0.133	0.0139961	2.046e-21	-0.0233083	0.0662109	0.724815	0.0533473	0.286072	20
CXCL16	pQTL_FENLAND	X2436_49_CXCL16	17	4733533	rs35980444	17	4720080	T	C	0.236578	-0.0025	0.0095	0.792429	-0.2126	0.0156092	3.03901e-42	0.0117592	0.0446932	0.792467	0.706323	0.392964	20
CXCL5	pQTL_FENLAND	X2979_8_CXCL5	4	73995642	rs352045	4	73998970	T	G	0.112958	0.006	0.0127	0.636612	0.6692	0.0191	6.22729e-269	0.00896593	0.0189796	0.636643	0.0113061	0.888656	20
CXCL6	pQTL_FENLAND	X3495_15_CXCL6	4	73836640	rs16850073	4	73838282	T	C	0.366392	0.0224	0.0089	0.0118408	0.8474	0.0113	0	0.0264338	0.0105086	0.0118885	3.88658e-10	0.00356705	20
CXCL9	pQTL_FENLAND	X9188_119_CXCL9	4	76001275	rs55876513	4	75962545	T	G	0.758692	0.0138	0.0091	0.129397	0.1234	0.0153613	9.49797e-16	0.111831	0.0750464	0.136181	0.136181	0.749587	20
CYB5A	pQTL_FENLAND	X11287_14_CYB5A	18	74250846	rs1788598	18	74302151	T	C	0.324502	-0.0106	0.0086	0.217741	-0.1384	0.0141161	1.078e-22	0.0765896	0.0626278	0.221355	0.221355	0.549531	20
CYB5D2	pQTL_FENLAND	X10924_258_CYB5D2	17	4143168	rs183282334	17	4148540	A	G	0.01652	-0.0567	0.0542	0.295503	-1.3609	0.0524277	1.48998e-148	0.0416636	0.0398589	0.295895	0.996045	0.325141	14
CYB5R2	pQTL_FENLAND	X19143_38_CYB5R2	11	7665100	rs201206315	11	7662592	A	G	0.109033	-0.0181	0.013	0.163829	-0.4615	0.0205125	4.30014e-112	0.0392199	0.0282229	0.164635	0.312195	0.273049	20
CYTL1	pQTL_FENLAND	X8402_22_CYTL1	4	5014586	rs28495769	4	5018641	A	G	0.8462	-0.016	0.0123	0.193323	-0.2736	0.0182914	1.384e-50	0.0584795	0.0451258	0.195002	0.455556	0.780246	18
DAPK2	pQTL_FENLAND	X4355_13_DAPK2	15	63907036	rs4436737	15	63990877	A	G	0.434285	0.0084	0.0082	0.305651	0.3351	0.0128318	2.48004e-150	0.0250671	0.0244891	0.306023	0.498894	0.775185	20
DAPP1	pQTL_FENLAND	X11615_16_DAPP1	4	99816827	rs2162386	4	99831995	A	C	0.543116	0.005	0.008	0.531971	0.0954	0.0132369	5.714e-13	0.0524109	0.0841722	0.533506	0.533506	0.577762	20
DARS2	pQTL_FENLAND	X12395_86_DARS2	1	173824653	rs58825445	1	173788886	T	C	0.73729	0.0052	0.0092	0.571926	0.2059	0.0142831	4.12503e-47	0.025255	0.0447162	0.572221	0.695669	0.407706	20
DBI	pQTL_FENLAND	X16919_1_DBI	2	119366924	rs6733335	2	119385363	C	G	0.79628	0.015	0.0105	0.153127	0.3549	0.0149238	5.27006e-125	0.0422654	0.0296391	0.153868	0.105033	0.0413089	20
DBNL	pQTL_FENLAND	X4978_54_DBNL	7	44044640	rs56665454	7	44037871	T	C	0.327435	0.0027	0.0087	0.756299	0.1097	0.0133779	2.402e-16	0.0246126	0.079364	0.756468	0.633393	0.233217	20
DCLK1	pQTL_FENLAND	X17156_72_DCLK1	13	35768652	rs7323428	13	36069464	T	G	0.223535	-0.0007	0.0095	0.941262	0.1954	0.0157633	2.75198e-35	-0.0035824	0.0486191	0.941263	0.436361	0.543808	20
DCTD	pQTL_FENLAND	X17756_69_DCTD	4	182890060	rs17275238	4	183035083	A	T	0.329433	0.0029	0.0085	0.732971	0.1154	0.0137239	4.14599e-17	0.02513	0.0737174	0.733182	0.571903	0.154326	20
DCTPP1	pQTL_FENLAND	X4314_12_DCTPP1	16	30423615	rs12446863	16	30332522	T	G	0.336249	0.0201	0.0093	0.0306729	0.0856	0.014267	1.975e-09	0.234813	0.115479	0.0420136	0.0420136	0.584757	20
DDC	pQTL_FENLAND	X3538_26_DDC	7	50458436	rs6956737	7	50553083	T	C	0.0167184	0.0399	0.0319	0.211013	-0.4523	0.055978	6.47899e-16	-0.0882158	0.0713685	0.216436	0.377574	0.839893	19
DDT	pQTL_FENLAND	X19237_17_DDT	22	23970542	rs140117085	22	23956416	T	C	0.032004	-0.0047	0.0231	0.838773	0.558	0.0386298	2.70295e-47	-0.00842294	0.041402	0.838789	0.210302	0.479272	20
DDX19A	pQTL_FENLAND	X18813_15_DDX19A	16	70346861	rs61757207	16	70324592	A	G	0.9852	-0.0544	0.043	0.20583	0.5362	0.0582101	3.21701e-20	-0.101455	0.0809468	0.210078	0.210078	0.890776	20
DDX19B	pQTL_FENLAND	X5460_60_DDX19B	16	70289663	rs61757207	16	70324592	A	G	0.9852	-0.0544	0.043	0.20583	0.5903	0.0585426	6.55198e-24	-0.0921565	0.0734154	0.209379	0.209379	0.882997	20
DECR2	pQTL_FENLAND	X18343_10_DECR2	16	401858	rs3743890	16	406416	T	G	0.500954	0.0022	0.0085	0.795771	0.7342	0.0112	0	0.00299646	0.0115773	0.795773	0.133548	0.568584	20
DEF6	pQTL_FENLAND	X14090_23_DEF6	6	35297818	rs45482297	6	35297758	A	G	0.031056	0.0081	0.0229	0.723555	-0.6978	0.0356082	1.65201e-85	-0.0116079	0.0328228	0.723598	0.0633921	0.380109	20
DEFA5	pQTL_FENLAND	X16785_45_DEFA5	8	7055304	rs7839771	8	7055504	T	C	0.01035	0.118	0.0488	0.0156047	-0.4032	0.0569672	1.465e-12	-0.292659	0.1279	0.0221269	0.0221269	0.0610984	3
DEFB1	pQTL_FENLAND	X6629_3_DEFB1	8	6870592	rs2741117	8	6868447	T	G	0.51506	-0.0025	0.0082	0.760459	0.4168	0.0131	3.79225e-222	-0.00599808	0.0196746	0.76047	0.984749	0.683247	20
DHX58	pQTL_FENLAND	X14012_17_DHX58	17	42101404	rs2074164	17	42118220	C	G	0.18119	0.0178	0.0106	0.0931042	-0.5461	0.0164	4.02103e-243	-0.0325948	0.019435	0.0935202	0.80297	0.997916	20
DKK1	pQTL_FENLAND	X3535_84_DKK1	10	52314281	rs7097068	10	52360120	T	G	0.572873	-0.0154	0.0082	0.0603745	0.1616	0.012661	2.61703e-37	-0.095297	0.0512889	0.0631629	0.316026	0.966034	20
DKK3	pQTL_FENLAND	X3607_71_DKK3	11	11956207	rs11022114	11	12017327	A	G	0.311098	0.0024	0.0091	0.791983	0.338	0.0143529	1.28e-122	0.00710059	0.0269248	0.791996	0.491805	0.748153	20
DKKL1	pQTL_FENLAND	X16309_30_DKKL1	19	49361783	rs8108669	19	49342638	T	C	0.25095	-0.001	0.0093	0.914371	-0.0984	0.0149174	4.21501e-11	0.0101626	0.0945248	0.914382	0.914382	0.432822	19
DLD	pQTL_FENLAND	X15527_90_DLD	7	107891162	rs10227605	7	107891645	T	C	0.423466	0.0093	0.0082	0.256733	-0.0908	0.0130915	4.04e-12	-0.102423	0.0915078	0.26302	0.26302	0.997553	20
DLK1	pQTL_FENLAND	X6496_60_DLK1	14	100725705	rs12881545	14	100709875	C	G	0.674223	-0.0038	0.0085	0.654833	0.5327	0.0131	0	-0.00713347	0.0159574	0.654852	0.61272	0.64633	20
DLK2	pQTL_FENLAND	X9359_9_DLK2	6	43450352	rs67861980	6	43440367	T	C	0.251129	0.0037	0.0094	0.693864	-0.1768	0.0148244	8.63201e-33	-0.0209276	0.0531964	0.694022	0.374117	0.0298588	20
DLL4	pQTL_FENLAND	X3305_6_DLL4	15	40929340	rs140185520	15	41203973	T	C	0.01868	0.0724	0.0285	0.0110741	0.2641	0.0479751	3.693e-08	0.274139	0.11885	0.0210773	0.0210773	0.69657	20
DMKN	pQTL_FENLAND	X5963_9_DMKN	19	35497220	rs7408798	19	35512067	A	G	0.104035	-0.012	0.0131	0.359651	-0.1298	0.0206258	3.112e-10	0.0924499	0.101988	0.364683	0.364683	0.144157	19
DNAJB1	pQTL_FENLAND	X3852_19_DNAJB1	19	14514769	rs35258260	19	14530225	A	G	0.851871	0.0237	0.0117	0.0428016	-0.1095	0.0175713	4.612e-10	-0.216438	0.112352	0.0540513	0.0540513	0.0991424	9
DNAJB11	pQTL_FENLAND	X7110_2_DNAJB11	3	186567403	rs56324474	3	186569377	A	G	0.082472	0.0014	0.0153	0.927093	-0.2844	0.0226435	3.50703e-36	-0.00492264	0.0537989	0.927095	0.884065	0.483766	20
DNAJB12	pQTL_FENLAND	X8006_12_DNAJB12	10	72332830	rs9416015	10	72330859	T	G	0.622736	-0.0135	0.0083	0.103842	-0.1064	0.013567	4.41401e-15	0.12688	0.0796675	0.111246	0.111246	0.49998	20
DNAJB14	pQTL_FENLAND	X8053_16_DNAJB14	4	99896248	rs55797991	4	99850238	T	C	0.137884	-0.0112	0.0119	0.346614	-0.1278	0.0185726	5.939e-12	0.0876369	0.0939812	0.351081	0.351081	0.846418	20
DNAJB4	pQTL_FENLAND	X18884_22_DNAJB4	1	77979175	rs6699769	1	78038580	A	G	0.786118	-0.002	0.01	0.841481	0.2419	0.015798	6.34894e-53	-0.00826788	0.0413429	0.841494	0.43374	0.523711	20
DNAJB6	pQTL_FENLAND	X11606_22_DNAJB6	7	157335381	rs12670017	7	157352769	A	G	0.508517	-0.0025	0.0084	0.765994	0.1734	0.0124342	3.35498e-44	-0.0144175	0.0484539	0.766046	0.953662	0.0910096	20
DNAJC10	pQTL_FENLAND	X8297_8_DNAJC10	2	182716255	rs72898732	2	182762456	T	C	0.022184	-0.0254	0.0306	0.406502	-0.3336	0.0423373	3.285e-15	0.0761391	0.0922342	0.409089	0.409089	0.093577	5
DNAJC17	pQTL_FENLAND	X14655_1_DNAJC17	15	40765161	rs3743033	15	40808926	C	G	0.654527	-0.0162	0.0083	0.0509611	0.1567	0.0128979	5.79102e-34	-0.103382	0.0536466	0.0539675	0.176879	0.248638	20
DNAJC27	pQTL_FENLAND	X12799_65_DNAJC27	2	24943636	rs6733301	2	25053415	A	G	0.11775	0.0167	0.0133	0.209247	0.1503	0.0208637	5.85099e-13	0.111111	0.0898238	0.216091	0.463088	0.0846235	20
DNAJC30	pQTL_FENLAND	X7866_11_DNAJC30	7	73680918	rs111737900	7	73689174	T	C	0.958496	0.04	0.0227	0.07805	-0.2569	0.0325215	2.80299e-15	-0.155703	0.090533	0.0854608	0.0854608	0.576733	20
DNER	pQTL_FENLAND	X9769_48_DNER	2	229357629	rs35709702	2	229729253	A	T	0.324601	-0.0005	0.0086	0.953638	-0.1783	0.0140978	1.15701e-36	0.00280426	0.0482338	0.953638	0.58558	0.216646	20
DNPH1	pQTL_FENLAND	X17785_11_DNPH1	6	43225629	rs45448395	6	43221907	A	G	0.105	0.0302	0.0134	0.0242131	-0.1856	0.0210124	1.02e-18	-0.162716	0.0745114	0.0289793	0.0289793	0.112337	20
DOK2	pQTL_FENLAND	X19578_19_DOK2	8	21908873	rs17853066	8	21909389	A	G	0.114668	0.0189	0.013	0.145989	0.1382	0.0203755	1.18e-11	0.136758	0.0962033	0.155155	0.155155	0.329435	20
DPEP1	pQTL_FENLAND	X8794_13_DPEP1	16	89613308	rs409170	16	89615942	A	G	0.397861	-0.0186	0.0084	0.0268091	-0.5277	0.0129	0	0.0352473	0.0159414	0.0270324	0.055833	0.0103359	20
DPEP2	pQTL_FENLAND	X8327_26_DPEP2	16	67987394	rs1107767	16	67986160	C	G	0.048314	-0.0357	0.0199	0.072818	-0.3876	0.0293133	6.49197e-40	0.0921053	0.051812	0.0754559	0.014463	0.0495636	20
DPP7	pQTL_FENLAND	X8346_9_DPP7	9	137110542	rs72777546	9	136686515	T	C	0.01655	-0.0091	0.0455	0.841481	-0.5116	0.0526631	2.61298e-22	0.0177873	0.0889555	0.841514	0.986543
DPT	pQTL_FENLAND	X4979_34_DPT	1	168695468	rs1018454	1	168728523	A	C	0.416115	0.0111	0.0085	0.191593	-0.398	0.0128	2.92571e-212	-0.0278894	0.0213756	0.191984	0.0719647	0.193211	20
DPY30	pQTL_FENLAND	X13943_38_DPY30	2	31867809	rs115631838	2	32214238	A	G	0.04875	-0.0262	0.0206	0.203428	0.2427	0.0303873	1.384e-15	-0.107952	0.0859479	0.209109	0.174693	0.495035	20
DSC2	pQTL_FENLAND	X13126_52_DSC2	18	31058840	rs4799305	18	31109181	A	G	0.879165	0.0076	0.013	0.558806	-0.3103	0.020034	4.13798e-54	-0.0244924	0.0419248	0.559086	0.310938	0.362999	20
DSC3	pQTL_FENLAND	X4981_6_DSC3	18	30989365	rs35630063	18	31024408	T	C	0.981032	0.0185	0.033	0.575066	0.3192	0.0501859	2.01299e-10	0.0579574	0.103784	0.576543	0.576543	0.0706513	6
DSCAM	pQTL_FENLAND	X9175_48_DSCAM	21	40010999	rs79388864	21	40692413	T	G	0.9708	-0.031	0.0217	0.153127	-0.5495	0.037796	6.90106e-48	0.0564149	0.0396806	0.155106	0.00653695	0.522104	15
DSG2	pQTL_FENLAND	X9484_75_DSG2	18	31498177	rs9962333	18	31496866	A	C	0.373142	0.0018	0.0087	0.836091	-0.1932	0.0128851	8.02194e-51	-0.00931677	0.0450353	0.836106	0.571318	0.918659	20
DTD1	pQTL_FENLAND	X19194_9_DTD1	20	18587942	rs59832377	20	18590689	T	C	0.555617	0.0016	0.0081	0.843412	0.2995	0.0126298	2.60003e-124	0.00534224	0.027046	0.843418	0.381489	0.544557	20
DTD2	pQTL_FENLAND	X18280_29_DTD2	14	31446036	rs79360085	14	31449055	A	G	0.126713	-0.0096	0.0127	0.449706	-0.2275	0.0187842	9.20996e-34	0.0421978	0.0559328	0.450587	0.902043	0.565415	20
DTYMK	pQTL_FENLAND	X19504_22_DTYMK	2	241675747	rs148221699	2	241691465	A	C	0.031943	-0.0104	0.025	0.67741	-0.2567	0.0365414	2.142e-12	0.0405142	0.0975606	0.677942	0.139401	0.0655213	17
DUSP13	pQTL_FENLAND	X6525_17_DUSP13	10	75094432	rs11001291	10	75086115	C	G	0.358224	-0.01	0.0084	0.233859	-0.1472	0.0137361	8.53895e-27	0.0679348	0.0574163	0.236731	0.465919	0.390842	20
DUSP28	pQTL_FENLAND	X9940_35_DUSP28	2	240560054	rs148245427	2	240446758	C	G	0.988218	0.0793	0.0366	0.0302603	0.9585	0.0532185	1.60697e-72	0.0827334	0.03846	0.0314638	0.00374284	0.0759792	20
EBI3	pQTL_FENLAND	X10851_77_EBI3	19	4229523	rs353705	19	4236391	A	G	0.288169	0.0106	0.0088	0.228379	-1.0179	0.011	0	-0.0104136	0.00864598	0.228418	0.649279	0.981954	20
ECH1	pQTL_FENLAND	X12662_82_ECH1	19	38815422	rs2229259	19	38816463	T	C	0.10715	-0.0136	0.0137	0.320856	0.7184	0.02	1.4887e-282	-0.018931	0.0190774	0.321041	0.131003	0.565721	20
ECI1	pQTL_FENLAND	X19367_34_ECI1	16	2239402	rs574891272	16	2250153	C	G	0.152585	0.0049	0.0116	0.672723	-0.3411	0.0173277	2.88794e-86	-0.0143653	0.0340155	0.672794	0.483372	0.259292	20
ECI2	pQTL_FENLAND	X12859_33_ECI2	6	4115693	rs853417	6	4112889	A	G	0.323323	0.0029	0.0088	0.741743	-0.7089	0.0119	0	-0.00409085	0.0124138	0.741747	0.377232	0.00520898	20
ECM1	pQTL_FENLAND	X3366_51_ECM1	1	150508062	rs3737240	1	150510879	T	C	0.3966	0.0146	0.0082	0.0749962	-0.7059	0.012	0	-0.0206828	0.0116217	0.0751295	8.42149e-12	0.00167153	20
EDAR	pQTL_FENLAND	X2977_7_EDAR	2	108894471	rs75147553	2	108984299	A	G	0.013461	-0.1275	0.0379	0.000767892	1.8569	0.0539	4.37521e-260	-0.0686628	0.0205074	0.00081341	0.439696	0.197922	20
EFEMP1	pQTL_FENLAND	X8480_29_EFEMP1	2	55865967	rs3791679	2	55869757	A	G	0.7747	-0.0017	0.0095	0.857979	-0.2633	0.0152346	6.31394e-67	0.00645651	0.0360825	0.857987	0.634346	0.279172	20
EFNA5	pQTL_FENLAND	X2615_60_EFNA5	5	107376894	rs6879546	5	107591551	A	G	0.505492	0.0006	0.0083	0.942372	0.0972	0.0126304	1.407e-14	0.00617284	0.0853947	0.942374	0.5945	0.530559	20
EFS	pQTL_FENLAND	X12572_236_EFS	14	23356403	rs10137082	14	23370824	T	C	0.2605	-0.0002	0.01	0.984043	-0.1072	0.0151593	1.532e-12	0.00186567	0.093284	0.984043	0.984043	0.0695842	20
EGF	pQTL_FENLAND	X5509_7_EGF	4	109912883	rs3822288	4	109933388	T	C	0.3508	-0.0203	0.0085	0.0169295	0.0952	0.0125616	3.491e-14	-0.213235	0.093614	0.0227377	0.0227377	0.059681	20
EGFLAM	pQTL_FENLAND	X12338_27_EGFLAM	5	38258409	rs2589775	5	38381304	A	G	0.766902	0.0081	0.0104	0.43607	0.1216	0.0153837	2.691e-15	0.0666118	0.0859405	0.438285	0.878575	0.182296	20
EGFR	pQTL_FENLAND	X2677_1_EGFR	7	55019017	rs12669749	7	55168111	A	C	0.114901	-0.0263	0.0127	0.0383713	0.1772	0.0206306	8.75897e-18	-0.14842	0.0737241	0.0440957	0.388948	0.0497584	20
EGLN1	pQTL_FENLAND	X9901_28_EGLN1	1	231363751	rs1339891	1	231420649	T	C	0.129645	-0.0131	0.0129	0.309866	0.2112	0.01971	8.62104e-27	-0.0620265	0.0613532	0.312029	0.532956	0.257401	20
EHBP1	pQTL_FENLAND	X12813_18_EHBP1	2	62673851	rs73934251	2	62500851	A	C	0.107961	0.104	0.0125	8.79633e-17	0.1577	0.0207464	2.931e-14	0.65948	0.117515	2.00167e-08	2.00167e-08	0.0148551	15
EIF1AD	pQTL_FENLAND	X13545_97_EIF1AD	11	65996545	rs72930942	11	65997603	A	G	0.023702	-0.0068	0.0267	0.798969	0.793	0.0410262	3.05599e-83	-0.00857503	0.0336725	0.798986	0.684207	0.319093	20
ELANE	pQTL_FENLAND	X13671_40_ELANE	19	851014	rs10409474	19	850733	C	G	0.907283	-0.0252	0.0153	0.099546	-0.4001	0.0242063	2.27699e-61	0.0629843	0.0384298	0.101225	0.493155	0.468127	11
ELMO1	pQTL_FENLAND	X12764_3_ELMO1	7	36852906	rs79483315	7	37421904	C	G	0.936533	0.0078	0.0189	0.679828	0.3494	0.0278241	3.61697e-36	0.022324	0.0541219	0.679991	0.912476	0.54776	20
EMILIN3	pQTL_FENLAND	X8773_172_EMILIN3	20	41359962	rs61739314	20	41361737	C	G	0.03455	0.0269	0.0232	0.246259	-0.674	0.035821	5.60687e-79	-0.039911	0.0344867	0.247155	0.338252	0.393094	17
ENDOU	pQTL_FENLAND	X5656_53_ENDOU	12	47709734	rs2240079	12	47735561	A	G	0.693317	0.0257	0.0091	0.00474024	-0.1456	0.0147167	4.43998e-23	-0.176511	0.0649966	0.00661363	0.00169933	0.0799015	20
ENG	pQTL_FENLAND	X4908_6_ENG	9	127815013	rs7865146	9	127857358	T	C	0.6175	-0.0036	0.0081	0.656721	0.0896	0.0132557	1.386e-11	-0.0401786	0.090597	0.657414	0.874644	0.580941	20
ENGASE	pQTL_FENLAND	X16781_2_ENGASE	17	79074824	rs56107536	17	79074958	A	C	0.132527	-0.0179	0.0125	0.152144	0.7285	0.0183	0	-0.024571	0.0171696	0.152409	0.0794287	0.125623	20
ENO2	pQTL_FENLAND	X10339_48_ENO2	12	6913745	rs1057077	12	6912921	A	T	0.2737	0.0008	0.0098	0.934939	0.1636	0.0150415	1.49101e-27	0.00488998	0.0599039	0.934941	0.995072	0.27325	20
ENO3	pQTL_FENLAND	X16616_137_ENO3	17	4948092	rs238238	17	4953081	A	G	0.29635	0.0111	0.0089	0.212328	0.3212	0.0129446	6.40988e-136	0.0345579	0.0277436	0.212904	0.234217	0.26541	20
ENPEP	pQTL_FENLAND	X15558_63_ENPEP	4	110365733	rs33966350	4	110510288	A	G	0.01225	-0.0425	0.0375	0.257074	-1.5944	0.0606	1.46464e-152	0.0266558	0.0235416	0.257515	0.230394	0.184523	16
ENPP2	pQTL_FENLAND	X16892_23_ENPP2	8	119557086	rs2082587	8	119679845	C	G	0.373824	0.0057	0.0086	0.507465	-0.2105	0.0115753	6.74402e-74	-0.0270784	0.0408822	0.507746	0.953486	0.864227	20
ENPP5	pQTL_FENLAND	X6556_5_ENPP5	6	46159185	rs77991465	6	46163088	T	G	0.052905	0.0177	0.0184	0.336071	-1.6792	0.0235	0	-0.0105407	0.0109586	0.336115	0.937751	0.457735	15
ENPP6	pQTL_FENLAND	X15579_26_ENPP6	4	184088706	rs78293932	4	184217948	T	C	0.02205	-0.018	0.0284	0.526209	0.3565	0.0428198	8.39101e-17	-0.0504909	0.0798939	0.527404	0.491469	0.319658	18
ENSA	pQTL_FENLAND	X17734_13_ENSA	1	150600851	rs111428433	1	150555153	T	C	0.056841	0.0022	0.0175	0.899958	0.2502	0.0268529	1.192e-20	0.00879297	0.0699504	0.899967	0.899967	0.000144184	20
ENTPD1	pQTL_FENLAND	X7999_23_ENTPD1	10	95711779	rs11598475	10	95861509	A	G	0.352985	-0.0027	0.0086	0.753556	0.1456	0.0134883	3.654e-27	-0.018544	0.0590909	0.753657	0.924156	0.337964	20
ENTPD5	pQTL_FENLAND	X4437_56_ENTPD5	14	73958010	rs147326645	14	73981082	C	G	0.052073	0.0066	0.0167	0.692688	-1.1686	0.0259	0	-0.00564778	0.0142912	0.692699	0.150172	0.0448175	20
ENTPD6	pQTL_FENLAND	X8932_1_ENTPD6	20	25195693	rs6050446	20	25214873	A	G	0.0316233	-0.0117	0.0243	0.630174	-0.6378	0.0386237	2.94906e-61	0.0183443	0.0381159	0.63032	0.576358	0.523883	20
EPB41	pQTL_FENLAND	X4706_17_EPB41	1	28887091	rs76682787	1	28875375	T	C	0.067658	-0.0081	0.0165	0.623491	-0.1842	0.0251588	2.452e-13	0.0439739	0.0897777	0.624269	0.624269	0.619546	9
EPHA10	pQTL_FENLAND	X5076_53_EPHA10	1	37713880	rs900678	1	37731892	T	C	0.110301	-0.0138	0.0149	0.354355	0.1937	0.0214535	1.735e-19	-0.0712442	0.0773267	0.356873	0.00298733	0.549543	20
EPHA2	pQTL_FENLAND	X4834_61_EPHA2	1	16124337	rs1497406	1	16178825	A	G	0.4162	0.0077	0.0082	0.347718	0.1267	0.0129707	1.542e-22	0.0607735	0.0650182	0.349935	0.641239	0.120879	20
EPHA4	pQTL_FENLAND	X16288_17_EPHA4	2	221418027	rs10932916	2	221525251	A	G	0.506777	-0.0037	0.0083	0.655754	0.1309	0.013107	1.737e-23	-0.0282659	0.0634703	0.656074	0.496019	0.917843	20
EPHA5	pQTL_FENLAND	X3806_55_EPHA5	4	65319563	rs4860687	4	65568019	T	C	0.629616	0.0073	0.0088	0.406796	-0.1206	0.0138244	2.69201e-18	-0.0605307	0.0732976	0.408906	0.267597	0.0947319	20
EPHB1	pQTL_FENLAND	X17680_12_EPHB1	3	134795260	rs10935143	3	134946317	A	G	0.444282	0.0094	0.0086	0.274384	0.282	0.0129493	3.81998e-105	0.0333333	0.0305348	0.274987	0.23902	0.74378	20
EPHB2	pQTL_FENLAND	X8225_86_EPHB2	1	22710839	rs2043970	1	22735465	A	C	0.920626	-0.0017	0.0145	0.906669	0.5814	0.022889	2.47004e-142	-0.00292398	0.0249401	0.90667	0.551845	0.530525	20
EPHB6	pQTL_FENLAND	X5078_82_EPHB6	7	142855061	rs8177107	7	142856383	A	G	0.829328	-0.0042	0.011	0.702596	0.3853	0.0164671	4.46003e-121	-0.0109006	0.028553	0.702634	0.538935	0.187727	20
EPO	pQTL_FENLAND	X5813_58_EPO	7	100720468	rs9801017	7	100638579	A	G	0.623948	-0.0113	0.0085	0.183712	0.0772	0.0135839	1.322e-08	-0.146373	0.113076	0.195504	0.195504	0.184242	20
ERAP1	pQTL_FENLAND	X4964_67_ERAP1	5	96760810	rs469367	5	96787352	A	G	0.213012	-0.0009	0.0099	0.927565	1.2034	0.0115	0	-0.000747881	0.00822669	0.927565	0.288128	0.478561	20
ERAP2	pQTL_FENLAND	X8960_3_ERAP2	5	96875986	rs2910686	5	96916885	T	C	0.554422	-0.0186	0.008	0.020072	-1.1635	0.0077	0	0.0159862	0.00687662	0.0200867	0.448119	0.66218	20
ERBB3	pQTL_FENLAND	X2617_56_ERBB3	12	56076799	rs76400083	12	56163033	T	C	0.989183	0.0354	0.052	0.496018	-0.7262	0.0615193	3.70302e-32	-0.0487469	0.0717246	0.496733	0.473915	0.287911	7
EREG	pQTL_FENLAND	X4956_2_EREG	4	74365145	rs78803121	4	74382788	T	G	0.059	0.0231	0.0237	0.329717	-0.2031	0.0286178	1.275e-12	-0.113737	0.117787	0.334235	0.334235	0.647414	4
ERLEC1	pQTL_FENLAND	X8957_72_ERLEC1	2	53787009	rs719127	2	53697591	C	G	0.818682	0.0051	0.0106	0.630423	0.1003	0.0163867	9.30902e-10	0.0508475	0.106009	0.631475	0.631475	0.9257	20
ERN1	pQTL_FENLAND	X11229_16_ERN1	17	64039080	rs8076809	17	64103948	A	C	0.75644	0.0032	0.0097	0.741478	0.1324	0.0149305	7.46197e-19	0.0241692	0.0733135	0.74165	0.74165	0.12003	20
ESAM	pQTL_FENLAND	X7841_84_ESAM	11	124752583	rs12792040	11	124754254	A	G	0.0862	0.0106	0.0141	0.452188	-0.5269	0.0225688	1.49999e-120	-0.0201177	0.0267742	0.452422	0.693604	0.895505	20
ESD	pQTL_FENLAND	X4984_83_ESD	13	46771256	rs15303	13	46771495	T	C	0.01925	0.0225	0.0381	0.554821	-0.9285	0.0497381	9.05107e-78	-0.0242326	0.0410545	0.555019	0.334451	0.159045	16
ESM1	pQTL_FENLAND	X3805_16_ESM1	5	54977867	rs4242051	5	54902947	T	C	0.255617	-0.0046	0.0101	0.648789	-0.1467	0.015544	3.80902e-21	0.0313565	0.0689281	0.64917	0.326448	0.151517	17
ETFA	pQTL_FENLAND	X17435_43_ETFA	15	76188555	rs79495512	15	76199996	T	C	0.913174	-0.0212	0.0138	0.124481	-0.5827	0.0229327	1.99996e-142	0.0363824	0.0237261	0.125169	0.304817	0.44169	20
EVA1C	pQTL_FENLAND	X8877_22_EVA1C	21	32412006	rs4816437	21	32508030	T	C	0.420734	0.0028	0.0081	0.729584	0.1657	0.0134584	7.80398e-35	0.016898	0.0489028	0.729686	0.496692	0.420707	20
EVL	pQTL_FENLAND	X11656_110_EVL	14	99971449	rs34612764	14	99946845	A	G	0.357767	-0.0022	0.0096	0.818739	0.441	0.0136	1.16281e-230	-0.00498866	0.0217693	0.818744	0.739418	0.758825	20
F10	pQTL_FENLAND	X4878_3_F10	13	113122799	rs513479	13	113160886	T	C	0.162383	0.011	0.0109	0.312891	-0.2427	0.0184867	2.26599e-39	-0.0453234	0.0450439	0.314317	0.101632	0.481839	20
F11	pQTL_FENLAND	X2190_55_F11	4	186266189	rs2289252	4	186286227	T	C	0.4093	0.0136	0.0083	0.101306	0.4622	0.0131	1.0918e-272	0.0294245	0.0179769	0.101674	0.183002	0.895332	20
F13B	pQTL_FENLAND	X5658_64_F13B	1	197038741	rs2298882	1	197065696	T	G	0.532298	-0.0079	0.0079	0.31731	0.3978	0.0124	8.21001e-226	-0.0198592	0.0198689	0.317545	0.560679	0.758931	20
F2	pQTL_FENLAND	X4157_2_F2	11	46719196	rs183830453	11	47095855	T	G	0.010016	-0.0033	0.0415	0.936621	0.7305	0.0640642	4.05701e-30	-0.00451745	0.0568118	0.936622	0.603573	0.455698	17
F5	pQTL_FENLAND	X4906_35_F5	1	169511951	rs9332701	1	169515529	A	G	0.956117	0.0039	0.0226	0.862992	0.6681	0.0336296	7.94402e-88	0.00583745	0.0338285	0.862997	0.836818	0.817798	11
F7	pQTL_FENLAND	X3184_25_F7	13	113105788	rs6041	13	113118393	A	G	0.098594	0.0127	0.0131	0.332313	-1.3779	0.0166	0	-0.00921692	0.00950787	0.332346	0.160337	0.0500196	20
FABP1	pQTL_FENLAND	X11516_7_FABP1	2	88122982	rs2241883	2	88124547	T	C	0.69095	-0.0084	0.0088	0.339808	0.1934	0.0140778	6.01803e-43	-0.0434333	0.0456113	0.34097	0.515371	0.507927	20
FABP2	pQTL_FENLAND	X15385_116_FABP2	4	119317250	rs9994354	4	119342003	C	G	0.260728	0.0031	0.0094	0.741561	-1.0267	0.0117	0	-0.00301938	0.00915561	0.741563	0.438277	0.0679262	20
FAH	pQTL_FENLAND	X11424_4_FAH	15	80152490	rs11555096	15	80180184	T	C	0.0202	0.0005	0.0289	0.986197	-1.9185	0.0464	0	-0.00026062	0.0150639	0.986197	0.800901	0.445645	14
FAHD1	pQTL_FENLAND	X17819_30_FAHD1	16	1826967	rs1143032	16	1828030	A	G	0.15325	-0.0107	0.0109	0.326272	0.7681	0.0161	0	-0.0139305	0.0141939	0.326374	0.00404392	0.929229	20
FAIM	pQTL_FENLAND	X16594_44_FAIM	3	138608606	rs641320	3	138629115	A	G	0.0716	-0.005	0.0197	0.799645	-0.9694	0.0247	0	0.00515783	0.0203223	0.799649	0.371999	0.364049	16
FAM151A	pQTL_FENLAND	X7856_51_FAM151A	1	54609181	rs11206398	1	54631433	A	G	0.664056	0.0065	0.009	0.470158	-0.2307	0.0130956	1.83799e-69	-0.0281751	0.0390445	0.470531	0.665145	0.591633	20
FAM162A	pQTL_FENLAND	X6531_29_FAM162A	3	122384161	rs7615930	3	122406903	T	G	0.15237	0.0077	0.0114	0.499397	-0.1831	0.0167619	8.89397e-28	-0.0420535	0.06238	0.500215	0.77642	0.239262	20
FAM171B	pQTL_FENLAND	X8786_6_FAM171B	2	186694060	rs76851721	2	186777732	A	C	0.778006	0.004	0.0099	0.686183	0.208	0.0159278	5.65101e-39	0.0192308	0.0476189	0.686325	0.974677	0.920554	20
FAM172A	pQTL_FENLAND	X5615_62_FAM172A	5	93617725	rs35107028	5	93715656	A	T	0.127723	-0.0001	0.0128	0.993767	0.1694	0.0194713	3.31899e-18	-0.000590319	0.0755608	0.993767	0.993767	0.423559	20
FAM177A1	pQTL_FENLAND	X8039_41_FAM177A1	14	35045117	rs799473	14	35047007	T	G	0.844653	0.0167	0.0109	0.125495	-0.7237	0.0164	0	-0.0230759	0.0150706	0.125723	0.296268	0.471681	20
FAM20A	pQTL_FENLAND	X6433_57_FAM20A	17	68535113	rs77594545	17	68626972	T	C	0.933965	0.0204	0.0156	0.190978	0.2339	0.0252357	1.88601e-20	0.0872168	0.0673557	0.195366	0.415977	0.402992	20
FAM20B	pQTL_FENLAND	X7198_197_FAM20B	1	179025804	rs45499094	1	179088462	A	C	0.084546	-0.0003	0.014	0.982904	-0.1992	0.0240547	1.22e-16	0.00150602	0.0702814	0.982904	0.983254	0.670734	20
FAM3B	pQTL_FENLAND	X5618_50_FAM3B	21	41304212	rs57529409	21	41346335	T	C	0.046975	-0.0068	0.0192	0.723214	-0.545	0.0317508	4.8599e-66	0.0124771	0.0352369	0.723271	0.2517	0.139379	12
FAM3D	pQTL_FENLAND	X13102_1_FAM3D	3	58633946	rs17551388	3	58667243	A	C	0.090946	-0.0229	0.0137	0.0946165	-0.4004	0.0222253	1.47198e-72	0.0571928	0.0343627	0.0960357	0.358637	0.631694	20
FAP	pQTL_FENLAND	X5029_3_FAP	2	162170684	rs16822684	2	162250891	A	G	0.0103	0.0489	0.0359	0.173161	1.08	0.0650276	6.06597e-62	0.0452778	0.0333523	0.174604	0.17345	0.00347513	10
FAS	pQTL_FENLAND	X9459_7_FAS	10	88990657	rs982764	10	89010241	T	C	0.690028	-0.0166	0.0087	0.0563853	0.3328	0.0136614	4.46995e-131	-0.0498798	0.0262219	0.0571424	0.16847	0.34003	20
FBLN1	pQTL_FENLAND	X6470_19_FBLN1	22	45502238	rs11090631	22	45450490	T	C	0.19605	-0.0093	0.0103	0.366572	-0.2105	0.0165614	5.18696e-37	0.0441805	0.0490544	0.367778	0.745182	0.00470279	20
FBLN5	pQTL_FENLAND	X15585_304_FBLN5	14	91869411	rs2402088	14	91922370	A	G	0.430666	-0.0029	0.0086	0.735959	0.1043	0.0136879	2.539e-14	-0.0278044	0.0825352	0.736208	0.736208	0.219029	20
FBP1	pQTL_FENLAND	X7206_20_FBP1	9	94603133	rs2679606	9	94592913	A	G	0.07465	-0.0025	0.017	0.883086	-0.2011	0.0247984	5.08699e-16	0.0124316	0.084549	0.883105	0.290232	0.776018	20
FBP2	pQTL_FENLAND	X9867_23_FBP2	9	94558720	rs2679604	9	94588388	A	G	0.144468	-0.0169	0.0122	0.165977	-0.2731	0.018861	1.63102e-47	0.0618821	0.0448763	0.16791	0.251016	0.352052	20
FCER2	pQTL_FENLAND	X3291_30_FCER2	19	7688758	rs11260014	19	7694829	C	G	0.491688	-0.0046	0.0088	0.601164	-0.3296	0.0135132	2.12999e-131	0.0139563	0.0267052	0.601248	0.361595	0.798606	20
FCGR2A	pQTL_FENLAND	X3309_2_FCGR2A	1	161505430	rs4657041	1	161509069	T	C	0.467483	0.0078	0.0082	0.341493	-1.2187	0.0071	0	-0.00640026	0.00672858	0.3415	0.720266	0.172925	20
FCGR2B	pQTL_FENLAND	X3310_62_FCGR2B	1	161663143	rs72480273	1	161675081	A	C	0.815964	-0.005	0.0113	0.658143	-1.302	0.0128	0	0.00384025	0.00867904	0.658146	0.68048	0.465408	20
FCGR3A	pQTL_FENLAND	X15388_24_FCGR3A	1	161541759	rs10800573	1	161538134	A	G	0.690321	0.0157	0.0092	0.087911	-1.2441	0.0086	0	-0.0126196	0.00739542	0.0879331	0.656784	0.786083	20
FCGR3B	pQTL_FENLAND	X3311_27_FCGR3B	1	161623196	rs10800573	1	161538134	A	G	0.690321	0.0157	0.0092	0.087911	-0.4875	0.0143	1.00587e-254	-0.0322051	0.0188954	0.0883087	0.610194	0.569752	20
FCN1	pQTL_FENLAND	X15582_25_FCN1	9	134903232	rs7037264	9	134883366	A	G	0.395412	0.0074	0.0088	0.400399	0.4391	0.0129	5.95319e-254	0.0168527	0.0200471	0.400543	0.62767	0.261224	20
FCN2	pQTL_FENLAND	X13717_15_FCN2	9	134880810	rs73664188	9	134887761	T	C	0.889545	0.0168	0.0137	0.220094	1.0492	0.0194	0	0.0160122	0.0130609	0.220213	0.290001	0.322909	20
FCN3	pQTL_FENLAND	X5462_62_FCN3	1	27369110	rs3118947	1	27457878	T	C	0.914111	-0.0244	0.0135	0.0706988	0.6132	0.0215	6.44537e-179	-0.0397913	0.0220598	0.0712644	0.0172851	0.000171398	20
FCRL1	pQTL_FENLAND	X5728_60_FCRL1	1	157794403	rs6427403	1	157805107	T	C	0.50651	0.0158	0.0081	0.0511026	-0.346	0.0126	5.23195e-166	-0.0456647	0.0234694	0.051689	0.315755	0.0151333	20
FCRL3	pQTL_FENLAND	X4440_15_FCRL3	1	157674321	rs7522061	1	157698600	T	C	0.5234	0.023	0.008	0.00404028	-0.8073	0.0112	0	-0.02849	0.00991745	0.0040696	0.116859	0.429371	20
FCRL4	pQTL_FENLAND	X8973_23_FCRL4	1	157573747	rs11582663	1	157589332	T	C	0.1557	-0.0011	0.0125	0.929877	-1.0827	0.0154	0	0.00101598	0.0115452	0.929877	0.317299	0.145544	20
FCRL6	pQTL_FENLAND	X6617_12_FCRL6	1	159800511	rs6672434	1	159812894	A	G	0.803396	-0.0096	0.0102	0.346614	0.2191	0.0168509	1.18801e-38	-0.0438156	0.0466759	0.347874	0.347874	0.906524	20
FCRLB	pQTL_FENLAND	X15583_18_FCRLB	1	161721544	rs12045955	1	161718949	T	C	0.93935	0.0073	0.0175	0.676574	-0.7464	0.0277	6.38045e-160	-0.00978028	0.0234487	0.676611	0.563213	0.620493	20
FER	pQTL_FENLAND	X4220_39_FER	5	108747841	rs6880917	5	108745116	T	C	0.341186	-0.0096	0.0085	0.258724	0.111	0.013531	2.337e-16	-0.0864865	0.0772989	0.263201	0.0932992	0.0745664	20
FETUB	pQTL_FENLAND	X3367_8_FETUB	3	186635969	rs5030103	3	186731139	T	C	0.988462	0.0353	0.0416	0.396128	1.5092	0.0581995	2.93998e-148	0.0233899	0.027579	0.39638	0.222554	0.394542	11
FGF2	pQTL_FENLAND	X3025_50_FGF2	4	122826682	rs2922979	4	122827461	C	G	0.6839	-0.0034	0.0089	0.702445	0.719	0.013	0	-0.00472879	0.0123786	0.702452	0.812276	0.854216	20
FGF9	pQTL_FENLAND	X19584_33_FGF9	13	21671073	rs58928587	13	21766739	A	G	0.37795	0.0026	0.0085	0.759694	-0.0762	0.0135872	2.044e-08	-0.0341207	0.111714	0.76004	0.76004	0.304674	14
FGFBP1	pQTL_FENLAND	X15494_11_FGFBP1	4	15935577	rs28412795	4	15941459	A	G	0.897174	0.0004	0.0138	0.976876	-0.1305	0.0216703	1.722e-09	-0.00306513	0.105748	0.976876	0.336966	0.557602	20
FGFBP3	pQTL_FENLAND	X11219_95_FGFBP3	10	91906584	rs11186737	10	91906592	T	C	0.308739	0.003	0.0088	0.733172	-0.381	0.014	4.40093e-163	-0.00787402	0.0230989	0.733192	0.0616487	0.0420255	20
FGFR1	pQTL_FENLAND	X5532_53_FGFR1	8	38400215	rs62505473	8	38466247	C	G	0.593089	0.0169	0.0083	0.0417358	-0.117	0.0137328	1.599e-17	-0.144444	0.072938	0.0476616	0.242728	0.127027	20
FGFR3	pQTL_FENLAND	X13669_6_FGFR3	4	1793293	rs798748	4	1715043	T	C	0.382704	0.0054	0.0085	0.525237	0.1084	0.013223	2.447e-16	0.0498155	0.0786484	0.526476	0.808326	0.367056	20
FGFRL1	pQTL_FENLAND	X6237_11_FGFRL1	4	1009936	rs3796624	4	1022056	C	G	0.783767	-0.0046	0.0102	0.652004	-0.0947	0.0168587	1.94e-08	0.0485744	0.108055	0.653046	0.653046	0.509258	20
FGG	pQTL_FENLAND	X4989_7_FGG	4	154604134	rs2227426	4	154572019	A	G	0.169252	-0.0101	0.0108	0.349693	0.1828	0.0171182	1.281e-26	-0.0552516	0.0593071	0.351533	0.286079	0.300807	20
FGL1	pQTL_FENLAND	X5581_28_FGL1	8	17864380	rs7815429	8	17879848	T	C	0.307665	0.012	0.0086	0.162911	-0.5344	0.0122	0	-0.0224551	0.016101	0.163124	0.0598391	0.154722	20
FGR	pQTL_FENLAND	X3810_50_FGR	1	27612064	rs3737803	1	27634281	A	G	0.07055	0.0401	0.0165	0.0150862	-0.499	0.0248837	1.88999e-89	-0.0803607	0.0333081	0.015837	2.44081e-05	0.113015	20
FH	pQTL_FENLAND	X13384_110_FH	1	241497511	rs12071124	1	241520405	A	C	0.726259	-0.0062	0.0092	0.500367	0.1683	0.014713	2.673e-30	-0.036839	0.0547591	0.501109	0.327197	0.219491	20
FHIT	pQTL_FENLAND	X9826_135_FHIT	3	59747277	rs13070475	3	59983610	A	G	0.645118	0.0057	0.0086	0.507465	0.1314	0.0131115	1.223e-23	0.043379	0.065592	0.50839	0.142929	0.0826055	20
FIS1	pQTL_FENLAND	X17746_77_FIS1	7	101239458	rs142501950	7	101230277	T	G	0.946884	-0.0192	0.0181	0.288793	0.5151	0.0269588	2.21198e-81	-0.0372743	0.0351929	0.289535	0.220035	0.438079	20
FJX1	pQTL_FENLAND	X7921_65_FJX1	11	35618460	rs11033388	11	36052668	A	T	0.58226	0.0091	0.0081	0.261244	-0.2157	0.0133019	3.90497e-59	-0.0421882	0.0376422	0.262386	0.849454	0.950496	20
FKBP1B	pQTL_FENLAND	X11568_2_FKBP1B	2	24049701	rs72783611	2	24068575	T	C	0.202394	-0.0285	0.0101	0.00477576	-0.3641	0.01549	3.57993e-122	0.0782752	0.0279388	0.00508394	0.0074327	0.27171	20
FKBP4	pQTL_FENLAND	X17722_5_FKBP4	12	2794970	rs57120900	12	2796722	A	G	0.962377	0.0422	0.0207	0.0414852	0.2508	0.0353035	1.211e-12	0.168262	0.0858671	0.0500474	0.0500474	0.366118	11
FKBP7	pQTL_FENLAND	X9288_7_FKBP7	2	178463664	rs6704545	2	178477226	A	G	0.193737	-0.0026	0.0102	0.798799	0.459	0.0154	3.34575e-195	-0.00566449	0.022223	0.798806	0.567429	0.116089	20
FLII	pQTL_FENLAND	X12677_164_FLII	17	18244815	rs138865936	17	18261705	T	C	0.031609	-0.0623	0.0287	0.0299515	0.5037	0.0384396	3.13696e-39	-0.123685	0.0577549	0.0322301	0.0322301	0.815639	20
FLRT2	pQTL_FENLAND	X13122_19_FLRT2	14	85530144	rs61980102	14	85365479	T	G	0.716714	0.0083	0.0094	0.377248	0.2221	0.0137976	2.67698e-58	0.0373706	0.0423869	0.377964	0.0853776	0.0945693	20
FLRT3	pQTL_FENLAND	X13123_3_FLRT3	20	14322985	rs6135225	20	14697489	T	G	0.3087	-0.0095	0.0088	0.280345	-0.6504	0.0125	0	0.0146064	0.013533	0.280448	0.521822	0.186932	20
FLT4	pQTL_FENLAND	X16035_8_FLT4	5	180601506	rs1565818	5	180605500	C	G	0.1137	0.0009	0.0155	0.953697	-0.1699	0.0212676	1.364e-15	-0.00529723	0.0912325	0.953699	0.953699	0.0330804	20
FMOD	pQTL_FENLAND	X6367_66_FMOD	1	203340628	rs16851364	1	203349016	A	G	0.124637	0.0263	0.0138	0.0566765	-0.2193	0.0194241	1.469e-29	-0.119927	0.0638177	0.0602156	0.0602156	0.153867	17
FN1	pQTL_FENLAND	X3434_34_FN1	2	215360440	rs1250247	2	215434906	C	G	0.271637	-0.0015	0.0091	0.869074	-0.1074	0.0150751	1.046e-12	0.0139665	0.0847527	0.869108	0.541693	0.460664	20
FOLH1	pQTL_FENLAND	X5478_50_FOLH1	11	49145092	rs61886537	11	49227203	T	C	0.949624	0.0041	0.0189	0.828262	-0.47	0.0294273	2.01599e-57	-0.0087234	0.0402165	0.828277	0.155976	0.994285	8
FOLR2	pQTL_FENLAND	X15587_20_FOLR2	11	72216601	rs79587483	11	72217876	A	G	0.971471	0.0007	0.0247	0.977391	-0.2392	0.0372607	1.366e-10	-0.00292642	0.103262	0.977391	0.977391	0.192903	12
FOLR3	pQTL_FENLAND	X15495_9_FOLR3	11	72114869	rs139807659	11	72143225	A	G	0.910773	0.0003	0.0141	0.983025	-1.1406	0.021	0	-0.000263019	0.0123619	0.983025	0.126911	0.179122	20
FOXJ2	pQTL_FENLAND	X14204_55_FOXJ2	12	8032716	rs12831827	12	8014122	C	G	0.57965	-0.0031	0.009	0.730512	-0.1678	0.013585	4.75802e-35	0.0184744	0.0536561	0.730613	0.730613	0.318571	18
FOXO3	pQTL_FENLAND	X11540_37_FOXO3	6	108559835	rs768023	6	108554799	A	G	0.628872	0.0115	0.0084	0.170984	-0.0877	0.0131276	2.38e-11	-0.131129	0.0977716	0.179864	0.179864	0.967736	17
FRZB	pQTL_FENLAND	X13740_51_FRZB	2	182833275	rs288326	2	182838608	A	G	0.11895	-0.0023	0.0131	0.86063	0.6002	0.0198	7.6965e-202	-0.00383206	0.0218264	0.860632	0.974747	0.627892	15
FSTL1	pQTL_FENLAND	X13112_179_FSTL1	3	120392293	rs1147707	3	120450401	T	C	0.389431	-0.0016	0.0089	0.857329	-0.3139	0.0138223	3.59002e-114	0.00509716	0.0283539	0.857333	0.90127	0.850248	20
FSTL3	pQTL_FENLAND	X3438_10_FSTL3	19	676392	rs112418024	19	692790	A	G	0.024289	0.0081	0.0247	0.742961	-0.3012	0.0423001	1.075e-12	-0.0268924	0.0820922	0.743223	0.743454	0.558951	10
FSTL4	pQTL_FENLAND	X9350_3_FSTL4	5	133196455	rs3749820	5	133197371	A	T	0.791207	0.0022	0.0099	0.824141	0.1932	0.0163624	3.56696e-32	0.0113872	0.0512513	0.824171	0.245435	0.264303	20
FTCD	pQTL_FENLAND	X9213_24_FTCD	21	46136160	rs75091272	21	46405123	A	C	0.012706	0.0483	0.0464	0.2979	0.5753	0.062737	4.72903e-20	0.0839562	0.0811716	0.300993	0.525645	0.448865	12
FUT10	pQTL_FENLAND	X7156_2_FUT10	8	33370824	rs10097936	8	33473052	A	G	0.596488	0.0056	0.0085	0.510009	-0.5252	0.0122	0	-0.0106626	0.0161862	0.510059	0.163418	0.949239	20
FUT3	pQTL_FENLAND	X4548_4_FUT3	19	5842888	rs708686	19	5840608	T	C	0.267743	0.0053	0.0092	0.564556	-0.7748	0.0133	0	-0.00684047	0.0118746	0.564575	0.545047	0.374492	20
FUT5	pQTL_FENLAND	X4549_78_FUT5	19	5865826	rs8101625	19	5866062	A	C	0.610162	-0.0067	0.0084	0.425092	-0.391	0.0133	5.74004e-190	0.0171355	0.0214913	0.425262	0.813403	0.828849	20
FUT8	pQTL_FENLAND	X8244_16_FUT8	14	65410592	rs2127870	14	65330128	C	G	0.786909	-0.0031	0.0099	0.754181	-1.1531	0.0116	0	0.00268841	0.00858559	0.754182	0.0110625	0.516935	20
FYN	pQTL_FENLAND	X3813_3_FYN	6	111660332	rs9487736	6	111847106	A	G	0.131579	0.0188	0.0119	0.114145	-0.0997	0.0181006	3.62701e-08	-0.188566	0.124171	0.128863	0.128863	0.6346	20
GAA	pQTL_FENLAND	X9385_4_GAA	17	80101556	rs2304850	17	80101429	T	C	0.239037	-0.0072	0.0096	0.453255	-0.613	0.0149	0	0.0117455	0.0156633	0.45333	0.176445	0.255282	20
GABARAPL2	pQTL_FENLAND	X12494_99_GABARAPL2	16	75566375	rs201560860	16	75539616	A	T	0.114557	-0.0004	0.0122	0.973845	-0.141	0.0194888	4.65799e-13	0.00283688	0.0865257	0.973845	0.973845	0.829569	20
GALNT16	pQTL_FENLAND	X8923_94_GALNT16	14	69259277	rs12100668	14	69326758	A	G	0.60315	0.0106	0.0087	0.223076	0.1853	0.01329	3.48001e-44	0.0572045	0.0471298	0.224837	0.21005	0.151683	20
GALNT3	pQTL_FENLAND	X6593_5_GALNT3	2	165747588	rs12692777	2	165766678	A	T	0.493226	-0.0309	0.0082	0.000164368	0.0824	0.0132486	4.98699e-10	-0.375	0.116355	0.00126904	0.00126904	0.736268	20
GAPDH	pQTL_FENLAND	X3848_14_GAPDH	12	6534512	rs12425927	12	6538662	A	G	0.883049	0.0038	0.0127	0.764778	-0.1264	0.0193422	6.36403e-11	-0.0300633	0.10058	0.765017	0.863218	0.0880967	19
GAS6	pQTL_FENLAND	X15391_114_GAS6	13	113820549	rs6602909	13	113849020	T	C	0.676893	-0.0092	0.0093	0.322542	0.2879	0.0136359	6.00005e-99	-0.0319555	0.0323383	0.323073	0.27527	0.248871	20
GATM	pQTL_FENLAND	X18188_12_GATM	15	45361124	rs2433601	15	45424227	T	C	0.638799	-0.0003	0.0083	0.971167	0.4218	0.0126	1.07058e-245	-0.000711238	0.0196776	0.971167	0.792814	0.312013	20
GBP1	pQTL_FENLAND	X15326_64_GBP1	1	89051882	rs12089335	1	89064742	T	C	0.301002	-0.01	0.0093	0.282254	-0.1526	0.0144331	3.97797e-26	0.0655308	0.061258	0.284732	0.421048	0.404512	20
GBP2	pQTL_FENLAND	X18891_98_GBP2	1	89106132	rs2104638	1	89071801	T	C	0.209312	-0.0132	0.0095	0.164689	-0.173	0.0157941	6.39803e-28	0.0763006	0.0553534	0.168071	0.0716419	0.243029	20
GC	pQTL_FENLAND	X15589_1_GC	4	71741696	rs7697091	4	71759380	A	C	0.64126	0.0009	0.0086	0.916653	0.1589	0.0134984	5.45604e-32	0.00566394	0.0541242	0.916656	0.184783	0.18429	20
GCA	pQTL_FENLAND	X12594_5_GCA	2	162318840	rs17783344	2	162352383	T	G	0.8657	0.0047	0.0122	0.700055	0.586	0.0191	1.03199e-206	0.00802048	0.0208208	0.700078	0.169328	0.31266	18
GCDH	pQTL_FENLAND	X19258_24_GCDH	19	12891160	rs8012	19	12899706	A	G	0.4514	-0.0028	0.0083	0.735854	-0.1465	0.012675	6.71397e-31	0.0191126	0.0566794	0.735962	0.735962	0.283297	20
GCKR	pQTL_FENLAND	X5223_59_GCKR	2	27496839	rs1260326	2	27508073	T	C	0.39585	0.0222	0.0082	0.00678294	-0.3218	0.0133774	7.31006e-128	-0.0689869	0.0256425	0.00713809	0.00413022	0.0367914	20
GCLM	pQTL_FENLAND	X18214_2_GCLM	1	93885199	rs12563495	1	93919068	A	G	0.506554	-0.0006	0.0088	0.945641	-0.1017	0.0121951	7.46698e-17	0.0058997	0.0865319	0.945643	0.684128	0.812246	20
GDF15	pQTL_FENLAND	X4374_45_GDF15	19	18374731	rs75347775	19	18385098	A	G	0.243269	-0.0065	0.0093	0.484599	0.3944	0.014	1.30968e-174	-0.0164807	0.0235874	0.484733	0.343412	0.812466	20
GDF7	pQTL_FENLAND	X16756_30_GDF7	2	20667144	rs11678116	2	20677000	T	G	0.5527	0.016	0.0087	0.0659033	0.0788	0.014161	2.628e-08	0.203046	0.11628	0.0807789	0.0807789
GDI2	pQTL_FENLAND	X2647_66_GDI2	10	5765223	rs2275774	10	5757650	A	G	0.80395	-0.0299	0.0098	0.00228065	0.1289	0.0151284	1.58999e-17	-0.231963	0.0807553	0.00407346	0.00407346	0.443233	20
GFRA1	pQTL_FENLAND	X3314_74_GFRA1	10	116056925	rs9731211	10	116206924	A	G	0.702103	-0.0003	0.0091	0.973701	-0.2264	0.013869	6.64892e-60	0.00132509	0.0401944	0.973701	0.279377	0.54713	20
GFRA2	pQTL_FENLAND	X2515_14_GFRA2	8	21690398	rs15881	8	21693256	A	C	0.537593	-0.012	0.0088	0.172682	-0.3449	0.013627	2.47998e-141	0.0347927	0.0255516	0.173305	0.759741	0.267384	20
GFRAL	pQTL_FENLAND	X6920_1_GFRAL	6	55327469	rs60676898	6	55393876	T	C	0.861941	0.0048	0.0115	0.676392	-0.3516	0.0193157	4.89898e-74	-0.0136519	0.0327162	0.676472	0.734034	0.391964	20
GGH	pQTL_FENLAND	X9370_69_GGH	8	63014881	rs12676348	8	63030616	T	C	0.934041	-0.0032	0.0156	0.837472	-0.9079	0.0263	3.8956e-261	0.00352462	0.0171828	0.837475	0.965609	0.141909	20
GGPS1	pQTL_FENLAND	X17786_5_GGPS1	1	235327350	rs116088703	1	235335062	A	G	0.123082	0.0012	0.013	0.926454	0.2425	0.0188811	9.35194e-38	0.00494845	0.0536096	0.926455	0.96126	0.746556	20
GHR	pQTL_FENLAND	X2948_58_GHR	5	42423439	rs6873545	5	42631162	T	C	0.729409	0.0126	0.009	0.161513	0.2503	0.0148814	1.75101e-63	0.0503396	0.0360812	0.162963	0.555435	0.925545	20
GKN2	pQTL_FENLAND	X6416_8_GKN2	2	68945232	rs62133344	2	68950137	A	C	0.055572	-0.0184	0.0188	0.327717	-0.9891	0.0273	1.99607e-287	0.0186028	0.0190141	0.327893	0.108986	0.0153974	20
GLCE	pQTL_FENLAND	X7808_5_GLCE	15	69160584	rs4776437	15	69250629	A	G	0.774865	0.0111	0.0098	0.25736	0.7781	0.0138	0	0.0142655	0.0125973	0.257456	0.76767	0.273673	20
GLIPR2	pQTL_FENLAND	X15522_2_GLIPR2	9	36136536	rs4878643	9	36153440	C	G	0.304788	0.0195	0.0092	0.0340427	-0.2769	0.014547	8.76413e-81	-0.0704225	0.0334303	0.035157	0.112806	0.041596	20
GLO1	pQTL_FENLAND	X9883_29_GLO1	6	38675925	rs35152718	6	38620427	T	C	0.106198	-0.0021	0.013	0.871669	-0.1908	0.021335	3.78501e-19	0.0110063	0.0681453	0.87169	0.318879	0.237825	20
GLRX	pQTL_FENLAND	X18386_36_GLRX	5	95751319	rs6556884	5	95825636	A	G	0.252082	-0.0024	0.0094	0.798477	-0.2928	0.0152182	1.70698e-82	0.00819672	0.0321067	0.798494	0.058896	0.306089	20
GLRX2	pQTL_FENLAND	X12486_8_GLRX2	1	193090866	rs148212596	1	193105381	A	G	0.9797	-0.0284	0.0345	0.410401	-1.2211	0.0463	2.74905e-153	0.0232577	0.028267	0.410629	0.632466	0.508837	18
GLRX3	pQTL_FENLAND	X16596_25_GLRX3	10	130136391	rs12248841	10	130146988	T	C	0.576989	0.0046	0.0081	0.570102	0.1123	0.0126374	6.31501e-19	0.0409617	0.0722754	0.570887	0.661331	0.657319	20
GLTPD2	pQTL_FENLAND	X7948_129_GLTPD2	17	4788964	rs34460487	17	4781933	A	G	0.3435	-0.0047	0.009	0.601516	0.2706	0.0135694	1.76201e-88	-0.0173688	0.0332708	0.60164	0.527729	0.473868	20
GLUL	pQTL_FENLAND	X19238_12_GLUL	1	182378098	rs3001272	1	182300260	T	C	0.211461	0.0134	0.0098	0.171517	-0.1407	0.0156923	3.07e-19	-0.0952381	0.070457	0.176465	0.256764	0.167183	20
GLYAT	pQTL_FENLAND	X19506_6_GLYAT	11	58640426	rs2186414	11	58763291	A	C	0.171536	0.0009	0.0103	0.93037	-0.1878	0.0175039	7.43593e-27	-0.00479233	0.0548474	0.930373	0.752067	0.774128	20
GM2A	pQTL_FENLAND	X15441_6_GM2A	5	151212150	rs248467	5	151265028	A	G	0.326954	-0.0027	0.009	0.764177	0.3786	0.0138	1.05544e-165	-0.00713154	0.0237732	0.764191	0.677502	0.0985702	20
GMPR	pQTL_FENLAND	X19254_125_GMPR	6	16238587	rs6459467	6	16287961	A	G	0.37818	-0.0155	0.0081	0.0556738	1.1983	0.0076	0	-0.012935	0.00676007	0.0556918	0.309131	0.30366	20
GMPR2	pQTL_FENLAND	X19446_1_GMPR2	14	24232422	rs34354104	14	24238273	A	G	0.0468	0.0167	0.0201	0.406061	-0.741	0.029242	1.15001e-141	-0.0225371	0.0271401	0.406313	0.496153	0.751786	20
GNLY	pQTL_FENLAND	X3195_50_GNLY	2	85685175	rs12151621	2	85707376	A	C	0.230057	-0.0306	0.0095	0.00127721	0.8555	0.0141	0	-0.0357686	0.0111203	0.00129754	2.8152e-14	0.00816187	20
GNMT	pQTL_FENLAND	X14006_36_GNMT	6	42960754	rs6458314	6	42954477	A	C	0.59546	0.0281	0.008	0.000443912	-0.4001	0.0133	8.15773e-199	-0.0702324	0.0201308	0.000485196	0.00305667	0.00937892	20
GNPDA1	pQTL_FENLAND	X8909_77_GNPDA1	5	141991749	rs9324861	5	142017001	T	C	0.151533	-0.0077	0.0118	0.514051	0.3186	0.0189046	9.95807e-64	-0.0241682	0.0370648	0.514366	0.821825	0.869185	20
GNPNAT1	pQTL_FENLAND	X13954_9_GNPNAT1	14	52775193	rs76219229	14	52711628	A	G	0.094345	0.0431	0.0133	0.00119278	0.163	0.0213038	1.991e-14	0.264417	0.0886119	0.00284516	0.00341608	0.531676	20
GNPTG	pQTL_FENLAND	X10666_7_GNPTG	16	1351931	rs4984820	16	1357808	T	C	0.0894541	-0.0109	0.0151	0.470384	0.7971	0.0232	1.07861e-258	-0.0136746	0.0189479	0.470482	0.437032	0.0691066	20
GNRH2	pQTL_FENLAND	X10708_3_GNRH2	20	3043622	rs3761244	20	3042535	A	G	0.84456	-0.007	0.0109	0.520742	0.3496	0.0182814	1.61803e-81	-0.0200229	0.0311961	0.520977	0.526235	0.870108	20
GNS	pQTL_FENLAND	X3616_3_GNS	12	64713445	rs192080377	12	64593906	A	G	0.012243	0.0365	0.0465	0.432485	0.3862	0.0656436	4.02199e-09	0.0945106	0.121471	0.436538	0.436538	0.310818	7
GOLM1	pQTL_FENLAND	X17456_53_GOLM1	9	86026146	rs10780749	9	86105690	A	G	0.1138	-0.0005	0.0131	0.969554	0.3001	0.0200819	1.70901e-50	-0.00166611	0.0436523	0.969554	0.694979	0.0806946	20
GORAB	pQTL_FENLAND	X7247_1_GORAB	1	170531819	rs1576974	1	170381013	C	G	0.356056	0.0035	0.0085	0.680512	-0.0891	0.0140956	2.59699e-10	-0.0392817	0.0956006	0.68115	0.68115	0.669606	20
GP1BA	pQTL_FENLAND	X4990_87_GP1BA	17	4932277	rs2243103	17	4936105	C	G	0.923731	0.0029	0.0149	0.845682	-0.3193	0.0246658	2.50601e-38	-0.00908237	0.0466699	0.845699	0.897102	0.335649	20
GP5	pQTL_FENLAND	X7185_29_GP5	3	194394821	rs544985059	3	194400446	T	G	0.227436	-0.0027	0.0098	0.782924	-0.1377	0.0147411	9.51998e-21	0.0196078	0.0712002	0.783016	0.783016	0.0810103	20
GP6	pQTL_FENLAND	X3194_36_GP6	19	55013705	rs892090	19	55027704	T	G	0.159623	0.0139	0.0115	0.22678	-0.4045	0.0162141	2.27993e-137	-0.0343634	0.0284635	0.227325	0.4509	0.785172	20
GPC1	pQTL_FENLAND	X8697_38_GPC1	2	240435663	rs1042841	2	240466191	A	G	0.890551	0.0174	0.0132	0.187443	-0.5805	0.0202	1.29323e-181	-0.0299742	0.0227629	0.187907	0.731664	0.0949262	20
GPC5	pQTL_FENLAND	X4991_12_GPC5	13	91398621	rs342706	13	91764804	T	C	0.731854	-0.0011	0.009	0.902723	0.7847	0.0131	0	-0.00140181	0.0114694	0.902723	0.322805	0.706186	20
GPC6	pQTL_FENLAND	X5350_14_GPC6	13	93226807	rs201590953	13	93231434	T	G	0.716581	0.0049	0.0092	0.594305	-0.1098	0.0147004	8.06998e-14	-0.0446266	0.0840015	0.595239	0.27051	0.15245	20
GPCPD1	pQTL_FENLAND	X12786_61_GPCPD1	20	5544439	rs6085222	20	5593013	A	G	0.544923	-0.0071	0.0084	0.397978	0.1274	0.0130766	1.98401e-22	-0.05573	0.0661817	0.399746	0.770469	0.710712	20
GPN1	pQTL_FENLAND	X16599_38_GPN1	2	27628247	rs4666005	2	27632372	A	G	0.5313	-0.0109	0.0079	0.167665	-0.0835	0.0128751	8.85101e-11	0.130539	0.0967282	0.177162	0.177162	0.0569848	20
GPNMB	pQTL_FENLAND	X8289_8_GPNMB	7	23235967	rs1881203	7	23253189	T	C	0.614814	-0.0098	0.0084	0.243345	0.2955	0.0135737	4.4599e-105	-0.0331641	0.0284672	0.244021	0.101042	0.431291	20
GPX7	pQTL_FENLAND	X8345_27_GPX7	1	52602371	rs1097234	1	52597887	A	C	0.175604	0.0027	0.0109	0.804362	1.0014	0.0139	0	0.00269623	0.0108848	0.804363	0.110632	0.524477	20
GRAMD1C	pQTL_FENLAND	X8842_16_GRAMD1C	3	113828182	rs1872823	3	113902990	C	G	0.641936	0.0065	0.0085	0.444447	-0.5309	0.0135	0	-0.0122434	0.0160136	0.444533	0.700355	0.879575	20
GRAP2	pQTL_FENLAND	X16074_12_GRAP2	22	39901084	rs148328786	22	39946989	A	G	0.988531	-0.0841	0.0387	0.0297708	-0.3338	0.0544479	8.753e-10	0.251947	0.123006	0.0405353	0.0405353	0.919722	6
GREM1	pQTL_FENLAND	X18878_15_GREM1	15	32718004	rs58658771	15	32709533	A	T	0.17969	0.0071	0.0103	0.490622	1.1048	0.0138	0	0.0064265	0.0093233	0.490638	0.93989	0.55598	20
GRHPR	pQTL_FENLAND	X18295_102_GRHPR	9	37422666	rs4878690	9	37422659	T	C	0.325998	-0.0087	0.009	0.333711	0.4266	0.0136	5.59095e-216	-0.0203938	0.0211071	0.33394	0.206161	0.42424	20
GRN	pQTL_FENLAND	X4992_49_GRN	17	44345246	rs5848	17	44352876	T	C	0.284572	0.0125	0.0091	0.169558	-0.2453	0.0150265	6.60408e-60	-0.050958	0.0372285	0.171065	0.241207	0.829854	20
GRPEL1	pQTL_FENLAND	X7113_1_GRPEL1	4	7058671	rs56659624	4	7067650	C	G	0.092092	-0.0185	0.0138	0.180057	-0.2663	0.0218783	4.38803e-34	0.0694705	0.0521346	0.182689	0.319949	0.589073	20
GSN	pQTL_FENLAND	X4775_34_GSN	9	121207794	rs10985196	9	121270766	A	C	0.210134	0.0257	0.0099	0.00943272	-0.1854	0.0156992	3.485e-32	-0.138619	0.0546729	0.0112311	0.0889613	0.187403	20
GSR	pQTL_FENLAND	X19273_3_GSR	8	30678066	rs150712296	8	30731747	T	C	0.121258	0.0201	0.0123	0.102228	0.179	0.0206306	4.084e-18	0.11229	0.0699232	0.108293	0.122714	0.266677	20
GSTA1	pQTL_FENLAND	X17138_8_GSTA1	6	52791371	rs6458869	6	52765471	A	C	0.641483	-0.0027	0.0085	0.750753	0.4435	0.013	4.36256e-255	-0.00608794	0.0191666	0.750763	0.831965	0.590113	20
GSTM1	pQTL_FENLAND	X15395_15_GSTM1	1	109687814	rs115929572	1	109703431	A	G	0.069683	0.0167	0.0158	0.290529	0.8467	0.0244	7.65682e-264	0.0197236	0.0186693	0.290753	0.321916	0.442594	20
GSTM3	pQTL_FENLAND	X9748_31_GSTM3	1	109733932	rs12137743	1	109710933	T	C	0.33663	0.0018	0.0086	0.834212	-0.8104	0.0125	0	-0.00222113	0.0106121	0.834213	0.447676	0.194782	20
GSTM4	pQTL_FENLAND	X18895_54_GSTM4	1	109656099	rs1149178	1	109670378	A	T	0.492665	0	0.0085	1	-0.5636	0.0128	0	0	0.0150816	1	0.610575
GSTO1	pQTL_FENLAND	X12436_84_GSTO1	10	104235356	rs45596840	10	104268396	A	G	0.317329	0.0203	0.0087	0.0196307	-0.9578	0.011	0	-0.0211944	0.00908658	0.0196746	0.0472398	0.213174	20
GSTP1	pQTL_FENLAND	X4911_49_GSTP1	11	67583742	rs72932599	11	67609416	C	G	0.074562	-0.0017	0.0148	0.908552	0.3637	0.0246367	2.55598e-49	-0.00467418	0.0406941	0.908555	0.00118411	0.00305666	20
GSTT2B	pQTL_FENLAND	X11273_176_GSTT2B	22	23957414	rs5751776	22	23924767	A	C	0.408091	-0.0163	0.0082	0.0468333	0.5754	0.0128	0	-0.0283281	0.0142649	0.0470484	0.566549	0.783563	20
GSTZ1	pQTL_FENLAND	X16872_248_GSTZ1	14	77320996	rs7975	14	77326864	A	G	0.32465	0.0095	0.0086	0.269311	1.192	0.0091	0	0.0079698	0.00721502	0.269328	0.920967	0.130126	20
GUCA2B	pQTL_FENLAND	X6223_5_GUCA2B	1	42153410	rs1047047	1	42153468	A	G	0.846541	0.0048	0.011	0.662573	-0.165	0.0184666	4.06997e-19	-0.0290909	0.0667461	0.66295	0.66295	0.711395	20
GUK1	pQTL_FENLAND	X17325_10_GUK1	1	228139962	rs10495278	1	228126649	C	G	0.962013	-0.0139	0.0197	0.480447	-0.6747	0.0336923	3.31002e-89	0.0206017	0.0292163	0.480719	0.00293709	0.0597068	20
GUSB	pQTL_FENLAND	X15562_24_GUSB	7	65960684	rs9530	7	65960907	A	G	0.4471	0.0166	0.008	0.0379865	-0.1466	0.0124704	6.58905e-32	-0.113233	0.0554138	0.0410116	0.0694877	0.0961635	20
GXYLT1	pQTL_FENLAND	X8229_1_GXYLT1	12	42081845	rs139695917	12	42133239	T	C	0.989651	-0.0319	0.0368	0.386025	-1.6732	0.0605	2.35064e-168	0.0190653	0.0220046	0.386259	0.35637	0.95961	15
GZMB	pQTL_FENLAND	X4133_54_GZMB	14	24630954	rs12147096	14	24669093	C	G	0.076218	0.0234	0.0154	0.128642	0.1819	0.0241376	4.84702e-14	0.128642	0.0863657	0.136355	0.136355	0.679621	20
GZMK	pQTL_FENLAND	X9545_156_GZMK	5	55024256	rs6891823	5	55022072	T	C	0.561094	-0.0042	0.0085	0.621223	0.1249	0.0130789	1.3e-21	-0.0336269	0.0681455	0.621689	0.619764	0.521884	20
GZMM	pQTL_FENLAND	X5704_74_GZMM	19	544034	rs16989724	19	531115	T	C	0.933162	-0.0045	0.0173	0.794775	0.2732	0.02804	1.972e-22	-0.0164714	0.0633461	0.794846	0.779859	0.925228	20
H6PD	pQTL_FENLAND	X7161_25_H6PD	1	9234774	rs2310925	1	9246790	T	C	0.600175	0.0003	0.0088	0.972805	0.5037	0.0131	0	0.000595593	0.0174707	0.972805	0.298776	0.472131	20
HABP4	pQTL_FENLAND	X10815_2_HABP4	9	96450169	rs58088508	9	96324935	C	G	0.238095	-0.0042	0.0096	0.661749	0.7609	0.014	0	-0.00551978	0.012617	0.661759	0.647807	0.911097	20
HADH	pQTL_FENLAND	X17739_1_HADH	4	107989714	rs62311424	4	108004097	T	C	0.940138	-0.0026	0.017	0.878445	0.1908	0.0263325	4.29901e-13	-0.0136268	0.0891184	0.878471	0.682049	0.68254	17
HAGH	pQTL_FENLAND	X19267_14_HAGH	16	1795620	rs7185299	16	1829422	T	C	0.139189	-0.033	0.0118	0.00516418	0.2716	0.0191486	1.15398e-45	-0.121502	0.0442827	0.00607352	0.00336892	0.125005	20
HAPLN1	pQTL_FENLAND	X3196_6_HAPLN1	5	83637805	rs975595	5	83714276	A	G	0.761986	-0.0056	0.0096	0.559669	0.1724	0.0156911	4.40798e-28	-0.0324826	0.0557629	0.560221	0.948662	0.64554	14
HAPLN4	pQTL_FENLAND	X6455_52_HAPLN4	19	19254756	rs55765017	19	19257455	A	G	0.157929	0.0297	0.0112	0.00800673	0.1555	0.0184225	3.15301e-17	0.190997	0.0754965	0.0114103	0.0114103	0.0660984	20
HAVCR1	pQTL_FENLAND	X9021_1_HAVCR1	5	157026742	rs6878069	5	157044058	A	G	0.522129	0.0057	0.0083	0.492242	0.3489	0.0124	3.44734e-174	0.0163371	0.0237961	0.492371	0.486142	0.894996	20
HAVCR2	pQTL_FENLAND	X5134_52_HAVCR2	5	157085422	rs4704737	5	157106208	A	G	0.182328	-0.0091	0.0104	0.381574	0.7497	0.0154	0	-0.0121382	0.0138745	0.381651	0.250006	0.971451	20
HBZ	pQTL_FENLAND	X6919_3_HBZ	16	142728	rs2974760	16	152050	A	C	0.616704	0.0027	0.0088	0.758982	-0.6446	0.0122	0	-0.00418864	0.0136521	0.758986	0.383141	0.0950458	20
HDGF	pQTL_FENLAND	X16758_96_HDGF	1	156742109	rs12125515	1	156739810	T	G	0.668401	0.0348	0.0085	4.23779e-05	0.1094	0.0127329	8.55202e-18	0.318099	0.0860665	0.000219055	0.000219055	0.910614	20
HDHD2	pQTL_FENLAND	X13472_35_HDHD2	18	47107408	rs80106524	18	47150268	A	G	0.05545	-0.0168	0.0166	0.311515	0.4381	0.0256598	2.34199e-65	-0.0383474	0.0379574	0.312364	0.0660603	0.620472	20
HDHD3	pQTL_FENLAND	X19482_11_HDHD3	9	113373419	rs1043836	9	113373918	T	C	0.63855	0.0029	0.0087	0.738883	0.1875	0.012831	2.32e-48	0.0154667	0.0464121	0.738948	0.703541	0.262653	11
HEBP1	pQTL_FENLAND	X18225_13_HEBP1	12	12974870	rs1941	12	12975329	C	G	0.96305	0.0538	0.0242	0.0262063	1.6083	0.0316	0	0.0334515	0.0150613	0.0263494	0.0415655	0.22716	20
HEXB	pQTL_FENLAND	X15470_11_HEXB	5	74640023	rs17647023	5	74766533	T	G	0.233786	0.0151	0.01	0.131043	0.3254	0.0156483	4.83992e-96	0.0464044	0.0308123	0.132058	0.13778	0.424696	20
HEXIM1	pQTL_FENLAND	X15596_7_HEXIM1	17	45148475	rs9894577	17	45145925	A	G	0.322751	-0.01	0.0085	0.239407	0.1464	0.0133026	3.60099e-28	-0.068306	0.0583909	0.242079	0.298856	0.702737	20
HEXIM2	pQTL_FENLAND	X14205_6_HEXIM2	17	45160700	rs11657325	17	45165327	A	G	0.256457	-0.008	0.0091	0.379336	0.1353	0.0140085	4.52903e-22	-0.0591279	0.067536	0.381301	0.163229	0.550895	20
HGD	pQTL_FENLAND	X9832_33_HGD	3	120628172	rs2042482	3	120675205	A	T	0.253443	-0.0205	0.0105	0.050893	-0.2037	0.0146277	4.423e-44	0.100638	0.0520505	0.0531782	0.367924	0.266542	20
HGF	pQTL_FENLAND	X2681_23_HGF	7	81699010	rs2040968	7	81732874	T	C	0.759133	0.0174	0.0094	0.0641604	0.1903	0.0156624	5.73095e-34	0.0914346	0.0499657	0.0672576	0.0823238	0.0438826	20
HGFAC	pQTL_FENLAND	X3617_80_HGFAC	4	3441968	rs2498323	4	3449382	A	G	0.101	-0.0133	0.0145	0.359016	-1.5158	0.0175	0	0.00877424	0.00956644	0.359043	0.303701	0.533529	20
HHIP	pQTL_FENLAND	X10833_64_HHIP	4	144646156	rs11727676	4	144737912	T	C	0.9047	0.0002	0.0147	0.989145	-0.2459	0.0231604	2.47699e-26	-0.000813339	0.0597804	0.989145	0.487283	0.893808	20
HIBCH	pQTL_FENLAND	X12396_19_HIBCH	2	190189735	rs291466	2	190319749	A	G	0.415	0.0131	0.0082	0.110141	-0.2418	0.0125609	1.40702e-82	-0.054177	0.0340289	0.111365	0.0356616	0.154357	20
HINT1	pQTL_FENLAND	X5900_11_HINT1	5	131155383	rs6889109	5	131138716	T	G	0.751452	0.0057	0.0092	0.535544	-0.1141	0.0149311	2.143e-14	-0.0499562	0.0808956	0.536879	0.536879	0.422231	20
HK2	pQTL_FENLAND	X13130_150_HK2	2	74834127	rs687506	2	74812970	C	G	0.726166	0.0103	0.01	0.30301	-0.1088	0.0149202	3.05099e-13	-0.0946691	0.0928241	0.307787	0.538378	0.285181	14
HMG20A	pQTL_FENLAND	X12712_9_HMG20A	15	77420412	rs17385550	15	77373205	T	C	0.633527	0.001	0.0083	0.904101	-0.0841	0.0133602	3.078e-10	-0.0118906	0.0987101	0.904119	0.904119	0.0463361	20
HMG20B	pQTL_FENLAND	X11551_16_HMG20B	19	3572777	rs76422466	19	3579843	T	C	0.01505	-0.0614	0.0486	0.206455	-0.5113	0.0604874	2.83899e-17	0.120086	0.0961076	0.211484	0.249492
HMOX1	pQTL_FENLAND	X17398_55_HMOX1	22	35380361	rs73172715	22	35382269	T	C	0.95144	-0.0577	0.0211	0.00624567	0.2092	0.02918	7.538e-13	-0.275813	0.107948	0.0106175	0.0106175	0.043396	7
HNRNPAB	pQTL_FENLAND	X8894_80_HNRNPAB	5	178204533	rs6897795	5	178179418	A	G	0.110831	0.0087	0.0133	0.513025	0.1633	0.0202255	6.80404e-16	0.0532762	0.0817121	0.514402	0.514402	0.166604	12
HP	pQTL_FENLAND	X3054_3_HP	16	72054505	rs77303550	16	72045758	T	C	0.192408	-0.0065	0.0102	0.523959	0.8375	0.0149	0	-0.00776119	0.0121799	0.523985	0.0144912	0.133663	20
HPCAL1	pQTL_FENLAND	X17791_25_HPCAL1	2	10302889	rs6745569	2	10336406	T	C	0.852879	0.0109	0.0117	0.351531	-0.3586	0.0177523	9.75018e-91	-0.030396	0.0326616	0.352042	0.936635	0.900608	12
HPGDS	pQTL_FENLAND	X12549_33_HPGDS	4	94298535	rs6532479	4	94338084	A	C	0.62201	-0.0079	0.0082	0.33534	0.4252	0.0127	9.32383e-246	-0.0185795	0.019293	0.335539	2.11788e-06	0.0024442	20
HPSE	pQTL_FENLAND	X5604_30_HPSE	4	83292461	rs11732892	4	83309860	A	T	0.780731	0.004	0.01	0.689156	0.1814	0.015271	1.527e-32	0.0220507	0.055158	0.689323	0.641927	0.340969	16
HRG	pQTL_FENLAND	X4996_66_HRG	3	186660216	rs59123177	3	186673485	A	G	0.340344	-0.0057	0.0088	0.517161	1.0529	0.0101	0	-0.00541362	0.00835803	0.517169	0.491537	0.300216	20
HS3ST3B1	pQTL_FENLAND	X6986_17_HS3ST3B1	17	14301081	rs62053877	17	13931991	A	G	0.382662	0.0001	0.009	0.991135	0.0977	0.0133867	2.914e-13	0.00102354	0.0921188	0.991135	0.994733	0.751349	19
HS6ST1	pQTL_FENLAND	X5465_32_HS6ST1	2	128236716	rs13010149	2	128308397	T	C	0.216794	0.0091	0.01	0.362822	-0.2811	0.0156341	2.80095e-72	-0.0323728	0.0356201	0.363436	0.904952	0.625493	20
HS6ST3	pQTL_FENLAND	X18896_23_HS6ST3	13	96090107	rs816122	13	96077340	C	G	0.108748	-0.0204	0.0127	0.108208	-0.1638	0.0211059	8.43598e-15	0.124542	0.0791769	0.115728	0.0327934	0.289665	20
HSD17B14	pQTL_FENLAND	X13972_4_HSD17B14	19	48813018	rs35299026	19	48815123	A	G	0.04515	0.0257	0.0206	0.212188	-0.3197	0.0323167	4.47698e-23	-0.0803879	0.0649458	0.215802	0.194221	0.628812	12
HSD17B7	pQTL_FENLAND	X8272_22_HSD17B7	1	162790702	rs12731169	1	162823640	T	C	0.890131	0.012	0.0133	0.366921	-0.2111	0.021851	4.42099e-22	-0.0568451	0.0632775	0.369001	0.371153	0.163575	20
HSF1	pQTL_FENLAND	X11616_9_HSF1	8	144291591	rs7388446	8	144301721	T	C	0.477797	0.0026	0.0092	0.777477	-0.1052	0.0126973	1.179e-16	-0.0247148	0.0875033	0.777603	0.777603	0.753659	17
HSP90B1	pQTL_FENLAND	X6393_63_HSP90B1	12	103930107	rs2583264	12	103945832	T	C	0.689966	-0.0056	0.0086	0.514941	-0.4116	0.0128	7.22275e-227	0.0136054	0.0208984	0.515028	0.900775	0.613001	20
HSPA13	pQTL_FENLAND	X17515_6_HSPA13	21	14371115	rs2822653	21	14391990	T	C	0.263432	-0.0014	0.0092	0.87905	0.0916	0.0148499	6.899e-10	-0.0152838	0.100467	0.879086	0.879086	0.615125	20
HSPB1	pQTL_FENLAND	X11103_24_HSPB1	7	76302673	rs2868371	7	76301442	C	G	0.758372	0.007	0.0097	0.47051	0.6701	0.0139	0	0.0104462	0.0144771	0.47056	0.152851	0.11891	20
HSPG2	pQTL_FENLAND	X15626_223_HSPG2	1	21822244	rs12742444	1	21854230	T	C	0.063	-0.0064	0.0186	0.730782	0.5402	0.0288206	2.18501e-78	-0.0118475	0.0344375	0.730825	0.436472	0.570561	20
HTATIP2	pQTL_FENLAND	X10630_5_HTATIP2	11	20363685	rs10437608	11	20364060	A	G	0.549859	0.0032	0.0083	0.699836	0.8508	0.0109	0	0.00376117	0.00975564	0.699839	0.345006	0.778204	20
HTN3	pQTL_FENLAND	X10603_1_HTN3	4	70028455	rs116569188	4	70067740	A	G	0.016336	-0.0246	0.0319	0.440612	-0.3499	0.0502319	3.268e-12	0.0703058	0.0917259	0.443393	0.443393	0.70257	15
HTRA1	pQTL_FENLAND	X15594_47_HTRA1	10	122458551	rs76579910	10	122442518	T	G	0.069004	-0.0032	0.0168	0.848936	-0.2851	0.0266568	1.07199e-26	0.0112241	0.058936	0.84896	0.573519	0.403058	20
HYAL1	pQTL_FENLAND	X8309_12_HYAL1	3	50299890	rs13069856	3	50163356	T	C	0.93265	0.0139	0.0174	0.424377	0.2722	0.0272004	1.417e-23	0.0510654	0.0641269	0.425848	0.278058	0.0986431	20
IBSP	pQTL_FENLAND	X3415_61_IBSP	4	87799554	rs2616262	4	87802058	T	G	0.514269	0.0054	0.0081	0.504985	-0.1251	0.0134569	1.454e-20	-0.0431655	0.0649145	0.506077	0.506077	0.166699	20
ICAM1	pQTL_FENLAND	X4342_10_ICAM1	19	10271093	rs5498	19	10285007	A	G	0.5694	0.0262	0.0086	0.00231513	1.1941	0.0075	0	0.0219412	0.0072034	0.00231943	0.0371372	0.8604	20
ICAM4	pQTL_FENLAND	X6550_4_ICAM4	19	10286955	rs5030377	19	10282558	A	G	0.6161	0.0228	0.0089	0.0104132	0.1152	0.0139996	1.891e-16	0.197917	0.0809143	0.0144449	0.0215394	0.223492	20
ICAM5	pQTL_FENLAND	X8245_27_ICAM5	19	10289952	rs281440	19	10289628	A	G	0.787867	-0.0062	0.0105	0.554871	0.8329	0.0143	0	-0.00744387	0.0126072	0.554892	0.228363	0.0463822	20
ICOSLG	pQTL_FENLAND	X5061_27_ICOSLG	21	44215382	rs7278257	21	44233881	C	G	0.261049	0.0074	0.0095	0.436011	-0.1066	0.0152779	3.007e-12	-0.0694184	0.0896718	0.438849	0.438849	0.453758	20
IDE	pQTL_FENLAND	X3197_70_IDE	10	92451684	rs11187046	10	92524244	A	G	0.666014	0.003	0.0084	0.720985	0.1062	0.0140239	3.65299e-14	0.0282486	0.079184	0.721282	0.721282	0.516108	20
IDH1	pQTL_FENLAND	X18338_26_IDH1	2	208236229	rs34599179	2	208243577	T	C	0.9853	-0.0711	0.0412	0.0843963	0.5901	0.0538952	6.716e-28	-0.120488	0.0706806	0.0882534	0.284619	0.738696	20
IDI1	pQTL_FENLAND	X17712_7_IDI1	10	1039152	rs4880760	10	1048969	C	G	0.9692	-0.0031	0.0265	0.906875	0.2955	0.0352214	4.87e-17	-0.0104907	0.0896872	0.906884	0.899714	0.264249	20
IDI2	pQTL_FENLAND	X17832_12_IDI2	10	1018910	rs1044261	10	1019770	T	C	0.07555	0.0174	0.0161	0.27981	-0.3647	0.024144	1.497e-51	-0.0477104	0.0442587	0.281038	0.0163977	0.0362461	20
IDUA	pQTL_FENLAND	X3169_70_IDUA	4	986997	rs3796622	4	989272	T	C	0.3569	-0.0016	0.0089	0.857329	-0.5793	0.013	0	0.00276195	0.0153635	0.85733	0.696103	0.554439	20
IFIT3	pQTL_FENLAND	X13642_90_IFIT3	10	89327307	rs2274878	10	89342341	C	G	0.759505	-0.0053	0.0093	0.568751	0.1338	0.015213	1.429e-18	-0.0396114	0.0696525	0.56956	0.217698	0.305145	20
IFNAR1	pQTL_FENLAND	X9183_7_IFNAR1	21	33324387	rs2211687	21	33326502	A	G	0.873986	-0.0099	0.0123	0.42089	0.6927	0.0181	0	-0.0142919	0.0177605	0.420993	0.0350711	0.0722793	20
IFNGR2	pQTL_FENLAND	X9180_6_IFNGR2	21	33403413	rs2284553	21	33404389	A	G	0.415172	0.0085	0.0085	0.31731	-0.1224	0.0137195	4.59599e-19	-0.0694444	0.0698793	0.320332	0.320332	0.701507	20
IFNLR1	pQTL_FENLAND	X7192_37_IFNLR1	1	24154168	rs12046369	1	24199645	T	G	0.10315	-0.0076	0.0153	0.619378	-0.2082	0.0224729	1.96e-20	0.0365034	0.0735926	0.619881	0.619881	0.150095	6
IGDCC4	pQTL_FENLAND	X9793_145_IGDCC4	15	65381484	rs8034057	15	65497092	A	G	0.082945	0.018	0.0162	0.26652	-0.3908	0.0225585	3.11e-67	-0.0460594	0.0415386	0.267502	0.158426	0.819413	20
IGF2R	pQTL_FENLAND	X16057_6_IGF2R	6	159969082	rs3777404	6	160077017	A	G	0.128021	-0.0153	0.0118	0.194765	0.8285	0.0183	0	-0.0184671	0.0142484	0.194948	3.27568e-25	1.19031e-06	20
IGFALS	pQTL_FENLAND	X6605_17_IGFALS	16	1790413	rs2256923	16	1794780	A	G	0.299617	-0.0216	0.0088	0.0141063	-0.2074	0.0137035	9.5371e-52	0.104147	0.0429845	0.0153976	0.0124053	0.0726477	20
IGFBP1	pQTL_FENLAND	X2771_35_IGFBP1	7	45888360	rs12702179	7	45874314	T	C	0.48235	0.0079	0.0081	0.329407	0.0887	0.0126109	2.01301e-12	0.0890643	0.0921928	0.334012	0.334012	0.891928	20
IGFBP3	pQTL_FENLAND	X2571_12_IGFBP3	7	45912245	rs145188037	7	45914866	A	G	0.0125	0.0329	0.0357	0.356754	1.2659	0.0551237	1.04998e-116	0.0259894	0.028224	0.357141	0.0513066	0.854867	12
IGFBP7	pQTL_FENLAND	X3320_49_IGFBP7	4	57030773	rs6827768	4	57085836	A	T	0.792699	0.0021	0.0099	0.832013	-0.43	0.0162	3.07628e-155	-0.00488372	0.023024	0.832018	0.946731	0.72003	20
IGFLR1	pQTL_FENLAND	X7244_16_IGFLR1	19	35738801	rs2871921	19	35741519	T	C	0.144701	-0.0361	0.0113	0.00139981	-0.601	0.0168	2.82144e-280	0.0600666	0.0188768	0.00146248	0.000498746	0.00501932	20
IGLL1	pQTL_FENLAND	X6485_59_IGLL1	22	23573125	rs139571703	22	23573433	T	C	0.02821	0.0482	0.0328	0.141694	-0.6771	0.0403171	2.68398e-63	-0.0711859	0.048627	0.143216	0.0436085	0.0874415	4
IGSF3	pQTL_FENLAND	X9715_15_IGSF3	1	116574399	rs580936	1	116589556	T	C	0.390777	-0.002	0.0089	0.822198	-0.0834	0.0131442	2.224e-10	0.0239808	0.106782	0.822307	0.822307	0.939366	15
IGSF8	pQTL_FENLAND	X6984_6_IGSF8	1	160091340	rs2295621	1	160092937	A	G	0.786958	0.0086	0.0098	0.380187	-0.1927	0.0162311	1.65e-32	-0.044629	0.050995	0.381485	0.498248	0.198613	20
IHH	pQTL_FENLAND	X19606_28_IHH	2	219054424	rs7561119	2	219121531	T	C	0.900711	0.0131	0.0136	0.335429	0.1733	0.0214304	6.134e-16	0.0755915	0.0790314	0.338833	0.338833	0.878912	11
IL10RB	pQTL_FENLAND	X2631_50_IL10RB	21	33266367	rs2843717	21	33287563	T	C	0.451543	-0.0265	0.0082	0.00123053	0.1301	0.0137098	2.32e-21	-0.203689	0.0665831	0.00221947	0.00809535	0.186358	13
IL11RA	pQTL_FENLAND	X18216_22_IL11RA	9	34652162	rs11575578	9	34656482	A	G	0.067768	0.0286	0.0163	0.0793275	0.539	0.0255307	6.19003e-99	0.0530612	0.0303455	0.0803649	0.000813286	0.242682	20
IL12B	pQTL_FENLAND	X13733_5_IL12B	5	159314780	rs4244437	5	159346109	A	G	0.685054	0.0213	0.0087	0.0143542	0.4884	0.0135	1.36143e-286	0.0436118	0.017854	0.0145783	0.441774	0.660464	20
IL12RB1	pQTL_FENLAND	X2632_5_IL12RB1	19	18058995	rs376008	19	18078758	T	C	0.316346	0.0324	0.0085	0.000137978	-0.1396	0.0142797	1.42601e-22	-0.232092	0.0653529	0.000383245	0.000383245	0.601616	20
IL15RA	pQTL_FENLAND	X14054_17_IL15RA	10	5943639	rs8177683	10	5966995	T	C	0.324378	0.0079	0.0086	0.358302	0.3606	0.0133	6.95985e-162	0.0219079	0.0238628	0.358578	0.0305294	0.400813	20
IL16	pQTL_FENLAND	X2774_10_IL16	15	81159575	rs17875533	15	81305884	A	C	0.092809	0.0132	0.0163	0.418046	-1.0743	0.0212	0	-0.0122871	0.0151746	0.418105	0.340295	0.293161	20
IL17B	pQTL_FENLAND	X3499_77_IL17B	5	149371324	rs6862301	5	149404127	A	C	0.300941	0.0103	0.0089	0.247148	0.1316	0.0146158	2.17699e-19	0.0782675	0.0681855	0.251026	0.251026	0.503552	12
IL17RA	pQTL_FENLAND	X2992_59_IL17RA	22	17084954	rs4819959	22	17105741	A	G	0.49658	-0.0093	0.0082	0.256733	0.8061	0.011	0	-0.011537	0.0101737	0.25679	0.07906	0.287049	20
IL17RD	pQTL_FENLAND	X3376_49_IL17RD	3	57089982	rs76645245	3	57106766	A	G	0.837069	0.0082	0.011	0.455997	-0.7163	0.0163	0	-0.0114477	0.0153589	0.456062	0.00823872	0.0136934	20
IL18R1	pQTL_FENLAND	X14079_14_IL18R1	2	102311529	rs3771170	2	102369520	A	T	0.780435	-0.009	0.0096	0.348501	-0.6408	0.014	0	0.0140449	0.0149844	0.348602	0.146963	0.292517	20
IL18RAP	pQTL_FENLAND	X2993_1_IL18RAP	2	102418689	rs1035126	2	102403521	T	C	0.305399	-0.0039	0.0087	0.653954	0.1389	0.0141918	1.276e-22	-0.0280778	0.0627007	0.654293	0.654293	0.210927	20
IL1R1	pQTL_FENLAND	X2991_9_IL1R1	2	102064544	rs1030022	2	102115909	T	G	0.694015	-0.0134	0.0087	0.123504	0.1294	0.0141124	4.76301e-20	-0.103555	0.0681753	0.128775	0.123775	0.0941812	20
IL1R2	pQTL_FENLAND	X14133_93_IL1R2	2	101991960	rs2310170	2	101999692	T	G	0.609579	0.0127	0.0081	0.116904	0.4365	0.0128	6.99265e-255	0.0290951	0.0185763	0.117291	0.138057	0.0103226	20
IL1RAP	pQTL_FENLAND	X14048_7_IL1RAP	3	190514051	rs724609	3	190631289	A	G	0.846004	0.0037	0.0123	0.763557	-1.3925	0.0126	0	-0.00265709	0.00883307	0.763558	0.943792	0.455688	20
IL1RL1	pQTL_FENLAND	X4234_8_IL1RL1	2	102311502	rs10179654	2	102305323	T	G	0.46945	0.0072	0.0081	0.374063	0.7333	0.0102	0	0.00981863	0.0110468	0.374099	0.080704	0.162084	20
IL1RL2	pQTL_FENLAND	X2994_71_IL1RL2	2	102187006	rs3917265	2	102162001	T	C	0.455915	0.0058	0.0082	0.47937	0.256	0.0133653	8.95275e-82	0.0226562	0.0320531	0.479669	0.69734	0.0257797	20
IL1RN	pQTL_FENLAND	X5353_89_IL1RN	2	113099315	rs55709272	2	113109711	T	C	0.563781	-0.0194	0.0083	0.019421	0.212	0.0134963	1.33201e-55	-0.0915094	0.039582	0.0207834	0.0900468	0.69832	20
IL20RA	pQTL_FENLAND	X5085_18_IL20RA	6	136999971	rs1059232	6	137000265	C	G	0.298606	-0.0015	0.009	0.867632	0.086	0.0148686	7.29499e-09	-0.0174419	0.104695	0.867687	0.867687	0.734952	12
IL22	pQTL_FENLAND	X2778_10_IL22	12	68248242	rs2227491	12	68252741	T	C	0.404064	-0.0055	0.0082	0.502391	-0.0863	0.0136377	2.483e-10	0.0637312	0.0955496	0.504775	0.504775	0.919441	17
IL22RA2	pQTL_FENLAND	X5087_5_IL22RA2	6	137143820	rs2234711	6	137219383	A	G	0.616424	-0.0115	0.0083	0.165887	-0.1239	0.0136665	1.235e-19	0.0928168	0.0677673	0.170799	0.345363	0.508618	11
IL27RA	pQTL_FENLAND	X5132_71_IL27RA	19	14031762	rs11667546	19	13957898	T	C	0.194217	0.0325	0.0113	0.00402614	-0.4086	0.0168808	1.97001e-129	-0.0795399	0.02785	0.00428995	0.0384912	0.389956	17
IL2RB	pQTL_FENLAND	X9343_16_IL2RB	22	37118666	rs228958	22	37137755	C	G	0.434478	0.0051	0.0087	0.557736	0.0971	0.0130584	1.039e-13	0.0525232	0.0898764	0.558956	0.558956	0.441277	14
IL5RA	pQTL_FENLAND	X13686_2_IL5RA	3	3066324	rs77400868	3	3109280	A	G	0.869763	0.0088	0.013	0.498455	-0.4919	0.0190038	1e-147	-0.0178898	0.0264372	0.498602	0.0843668	0.0298385	20
IL6R	pQTL_FENLAND	X15602_43_IL6R	1	154405193	rs2228145	1	154454494	A	C	0.5897	-0.0154	0.0084	0.066753	-1.1352	0.0082	0	0.0135659	0.00740023	0.0667769	1.07519e-06	0.393011	20
IL6ST	pQTL_FENLAND	X2620_4_IL6ST	5	55935095	rs6875155	5	55975226	A	G	0.116262	-0.015	0.0125	0.230139	0.4526	0.0199288	3.50001e-114	-0.0331418	0.0276567	0.230789	0.791781	0.0629235	20
IL7R	pQTL_FENLAND	X5089_11_IL7R	5	35852695	rs6451229	5	35866116	A	G	0.597786	0.0082	0.0081	0.311373	-0.1647	0.0135399	4.83298e-34	-0.0497875	0.0493504	0.313043	0.0518285	0.125828	20
IL9	pQTL_FENLAND	X5834_18_IL9	5	135892246	rs3764941	5	136133838	T	G	0.69025	-0.0115	0.0088	0.191274	-0.1411	0.0148075	1.589e-21	0.0815025	0.0629509	0.195424	0.278773	0.436068	20
IMPA1	pQTL_FENLAND	X17796_15_IMPA1	8	81656914	rs2142316	8	81652967	A	G	0.709899	-0.0054	0.0086	0.530065	0.1102	0.0146413	5.20499e-14	-0.0490018	0.078311	0.53149	0.448907	0.938504	20
INHBA	pQTL_FENLAND	X13738_8_INHBA	7	41667168	rs995104	7	41722069	A	G	0.2489	0.0156	0.0094	0.0970001	-0.0896	0.0148781	1.72e-09	-0.174107	0.108821	0.109613	0.109613	0.468969	16
INHBB	pQTL_FENLAND	X13676_46_INHBB	2	120346136	rs17050272	2	120548864	A	G	0.40845	-0.0032	0.0083	0.699836	0.3017	0.0132301	4.18008e-115	-0.0106066	0.0275147	0.699877	0.765727	0.702156	20
INHBC	pQTL_FENLAND	X15686_49_INHBC	12	57434784	rs61352607	12	57445390	T	G	0.241236	-0.0072	0.01	0.471525	-1.3043	0.0093	0	0.0055202	0.00766705	0.471531	0.213002	0.945857	20
INPP5B	pQTL_FENLAND	X12641_3_INPP5B	1	37860697	rs61776665	1	37888601	A	G	0.863217	0.0145	0.0126	0.249817	0.4052	0.0177153	8.64013e-116	0.0357848	0.0311351	0.250416	0.0151427	0.181331	20
INSL5	pQTL_FENLAND	X10462_14_INSL5	1	66797740	rs11809759	1	66804222	A	G	0.604032	0.0049	0.0088	0.577652	-0.1065	0.0140096	2.917e-14	-0.0460094	0.0828505	0.578669	0.578669	0.736548	19
IRAK4	pQTL_FENLAND	X18162_167_IRAK4	12	43758944	rs60813848	12	43726289	T	C	0.069364	-0.0115	0.0164	0.483166	0.2054	0.0244147	3.99799e-17	-0.0559883	0.0801211	0.484679	0.484679	0.699254	20
IRF3	pQTL_FENLAND	X17151_84_IRF3	19	49659569	rs12984428	19	49696359	A	G	0.400162	0.0166	0.0084	0.0481332	-0.1046	0.0131777	2.06e-15	-0.1587	0.0827573	0.055155	0.055155	0.398795	20
ISCU	pQTL_FENLAND	X7201_5_ISCU	12	108562582	rs2052424	12	108550453	A	T	0.875988	-0.0017	0.0129	0.895156	-0.1784	0.0185321	6.17699e-22	0.00952915	0.0723162	0.895166	0.895166	0.0859336	20
ISG15	pQTL_FENLAND	X14151_4_ISG15	1	1001138	rs2465124	1	1013855	A	G	0.964536	0.0131	0.0242	0.588285	1.2061	0.0339	3.0485e-277	0.0108615	0.020067	0.588329	0.0571988	0.73052	20
ISLR2	pQTL_FENLAND	X13124_20_ISLR2	15	74100311	rs751527	15	74318848	T	C	0.652663	0.0308	0.0084	0.000245733	-0.1702	0.0135168	2.34498e-36	-0.180964	0.0514036	0.000430824	0.000333767	0.000203559	20
ISOC1	pQTL_FENLAND	X9816_37_ISOC1	5	129094749	rs34705093	5	128952882	T	G	0.701833	0.0109	0.0087	0.210252	-0.294	0.0139276	6.55997e-99	-0.0370748	0.0296439	0.211054	0.453866	0.737915	20
ITGA2	pQTL_FENLAND	X15603_20_ITGA2	5	52989340	rs7035	5	52956361	T	C	0.322817	0.0087	0.0086	0.311716	0.1361	0.0152342	4.11402e-19	0.0639236	0.0635927	0.314799	0.314799	0.220927	20
ITIH1	pQTL_FENLAND	X7955_195_ITIH1	3	52777595	rs2286798	3	52787161	A	C	0.642714	0.0164	0.0082	0.0455003	0.7502	0.0119	0	0.0218608	0.0109359	0.045609	0.804666	0.475917	20
ITIH2	pQTL_FENLAND	X9326_33_ITIH2	10	7703316	rs4463754	10	7711403	A	G	0.939294	0.0008	0.0164	0.961094	-1.1987	0.0253	0	-0.00066739	0.0136815	0.961094	0.545308	0.0969458	20
ITIH3	pQTL_FENLAND	X7145_1_ITIH3	3	52794768	rs2535629	3	52799203	A	G	0.32955	-0.0131	0.0084	0.118873	0.5618	0.0122	0	-0.0233179	0.0149605	0.119084	0.890233	0.149174	20
ITIH4	pQTL_FENLAND	X4811_33_ITIH4	3	52812962	rs77347777	3	52814191	T	C	0.111731	0.0049	0.0132	0.71048	-0.3038	0.0209957	1.88403e-47	-0.016129	0.0434639	0.71057	0.0947575	0.189696	20
ITIH5	pQTL_FENLAND	X8233_2_ITIH5	10	7559270	rs6602258	10	7656775	A	G	0.757968	0.0064	0.0094	0.495966	0.2926	0.0152872	1.16798e-81	0.0218729	0.0321461	0.496238	0.221022	0.65089	20
ITLN1	pQTL_FENLAND	X18830_1_ITLN1	1	160876540	rs7532133	1	160881744	A	G	0.319628	0.0257	0.0087	0.00313661	0.1516	0.0136368	1.03699e-28	0.169525	0.0593793	0.00430435	0.0204012	0.326004	20
ITPA	pQTL_FENLAND	X18916_25_ITPA	20	3208868	rs1127354	20	3213196	A	C	0.07525	0.0136	0.0156	0.38332	-1.5112	0.0206	0	-0.00899947	0.0103237	0.383354	0.0638201	0.172099	20
ITPKA	pQTL_FENLAND	X13473_55_ITPKA	15	41493393	rs316617	15	41503702	T	C	0.637393	-0.0066	0.0085	0.437471	-0.2308	0.0132847	1.31399e-67	0.0285962	0.0368652	0.437928	0.0124867	0.493086	20
IVD	pQTL_FENLAND	X17737_7_IVD	15	40405485	rs7165012	15	40361837	A	G	0.4699	0.0102	0.0081	0.207937	-0.198	0.0127042	9.15705e-55	-0.0515152	0.0410424	0.209418	0.00210038	0.0454054	20
KCNAB2	pQTL_FENLAND	X10015_119_KCNAB2	1	5990927	rs806109	1	5992521	A	G	0.763393	-0.0242	0.0099	0.0145075	0.1924	0.0142967	2.77502e-41	-0.12578	0.0522972	0.0161684	0.0683981	0.217113	20
KDR	pQTL_FENLAND	X3651_50_KDR	4	55078481	rs34231037	4	55106779	A	G	0.9659	-0.0262	0.026	0.313602	1.1219	0.0385	1.11004e-186	-0.0233532	0.0231888	0.313891	0.788101	0.653098	7
KIAA1549L	pQTL_FENLAND	X11145_72_KIAA1549L	11	33376108	rs34828249	11	33380149	T	C	0.510044	0.0104	0.0082	0.204693	-0.471	0.0129	7.25199e-292	-0.0220807	0.0174203	0.204966	0.45587	0.706617	20
KIAA2013	pQTL_FENLAND	X6538_90_KIAA2013	1	11919591	rs4845888	1	11910946	C	G	0.50397	-0.0015	0.0081	0.853084	-0.1296	0.0135151	8.869e-22	0.0115741	0.0625117	0.853111	0.853111	0.248605	20
KIR2DL3	pQTL_FENLAND	X17153_46_KIR2DL3	19	54738513	rs16985907	19	54735345	C	G	0.03975	-0.0343	0.0228	0.132482	-0.7921	0.0360514	5.4099e-107	0.0433026	0.0288516	0.133389	0.0226007	0.84976	4
KIR2DL4	pQTL_FENLAND	X5095_21_KIR2DL4	19	54803610	rs6509904	19	54872900	A	G	0.188005	0.0099	0.0118	0.401479	0.2848	0.0167476	7.48113e-65	0.0347612	0.041483	0.402051	0.165159	0.212403	20
KIRREL2	pQTL_FENLAND	X16609_106_KIRREL2	19	35855861	rs1137844	19	35852177	C	G	0.692148	0.0207	0.0106	0.0508397	-0.0946	0.0145634	8.263e-11	-0.218816	0.117005	0.0614635	0.114879	0.094204	4
KL	pQTL_FENLAND	X15384_15_KL	13	33016423	rs73176817	13	33018175	T	C	0.925821	0.0101	0.0156	0.51735	-0.1661	0.0243295	8.66502e-12	-0.0608067	0.0943407	0.519223	0.527636	0.0812631	8
KLB	pQTL_FENLAND	X19557_3_KLB	4	39406930	rs2608817	4	39425581	T	C	0.608343	-0.0095	0.0085	0.263718	-0.6123	0.0123	0	0.0155153	0.0138856	0.263838	0.0042034	0.0129073	20
KLC1	pQTL_FENLAND	X12656_1_KLC1	14	103561896	rs11846838	14	103718400	A	G	0.326009	0.0207	0.0085	0.0148797	0.1442	0.0135601	2.06701e-26	0.143551	0.0604718	0.0176041	0.0176041	0.364795	20
KLK10	pQTL_FENLAND	X6227_1_KLK10	19	51012739	rs3745535	19	51017231	A	C	0.35705	-0.0099	0.0084	0.238569	-0.4366	0.013	2.81399e-247	0.0226752	0.0192514	0.238858	0.215196	0.163826	19
KLK11	pQTL_FENLAND	X2831_29_KLK11	19	51022216	rs1048328	19	51024108	A	G	0.07995	0.011	0.0146	0.451195	-1.4455	0.0209	0	-0.00760982	0.0101009	0.451222	0.429921	0.322452	13
KLK12	pQTL_FENLAND	X3199_54_KLK12	19	51029092	rs3745540	19	51031874	A	G	0.4158	-0.0086	0.0082	0.294279	0.1198	0.0136452	1.64e-18	-0.0717863	0.068934	0.297701	0.297701	0.414361	5
KLK13	pQTL_FENLAND	X11152_46_KLK13	19	51055626	rs2569459	19	51036176	T	C	0.350813	0.0083	0.0084	0.323106	-0.4004	0.0136	1.63294e-190	-0.0207293	0.0209908	0.323378	0.269424	0.291435	8
KLK14	pQTL_FENLAND	X15544_25_KLK14	19	51077495	rs17658926	19	51081153	A	G	0.193832	0.0139	0.0103	0.177172	0.2282	0.0162402	7.53306e-45	0.0609115	0.0453435	0.179164	0.414666	0.982076	13
KLK3	pQTL_FENLAND	X8468_19_KLK3	19	50854915	rs266849	19	50845834	A	G	0.80285	0.1265	0.0104	4.86525e-34	0.0806	0.0107011	5.00001e-14	1.56948	0.245092	1.51736e-10	3.89236e-13	0.000212178	20
KLK7	pQTL_FENLAND	X3378_49_KLK7	19	50976468	rs2659067	19	50982366	A	G	0.0865	0.0176	0.0141	0.211948	-0.6029	0.0228	4.39389e-154	-0.0291922	0.023413	0.212457	0.622153	0.803687	16
KLK8	pQTL_FENLAND	X2834_54_KLK8	19	50996007	rs74705037	19	51001552	A	G	0.0423	-0.021	0.0244	0.389428	0.8468	0.0324512	4.19979e-150	-0.0247992	0.02883	0.389685	0.349367	0.40736	8
KLKB1	pQTL_FENLAND	X4152_58_KLKB1	4	186226438	rs2304595	4	186251126	A	G	0.408193	0.0092	0.0082	0.261883	0.5506	0.0125	0	0.016709	0.0148977	0.262038	0.0293605	0.624924	20
KLRB1	pQTL_FENLAND	X10809_14_KLRB1	12	9594551	rs2241006	12	9595613	A	T	0.407855	0.0073	0.0083	0.37912	-0.3146	0.0131812	6.68011e-126	-0.0232041	0.0264006	0.379444	0.421489	0.733423	20
KNG1	pQTL_FENLAND	X19631_13_KNG1	3	186717348	rs710446	3	186742138	T	C	0.59345	0.013	0.0084	0.121714	-0.2451	0.0129288	3.81395e-80	-0.0530396	0.0343857	0.122955	0.328619	0.0601048	20
KPNA6	pQTL_FENLAND	X13969_24_KPNA6	1	32108056	rs72666722	1	31997053	T	G	0.019675	-0.0336	0.0333	0.31297	0.5818	0.0446911	9.63603e-39	-0.0577518	0.0574078	0.31442	0.37737	0.489216	20
KREMEN1	pQTL_FENLAND	X17331_138_KREMEN1	22	29073035	rs2205771	22	29098605	A	G	0.144054	0.0127	0.0109	0.243963	0.2907	0.0182293	2.99607e-57	0.0436877	0.0375957	0.245219	0.419758	0.0524903	20
KRT1	pQTL_FENLAND	X9931_20_KRT1	12	52674736	rs117006546	12	52865871	A	T	0.968744	0.0182	0.0254	0.473661	-0.2366	0.0359874	4.881e-11	-0.0769231	0.10799	0.476268	0.476268	0.102501	20
KRT5	pQTL_FENLAND	X11177_16_KRT5	12	52514575	rs638907	12	52519733	A	G	0.263842	0.0112	0.0094	0.233461	-0.1603	0.0147137	1.223e-27	-0.069869	0.0589897	0.236244	0.328879	0.209762	20
KYNU	pQTL_FENLAND	X4559_64_KYNU	2	142877657	rs73961713	2	143043636	A	C	0.177671	0.0045	0.0106	0.671181	-0.7857	0.0161	0	-0.00572738	0.0134917	0.671192	0.214412	0.1809	20
LAG3	pQTL_FENLAND	X9950_229_LAG3	12	6772512	rs1882545	12	6776244	A	G	0.6636	-0.0243	0.0096	0.0113657	0.1523	0.0146571	2.728e-25	-0.159554	0.0648768	0.0139197	0.043452	0.365849	7
LAMC2	pQTL_FENLAND	X9580_5_LAMC2	1	183186238	rs2276543	1	183186170	A	G	0.27255	0.0196	0.0091	0.0312522	0.5757	0.0135	0	0.0340455	0.015827	0.031468	0.0239133	0.004096	20
LANCL1	pQTL_FENLAND	X13986_6_LANCL1	2	210427131	rs3856349	2	210481327	T	C	0.4848	0.006	0.0081	0.458851	-0.1212	0.0125613	4.97798e-22	-0.0495049	0.0670283	0.46017	0.616624	0.6033	20
LAP3	pQTL_FENLAND	X15610_72_LAP3	4	17577198	rs3796812	4	17580428	A	G	0.618537	0.0048	0.0087	0.581137	0.1012	0.0131822	1.628e-14	0.0474308	0.0861901	0.58211	0.833486	0.146324	20
LAYN	pQTL_FENLAND	X2635_61_LAYN	11	111540280	rs679032	11	111552561	T	G	0.606435	-0.0323	0.0082	8.18136e-05	0.0829	0.0138635	2.235e-09	-0.389626	0.118447	0.00100377	0.00100377	0.473105	20
LBP	pQTL_FENLAND	X3074_6_LBP	20	38346482	rs2232613	20	38369011	T	C	0.08225	0	0.0154	1	-1.2145	0.0227	0	0	0.0126801	1	0.823075
LCN1	pQTL_FENLAND	X11708_2_LCN1	9	135521438	rs11103042	9	135512270	A	G	0.147353	-0.0003	0.0125	0.980853	-0.1979	0.0186001	1.94701e-26	0.00151592	0.0631634	0.980853	0.980853	0.763608	20
LCP1	pQTL_FENLAND	X17231_1_LCP1	13	46125920	rs9534336	13	46132791	C	G	0.558417	-0.0075	0.0089	0.399398	-0.1294	0.0133585	3.435e-22	0.0579598	0.0690388	0.401174	0.423646	0.957196	15
LCT	pQTL_FENLAND	X9017_58_LCT	2	135787850	rs4988235	2	135851076	A	G	0.747837	0.0009	0.0093	0.922906	0.8821	0.0108	0	0.00102029	0.010543	0.922906	0.798855	0.813525	20
LDHA	pQTL_FENLAND	X15414_316_LDHA	11	18394560	rs111294128	11	18390175	A	G	0.98778	-0.0043	0.0481	0.928766	0.4574	0.0558806	2.716e-16	-0.00940096	0.105166	0.928771	0.928771	0.931265	10
LDHB	pQTL_FENLAND	X3890_8_LDHB	12	21635342	rs74626198	12	21543317	T	C	0.9718	0.0289	0.0341	0.396712	0.2338	0.0375066	4.55901e-10	0.12361	0.147193	0.401031	0.401031
LDHC	pQTL_FENLAND	X9828_86_LDHC	11	18412318	rs113822754	11	18414748	A	T	0.890206	-0.0226	0.0128	0.0774588	-0.2154	0.0205386	9.85502e-26	0.104921	0.0602606	0.081662	0.081662	0.72249	20
LDLRAP1	pQTL_FENLAND	X18183_3_LDLRAP1	1	25543606	rs9438867	1	25239714	T	G	0.0404508	0.0188	0.0234	0.421733	0.2985	0.0351815	2.16499e-17	0.0629816	0.0787426	0.423803	0.688632	0.712214	13
LEAP2	pQTL_FENLAND	X5708_1_LEAP2	5	132873444	rs55767930	5	132868260	A	G	0.166067	-0.0239	0.011	0.0298009	0.3752	0.0170934	8.67011e-107	-0.0636994	0.029461	0.0306058	0.00205602	0.00559348	20
LECT2	pQTL_FENLAND	X16763_11_LECT2	5	135922279	rs2428665	5	135977944	A	T	0.42802	-0.0109	0.0082	0.183759	-0.7276	0.0117	0	0.0149808	0.0112725	0.18386	0.741795	0.622521	20
LEFTY2	pQTL_FENLAND	X15503_20_LEFTY2	1	225936598	rs1223245	1	225894725	A	G	0.632567	-0.0013	0.0084	0.877009	0.6435	0.0121	0	-0.0020202	0.0130537	0.877009	0.338827	0.431864	20
LEPR	pQTL_FENLAND	X5400_52_LEPR	1	65420652	rs10399687	1	65608299	T	C	0.168767	-0.0098	0.0109	0.368609	-1.3837	0.0115	0	0.00708246	0.00787765	0.368622	0.743218	0.902197	20
LGALS2	pQTL_FENLAND	X3033_57_LGALS2	22	37570248	rs12484334	22	37569431	A	C	0.61845	-0.016	0.0082	0.0510309	-0.2826	0.013644	2.6801e-95	0.0566171	0.0291447	0.0520623	0.0835916	0.65484	18
LGALS3	pQTL_FENLAND	X3066_12_LGALS3	14	55124110	rs76424323	14	55145855	A	G	0.914464	0.0536	0.0148	0.000292762	0.7913	0.0224	2.35167e-273	0.0677366	0.0188014	0.000314883	0.000611939	0.58613	20
LGALS3BP	pQTL_FENLAND	X5000_52_LGALS3BP	17	78971238	rs111526614	17	78966679	T	C	0.01352	-0.0028	0.0364	0.938685	-0.6399	0.0517272	3.76698e-35	0.00437568	0.056885	0.938686	0.550098	0.578589	13
LGALS4	pQTL_FENLAND	X2982_82_LGALS4	19	38801671	rs883394	19	38714973	T	C	0.484298	0.0135	0.0081	0.0955807	-0.0985	0.0127469	1.098e-14	-0.137056	0.0841245	0.10327	0.00487144	0.0498164	20
LGALS8	pQTL_FENLAND	X4909_68_LGALS8	1	236518000	rs75416658	1	236537805	A	T	0.027725	0.0287	0.0244	0.239503	0.3061	0.03997	1.885e-14	0.0937602	0.0806472	0.244993	0.534218	0.656754	12
LGALS9	pQTL_FENLAND	X9197_4_LGALS9	17	27629798	rs8368	17	27649498	A	G	0.759364	-0.004	0.0095	0.673717	0.1898	0.0153769	5.30105e-35	-0.0210748	0.0500818	0.673895	0.9377	0.644284	20
LGALSL	pQTL_FENLAND	X18236_3_LGALSL	2	64453969	rs76392037	2	64341766	A	C	0.948481	-0.0393	0.0183	0.0317502	-0.2217	0.0282816	4.541e-15	0.177267	0.0855855	0.038338	0.00982127	0.59201	20
LGMN	pQTL_FENLAND	X3622_33_LGMN	14	92703807	rs7157038	14	92735683	T	C	0.6845	-0.013	0.0091	0.153127	0.1961	0.0141665	1.411e-43	-0.0662927	0.0466514	0.15531	0.233087	0.0472941	20
LGR4	pQTL_FENLAND	X16304_6_LGR4	11	27365961	rs79076592	11	27369978	T	C	0.987185	-0.0226	0.0389	0.561256	-0.6509	0.0586334	1.238e-28	0.0347212	0.0598452	0.561791	0.0790713	0.776659	20
LGR5	pQTL_FENLAND	X16296_43_LGR5	12	71439798	rs112414097	12	71539543	T	G	0.964157	-0.049	0.0209	0.0190527	0.2022	0.0348635	6.641e-09	-0.242334	0.111489	0.0297338	0.0418613	0.437985	8
LHB	pQTL_FENLAND	X8376_25_LHB	19	49015980	rs144948359	19	49016957	T	C	0.925284	0.0039	0.0153	0.798799	0.4073	0.0234877	2.30603e-67	0.00957525	0.0375685	0.79882	0.525868	0.639457	20
LIFR	pQTL_FENLAND	X5837_49_LIFR	5	38474668	rs3729741	5	38496677	T	C	0.34762	0.0026	0.0088	0.767647	0.1111	0.0136935	4.92398e-16	0.0234023	0.0792604	0.767796	0.511408	0.590993	20
LILRA2	pQTL_FENLAND	X15614_168_LILRA2	19	54572920	rs28545324	19	54594208	T	C	0.095489	0.002	0.0132	0.879569	-0.5145	0.0213143	9.81962e-129	-0.00388727	0.0256565	0.879572	0.232107	0.422526	20
LILRA4	pQTL_FENLAND	X8299_66_LILRA4	19	54333185	rs12976217	19	54338192	T	C	0.3567	0.0047	0.0096	0.624429	0.3286	0.0138668	3.88006e-124	0.0143031	0.0292211	0.624503	0.320188	0.715084	6
LILRA5	pQTL_FENLAND	X7787_25_LILRA5	19	54307070	rs431001	19	54301977	A	G	0.325984	0.0113	0.0088	0.19911	-0.4364	0.0136	6.4339e-226	-0.0258937	0.0201811	0.19947	0.271285	0.658787	20
LILRA6	pQTL_FENLAND	X7059_14_LILRA6	19	54216868	rs34810796	19	54244555	T	C	0.912873	-0.0177	0.0148	0.231718	-1.3001	0.0209	0	0.0136143	0.0113858	0.231804	0.2547	0.181378	20
LILRB1	pQTL_FENLAND	X5090_49_LILRB1	19	54617158	rs10426886	19	54632388	A	T	0.0508	-0.0026	0.0177	0.883217	-1.7987	0.0255	0	0.00144549	0.00984046	0.883217	0.726771	0.700982	20
LILRB2	pQTL_FENLAND	X5091_28_LILRB2	19	54273812	rs383369	19	54280275	T	C	0.801435	0.0096	0.0107	0.369614	1.1315	0.0132	0	0.00848431	0.00945699	0.36964	0.40597	0.249075	20
LILRB3	pQTL_FENLAND	X15615_8_LILRB3	19	54216278	rs11668526	19	54245208	T	C	0.58665	-0.0104	0.009	0.247863	-0.6009	0.013	0	0.0173074	0.0149822	0.248011	0.294809	0.439698	15
LILRB5	pQTL_FENLAND	X7015_8_LILRB5	19	54249421	rs10405357	19	54255803	T	C	0.565593	0.0021	0.0087	0.809261	1.0372	0.0095	0	0.00202468	0.00838799	0.809262	0.711546	0.50672	20
LIMA1	pQTL_FENLAND	X11543_84_LIMA1	12	50175788	rs10783342	12	50234683	T	C	0.420968	-0.0287	0.0082	0.000465258	-0.1777	0.013319	1.322e-40	0.161508	0.0477066	0.000710624	0.00021643	0.429252	20
LINGO1	pQTL_FENLAND	X6620_82_LINGO1	15	77613027	rs62007780	15	77733122	T	G	0.426313	-0.0142	0.0082	0.0833257	0.0934	0.0132729	1.966e-12	-0.152034	0.0904138	0.0926584	0.0926584	0.0796895	20
LIPN	pQTL_FENLAND	X8097_77_LIPN	10	88759982	rs10509554	10	88766035	T	C	0.305466	-0.0043	0.0089	0.628992	0.7464	0.0126	0	-0.00576099	0.0119243	0.629003	0.0428022	0.963044	20
LMAN2	pQTL_FENLAND	X9468_8_LMAN2	5	177315805	rs6860069	5	177328840	T	C	0.290254	0.0054	0.0091	0.552909	0.1362	0.0148513	4.68902e-20	0.0396476	0.0669532	0.553738	0.442052	0.706595	20
LMAN2L	pQTL_FENLAND	X8013_9_LMAN2L	2	96705929	rs2271893	2	96739703	A	G	0.3199	-0.0015	0.0086	0.861537	0.1314	0.0136069	4.596e-22	-0.0114155	0.0654597	0.861559	0.923346	0.683892	20
LOXL3	pQTL_FENLAND	X15427_35_LOXL3	2	74532258	rs17010021	2	74534412	A	T	0.0353	-0.0117	0.0216	0.588048	-0.2027	0.0334858	1.419e-09	0.0577208	0.106987	0.589534	0.778563	0.0539308	20
LPO	pQTL_FENLAND	X4801_13_LPO	17	58218548	rs8178290	17	58242797	A	C	0.217391	-0.0349	0.0096	0.000277532	-0.2661	0.0159981	4.00599e-62	0.131154	0.0369283	0.000382931	8.18797e-06	0.387058	20
LRIG1	pQTL_FENLAND	X18831_6_LRIG1	3	66378797	rs2306272	3	66384219	T	C	0.71735	-0.0022	0.0089	0.80476	0.7865	0.0121	0	-0.0027972	0.011316	0.804762	0.590469	0.0636284	20
LRIG3	pQTL_FENLAND	X3322_52_LRIG3	12	58872149	rs11172791	12	58879191	T	C	0.959362	-0.0207	0.0204	0.310246	0.422	0.0308748	1.574e-42	-0.0490521	0.0484743	0.311576	0.431455	0.39222	20
LRP11	pQTL_FENLAND	X15472_16_LRP11	6	149818757	rs9689694	6	149770637	T	C	0.350932	0.0143	0.0082	0.0811761	0.8034	0.0116	0	0.0177994	0.0102099	0.0812725	0.59619	0.373702	20
LRP12	pQTL_FENLAND	X15506_34_LRP12	8	104489231	rs2942570	8	104469477	T	C	0.409533	-0.0201	0.0081	0.0130837	-0.1043	0.0139923	9.04901e-14	0.192713	0.0818509	0.0185504	0.0185504	0.798004	20
LRP4	pQTL_FENLAND	X19558_10_LRP4	11	46856717	rs4506602	11	46794083	T	C	0.51196	-0.0063	0.0081	0.4367	-0.3693	0.0125	7.84244e-192	0.0170593	0.021941	0.436859	0.00200227	0.1231	20
LRP8	pQTL_FENLAND	X3323_37_LRP8	1	53242364	rs2297663	1	53257080	A	C	0.592867	0.0133	0.0083	0.109065	-0.1971	0.0135345	4.84599e-48	-0.0674784	0.0423648	0.111206	0.476007	0.294335	20
LRPAP1	pQTL_FENLAND	X3640_14_LRPAP1	4	3503612	rs1800493	4	3514832	T	C	0.01515	0.0435	0.0396	0.271993	-1.0953	0.0520582	2.83003e-98	-0.0397151	0.0362037	0.272645	0.62772	0.251078	16
LRRC15	pQTL_FENLAND	X6557_50_LRRC15	3	194355249	rs34461611	3	194368272	C	G	0.888178	0.0147	0.0145	0.310681	-0.6121	0.0215	2.77451e-178	-0.0240157	0.023704	0.310988	0.735851	0.922322	12
LRRC4C	pQTL_FENLAND	X9369_174_LRRC4C	11	40114203	rs11035768	11	40290299	A	G	0.348853	0.0041	0.0087	0.637452	0.1561	0.013602	1.73698e-30	0.0262652	0.0557805	0.637735	0.637735	0.879637	20
LRRTM1	pQTL_FENLAND	X19360_22_LRRTM1	2	80288351	rs62150758	2	80578733	A	T	0.029279	-0.0397	0.0259	0.125321	0.2902	0.0406714	9.66202e-13	-0.136802	0.091285	0.13397	0.13397	0.371132	15
LRRTM4	pQTL_FENLAND	X6572_10_LRRTM4	2	76747685	rs10189992	2	77497431	T	C	0.726908	0.0051	0.0088	0.562221	0.1068	0.015287	2.822e-12	0.0477528	0.08268	0.56356	0.56356	0.837177	20
LSAMP	pQTL_FENLAND	X2999_6_LSAMP	3	115802363	rs2116308	3	116387976	T	C	0.167993	0.0479	0.4822	0.920871	-0.1653	0.0153789	6.02603e-27	-0.289776	2.91725	0.920875	0.877712	0.917753	20
LTF	pQTL_FENLAND	X2780_35_LTF	3	46435645	rs61740470	3	46450495	T	C	0.0102	0.0073	0.052	0.888356	-1.16	0.0681643	6.07102e-65	-0.0062931	0.0448291	0.88836	0.910305	0.500702	4
LUM	pQTL_FENLAND	X13114_50_LUM	12	91102629	rs1803343	12	91146007	T	C	0.982673	0.0346	0.0356	0.331095	0.6119	0.0491246	1.29601e-35	0.0565452	0.0583563	0.332563	0.00476042
LY75	pQTL_FENLAND	X16620_26_LY75	2	159803355	rs17231342	2	159870033	T	G	0.542216	-0.0054	0.0083	0.515303	-0.788	0.011	0	0.00685279	0.0105334	0.51532	0.757241	0.722744	20
LY9	pQTL_FENLAND	X3324_51_LY9	1	160796074	rs4656271	1	160813152	A	G	0.786145	0.0099	0.0103	0.336469	-0.4052	0.015	1.03047e-160	-0.0244324	0.0254356	0.336775	0.206259	0.168909	20
LYN	pQTL_FENLAND	X3453_87_LYN	8	55879835	rs6983130	8	55880680	A	G	0.81703	-0.0105	0.0102	0.303286	-0.1176	0.016099	2.77699e-13	0.0892857	0.0875917	0.308042	0.472064	0.398244	20
LYPD3	pQTL_FENLAND	X13107_9_LYPD3	19	43460787	rs35107209	19	43488076	C	G	0.779706	-0.0062	0.0098	0.52696	-0.1923	0.0160581	4.78697e-33	0.0322413	0.0510331	0.527536	0.495771	0.335552	20
LYPLAL1	pQTL_FENLAND	X12428_2_LYPLAL1	1	219173869	rs12093892	1	219195006	T	G	0.109115	0.0069	0.0123	0.574814	0.3702	0.0198459	1.17798e-77	0.0186386	0.0332403	0.574987	0.471032	0.664643	20
LYVE1	pQTL_FENLAND	X3206_4_LYVE1	11	10556966	rs35468145	11	10626448	A	G	0.0413	-0.0034	0.0203	0.866986	0.4166	0.0321357	1.96302e-38	-0.00816131	0.0487319	0.866997	0.911918	0.884075	18
LYZ	pQTL_FENLAND	X4920_10_LYZ	12	69348381	rs4761234	12	69338325	T	C	0.522947	0.0149	0.0084	0.0760947	0.6087	0.0122	0	0.0244784	0.0138086	0.0762802	0.515708	0.464177	20
MAD1L1	pQTL_FENLAND	X13618_15_MAD1L1	7	1815793	rs1639916	7	2219264	A	G	0.6484	0.0126	0.0084	0.133614	0.1249	0.0139922	4.402e-19	0.100881	0.0681967	0.139071	0.320815	0.761601	20
MAGI2	pQTL_FENLAND	X14066_49_MAGI2	7	78017055	rs73147474	7	79436611	A	C	0.853507	-0.0091	0.0115	0.428766	-0.9101	0.0162	0	0.0099989	0.0126372	0.428812	0.368597	0.94416	20
MAN1A2	pQTL_FENLAND	X9077_10_MAN1A2	1	117367449	rs2622367	1	117537648	A	C	0.885975	-0.0074	0.0125	0.553851	0.4524	0.0204758	3.58001e-108	-0.0163572	0.0276403	0.553993	0.263255	0.665278	20
MAN1C1	pQTL_FENLAND	X13427_66_MAN1C1	1	25616791	rs2072748	1	25771240	T	C	0.517689	0.0078	0.0086	0.364419	-0.251	0.0134355	6.95308e-78	-0.0310757	0.0343033	0.364984	0.106768	0.66615	20
MAN2B2	pQTL_FENLAND	X9251_28_MAN2B2	4	6575189	rs2301791	4	6597957	A	T	0.481378	0.0102	0.0091	0.262339	0.8257	0.0107	0	0.0123532	0.0110221	0.26239	0.46946	0.128275	20
MANBA	pQTL_FENLAND	X6382_17_MANBA	4	102630770	rs223492	4	102753951	C	G	0.354177	-0.0066	0.0084	0.432035	0.4862	0.0133	1.41136e-292	-0.0135747	0.0172808	0.432141	0.191137	0.544777	20
MANEA	pQTL_FENLAND	X8014_359_MANEA	6	95577485	rs36064173	6	95589641	A	G	0.086523	-0.0038	0.0147	0.796018	-1.6076	0.0189	0	0.00236377	0.00914411	0.796019	0.31734	0.28982	20
MANF	pQTL_FENLAND	X9223_11_MANF	3	51385291	rs4687569	3	51395464	T	C	0.145391	0.0121	0.0115	0.29272	-0.1437	0.0174257	1.63199e-16	-0.0842032	0.0806766	0.296618	0.351839	0.766081	20
MANSC1	pQTL_FENLAND	X9557_5_MANSC1	12	12326056	rs56829405	12	12344001	A	G	0.12152	-0.0134	0.0132	0.310034	0.5217	0.0198	5.34156e-153	-0.0256853	0.0253207	0.310392	0.0591338	0.113127	20
MANSC4	pQTL_FENLAND	X9578_263_MANSC4	12	27762427	rs9668702	12	27766558	T	G	0.767467	-0.0021	0.0095	0.825052	-0.7308	0.0143	0	0.00287356	0.0129996	0.825053	0.958772	0.386275	20
MAP1LC3A	pQTL_FENLAND	X17781_191_MAP1LC3A	20	34546854	rs6059913	20	34555484	A	G	0.482788	-0.0117	0.008	0.143604	0.0738	0.0134184	3.8e-08	-0.158537	0.112168	0.157543	0.157543	0.162305	20
MAP2K1	pQTL_FENLAND	X2864_2_MAP2K1	15	66386837	rs67579761	15	66300444	A	G	0.073136	-0.0321	0.0153	0.0359017	0.175	0.0255032	6.79602e-12	-0.183429	0.0914239	0.0448187	0.00264977	0.615079	19
MAPK12	pQTL_FENLAND	X5005_4_MAPK12	22	50245450	rs9617128	22	50265838	T	C	0.76585	-0.0129	0.0097	0.183552	-0.4298	0.0145	4.38026e-193	0.030014	0.0225913	0.183993	0.164126	0.090912	20
MAPK13	pQTL_FENLAND	X5006_71_MAPK13	6	36127809	rs12210904	6	36130414	A	C	0.29407	-0.0005	0.0093	0.957124	0.1878	0.0147004	2.25599e-37	-0.00266241	0.0495212	0.957124	0.818281	0.712678	20
MAPK3	pQTL_FENLAND	X2855_49_MAPK3	16	30114105	rs9931927	16	30130592	A	G	0.331393	0.021	0.0089	0.0182971	0.4215	0.0132	9.66183e-224	0.0498221	0.0211726	0.0186159	0.00950421	0.264611	20
MAPK8	pQTL_FENLAND	X3825_18_MAPK8	10	48306639	rs2377596	10	48648422	A	C	0.484943	0.0025	0.0084	0.765994	0.0837	0.0127294	4.855e-11	0.0298686	0.100461	0.766226	0.890593	0.03373	15
MAPK9	pQTL_FENLAND	X15604_18_MAPK9	5	180233143	rs113096165	5	180313366	T	C	0.200873	-0.0077	0.0105	0.463355	0.2821	0.0158164	3.72207e-71	-0.0272953	0.0372523	0.463733	0.374415	0.18567	20
MAPKAPK2	pQTL_FENLAND	X3820_68_MAPKAPK2	1	206684905	rs11119385	1	206725707	A	G	0.69655	0.0094	0.0085	0.268777	-0.3163	0.013096	7.04994e-129	-0.0297186	0.0269014	0.269279	0.387391	0.533838	20
MAPRE1	pQTL_FENLAND	X12469_19_MAPRE1	20	32819954	rs66499347	20	32860890	T	C	0.422015	0.0281	0.0081	0.000522136	0.0792	0.012394	1.657e-10	0.354798	0.116372	0.00229738	0.00229738	0.124692	20
MAPRE2	pQTL_FENLAND	X16856_79_MAPRE2	18	34976928	rs1443641	18	35110792	A	T	0.544601	-0.0002	0.0082	0.980541	0.2134	0.0127672	1.024e-62	-0.000937207	0.0384255	0.980541	0.471874	0.69044	20
MARK3	pQTL_FENLAND	X9747_48_MARK3	14	103385377	rs8022179	14	103380950	A	T	0.739855	0.0189	0.0093	0.0421275	0.0873	0.0147204	3.01899e-09	0.216495	0.11261	0.0545412	0.0545412	0.606838	20
MASP1	pQTL_FENLAND	X3605_77_MASP1	3	187217282	rs62292760	3	187277023	C	G	0.339552	0.019	0.0087	0.028969	-0.13	0.0143158	1.077e-19	-0.146154	0.0688312	0.0337232	0.0932169	0.684494	20
MATN2	pQTL_FENLAND	X3325_2_MATN2	8	97868840	rs2279119	8	98034070	T	C	0.040018	0.0001	0.0226	0.99647	0.4186	0.0331568	1.54e-36	0.000238892	0.0539895	0.99647	0.15003	0.319042	11
MATN3	pQTL_FENLAND	X19361_78_MATN3	2	19992052	rs2028207	2	19940396	T	C	0.594387	-0.0161	0.0083	0.052409	-0.4641	0.0126	5.40656e-297	0.0346908	0.0179089	0.0527362	0.0562016	0.0441897	20
MATN4	pQTL_FENLAND	X7083_74_MATN4	20	45293445	rs11086958	20	45296787	A	G	0.253001	-0.0018	0.0092	0.844882	-0.232	0.0151226	4.05406e-53	0.00775862	0.0396584	0.844895	0.640617	0.564505	20
MAX	pQTL_FENLAND	X12411_60_MAX	14	65006174	rs762810	14	65077649	A	C	0.364035	-0.005	0.0089	0.574254	-0.2277	0.0127972	8.01801e-71	0.0219587	0.039106	0.574445	0.605086	0.0873355	20
MBL2	pQTL_FENLAND	X3000_66_MBL2	10	52765380	rs7899547	10	52777079	T	G	0.346873	-0.0218	0.0085	0.0103263	-0.9006	0.0117	0	0.0242061	0.00944339	0.0103687	0.75413	0.684083	20
MCEE	pQTL_FENLAND	X9388_18_MCEE	2	71109684	rs6740268	2	71118834	T	G	0.833818	-0.0022	0.0108	0.838585	0.2214	0.0165207	5.93398e-41	-0.00993677	0.0487861	0.838603	0.968885	0.935369	20
MCF2L	pQTL_FENLAND	X13934_3_MCF2L	13	112894378	rs3011487	13	112924107	T	C	0.586074	-0.0041	0.0087	0.637452	-0.3999	0.0126	4.63525e-221	0.0102526	0.0217578	0.637489	0.720893	0.815927	20
MCL1	pQTL_FENLAND	X10396_6_MCL1	1	150560895	rs190596489	1	150589567	A	C	0.983834	0.0669	0.0365	0.0668209	1.4688	0.0532	8.67117e-168	0.0455474	0.0249049	0.0674219	0.00155725	9.40271e-09	20
MDGA1	pQTL_FENLAND	X16900_29_MDGA1	6	37630679	rs9349050	6	37695848	T	C	0.491114	-0.0043	0.008	0.590922	1.0703	0.0085	0	-0.00401757	0.00747461	0.590926	0.729561	0.523487	20
MDK	pQTL_FENLAND	X2911_27_MDK	11	46380756	rs77817298	11	46506102	A	G	0.012239	-0.0848	0.0353	0.0162938	0.4717	0.0614598	1.655e-14	-0.179775	0.0784159	0.0218718	0.00138901	0.191122	16
MET	pQTL_FENLAND	X2837_3_MET	7	116672196	rs33917957	7	116700208	A	G	0.9789	0.0585	0.0281	0.0373561	-0.3942	0.0519046	3.085e-14	-0.148402	0.0739133	0.0446663	0.117617	0.792164	20
METTL24	pQTL_FENLAND	X9470_15_METTL24	6	110243940	rs7767851	6	110356906	T	G	0.0822632	0.0011	0.0148	0.940752	-0.186	0.0234304	2.048e-15	-0.00591398	0.0795734	0.940755	0.233697	0.353327	16
MFAP2	pQTL_FENLAND	X9294_45_MFAP2	1	16974502	rs4920605	1	16988930	A	G	0.566146	0.0125	0.0081	0.12278	0.3776	0.0132	5.648e-180	0.0331038	0.0214825	0.123324	0.429255	0.51029	20
MFAP4	pQTL_FENLAND	X5636_10_MFAP4	17	19383442	rs139356332	17	19385973	C	G	0.020455	-0.0102	0.0322	0.751418	-0.6813	0.0485594	1.01801e-44	0.0149714	0.0472746	0.751479	0.719492	0.863205	5
MFGE8	pQTL_FENLAND	X4455_89_MFGE8	15	88898683	rs34239095	15	88912537	C	G	0.72315	0.0059	0.0095	0.534565	-0.3104	0.014433	1.35997e-102	-0.0190077	0.0306184	0.534735	0.75641	0.534249	20
MFNG	pQTL_FENLAND	X5605_77_MFNG	22	37469063	rs8192548	22	37470025	A	G	0.0186	-0.0171	0.0307	0.577525	-0.5973	0.0495534	1.85501e-33	0.0286288	0.0514528	0.577931	0.504708	0.919535	19
MGAT2	pQTL_FENLAND	X6909_40_MGAT2	14	49620799	rs7141096	14	49559129	A	G	0.542572	-0.0191	0.0082	0.0198449	0.2122	0.0127323	2.30698e-62	-0.0900094	0.0390184	0.0210633	0.170623	0.0645491	20
MGAT4B	pQTL_FENLAND	X7141_21_MGAT4B	5	179797597	rs113756550	5	179801377	A	G	0.0239	-0.0123	0.0356	0.729714	-1.2628	0.042	1.32223e-198	0.00974026	0.0281932	0.729731	0.922031	0.695293	20
MGAT4C	pQTL_FENLAND	X7208_60_MGAT4C	12	85955666	rs17855890	12	85979443	C	G	0.10265	0.0138	0.0135	0.306676	0.2078	0.0221078	5.48699e-21	0.06641	0.0653494	0.30952	0.416412	0.0733373	20
MGP	pQTL_FENLAND	X6520_87_MGP	12	14880864	rs2430687	12	14894462	T	C	0.605601	0.0102	0.0086	0.235604	0.406	0.0132	9.6843e-208	0.0251232	0.021198	0.235952	0.107962	0.380525	20
MIA	pQTL_FENLAND	X2687_2_MIA	19	40771648	rs2233159	19	40777460	C	G	0.0719572	-0.0127	0.0152	0.403421	1.3981	0.0222	0	-0.00908376	0.0108729	0.403463	0.0323627	0.11768	20
MIF	pQTL_FENLAND	X8221_19_MIF	22	23894383	rs4822455	22	23913109	T	C	0.58545	0.0149	0.0082	0.0692059	-0.0898	0.0133584	1.788e-11	-0.165924	0.0945911	0.0794097	0.0794097	0.877218	20
MINPP1	pQTL_FENLAND	X5586_66_MINPP1	10	87504875	rs12356259	10	87515300	A	T	0.472865	0.0005	0.0086	0.953638	-0.1211	0.013138	3.04099e-20	-0.00412882	0.0710171	0.953638	0.986223	0.766492	20
MLN	pQTL_FENLAND	X5631_83_MLN	6	33794673	rs9357165	6	33810842	A	G	0.449707	-0.0157	0.008	0.0497043	0.4198	0.012	4.03293e-268	-0.0373988	0.0190867	0.0500637	0.00550796	0.156591	20
MLYCD	pQTL_FENLAND	X11538_216_MLYCD	16	83899115	rs3815804	16	83906875	A	G	0.815019	0.0017	0.0108	0.874924	0.1849	0.0157555	8.37394e-32	0.00919416	0.0584152	0.874935	0.754787	0.61894	20
MMAB	pQTL_FENLAND	X17783_9_MMAB	12	109553715	rs4766477	12	109549786	A	G	0.822761	-0.0001	0.0108	0.992612	0.8219	0.0152	0	-0.000121669	0.0131403	0.992612	0.0108053	0.00437136	20
MMP1	pQTL_FENLAND	X4924_32_MMP1	11	102789401	rs471994	11	102827000	A	G	0.360593	0.0142	0.0085	0.094803	-0.537	0.0129	0	-0.0264432	0.0158414	0.0950689	0.0734835	0.129078	20
MMP10	pQTL_FENLAND	X8479_4_MMP10	11	102770502	rs17860955	11	102778751	T	C	0.9777	-0.0263	0.0326	0.419811	1.0765	0.0465993	4.4999e-118	-0.024431	0.0303018	0.420095	0.016554	0.503337	16
MMP12	pQTL_FENLAND	X4496_60_MMP12	11	102862736	rs17368814	11	102877965	A	G	0.874287	-0.0107	0.0119	0.368568	0.6627	0.0182	2.74071e-290	-0.0161461	0.0179623	0.368714	0.680821	0.0482405	20
MMP13	pQTL_FENLAND	X4925_54_MMP13	11	102942995	rs478927	11	102954097	T	C	0.315132	0.009	0.009	0.31731	0.1122	0.0144613	8.58501e-15	0.0802139	0.0808774	0.321297	0.321297	0.174703	20
MMP16	pQTL_FENLAND	X9719_145_MMP16	8	88032011	rs4961089	8	88335787	T	C	0.691563	-0.0046	0.0088	0.601164	-0.2692	0.0144181	8.52802e-78	0.0170877	0.0327023	0.601307	0.928458	0.211926	20
MMP19	pQTL_FENLAND	X6425_87_MMP19	12	55835433	rs7296597	12	55848171	A	G	0.0566794	0.0147	0.0182	0.419268	-0.2829	0.0289489	1.479e-22	-0.0519618	0.064553	0.42085	0.428927	0.645528	19
MMP7	pQTL_FENLAND	X2789_26_MMP7	11	102520508	rs11568819	11	102530902	A	G	0.0614	-0.0152	0.0171	0.374063	0.6356	0.0252911	2.2601e-139	-0.0239144	0.0269205	0.374361	4.2125e-08	0.000296331	19
MMP8	pQTL_FENLAND	X9172_69_MMP8	11	102711796	rs35231465	11	102713404	A	G	0.02445	-0.0231	0.0271	0.393993	-0.93	0.0429254	4.33991e-104	0.0248387	0.0291623	0.394359	0.151695	0.150602	20
MMP9	pQTL_FENLAND	X2579_17_MMP9	20	46008908	rs6094237	20	46000651	A	T	0.607775	0.0084	0.0082	0.305651	-0.1069	0.0134862	2.252e-15	-0.0785781	0.0773451	0.309657	0.309657	0.488922	20
MPL	pQTL_FENLAND	X3473_78_MPL	1	43337818	rs12731981	1	43338669	A	G	0.0325	-0.0214	0.0252	0.395767	-0.3054	0.0343306	5.797e-19	0.070072	0.0828898	0.397908	0.397908	0.0575268	20
MPO	pQTL_FENLAND	X2580_83_MPO	17	58269855	rs75394768	17	58336274	A	C	0.060646	0.0457	0.0183	0.0125154	-0.5026	0.0286084	4.30995e-69	-0.0909272	0.0367767	0.0134204	0.00019765	0.848537	20
MPPED2	pQTL_FENLAND	X19153_53_MPPED2	11	30384493	rs11031140	11	30586586	A	G	0.190979	-0.0246	0.0109	0.0240155	-0.3984	0.0163884	1.54001e-130	0.061747	0.0274771	0.0246261	0.096063	0.352994	20
MRC1	pQTL_FENLAND	X2637_77_MRC1	10	17809363	rs118160793	10	17814445	A	G	0.8261	-0.0001	0.0121	0.993406	-0.5824	0.0173	1.89763e-248	0.000171703	0.0207761	0.993406	0.894273	0.595077	3
MRC2	pQTL_FENLAND	X3041_55_MRC2	17	62627670	rs146385050	17	62559897	A	C	0.177648	-0.0291	0.0119	0.01447	-0.2599	0.0175913	2.14498e-49	0.111966	0.0464098	0.0158411	0.120996	0.00516505	15
MSMB	pQTL_FENLAND	X10620_21_MSMB	10	46048178	rs10993994	10	46046326	T	C	0.3899	0.2075	0.008	2.51602e-148	-0.9238	0.0093	0	-0.224616	0.00895024	5.49068e-139	3.76079e-76	0.0196764	10
MSMP	pQTL_FENLAND	X8080_24_MSMP	9	35752990	rs4879937	9	35879582	T	C	0.552437	0.0037	0.0083	0.655754	0.0798	0.0133266	2.124e-09	0.0463659	0.104298	0.656643	0.656643	0.928499	20
MSR1	pQTL_FENLAND	X15533_97_MSR1	8	16107878	rs41341748	8	16155085	A	G	0.0104	0.0039	0.0407	0.923661	-1.3839	0.0596453	4.32993e-119	-0.00281812	0.0294099	0.923662	0.72668	0.912698	12
MST1	pQTL_FENLAND	X4407_10_MST1	3	49683947	rs11130213	3	49674864	T	C	0.2895	-0.0261	0.0087	0.0026998	-1.225	0.009	0	0.0213061	0.00710377	0.00270626	2.79321e-05	0.00774506	20
MTFR1	pQTL_FENLAND	X9095_5_MTFR1	8	65644734	rs35524385	8	65656266	A	G	0.23055	-0.0185	0.0098	0.0590588	-0.1773	0.0161306	4.198e-28	0.104343	0.0560828	0.0628127	0.0628127	0.41857	20
MTHFD1	pQTL_FENLAND	X12575_30_MTHFD1	14	64388031	rs11158538	14	64392473	T	C	0.441007	0.005	0.0085	0.556374	-0.1263	0.0127749	4.75898e-23	-0.0395883	0.0674191	0.557072	0.557072	0.014206	20
MTHFD2	pQTL_FENLAND	X18321_38_MTHFD2	2	74186172	rs12469365	2	74189113	A	G	0.492561	0.0093	0.0084	0.268232	-0.1272	0.0126766	1.078e-23	-0.0731132	0.0664385	0.27113	0.736737	0.787406	20
MTHFS	pQTL_FENLAND	X14107_1_MTHFS	15	79833585	rs4994246	15	79919807	A	C	0.35689	0.0176	0.0085	0.0383973	-0.4874	0.0128	0	-0.03611	0.0174652	0.0386839	0.233635	0.0777737	20
MTHFSD	pQTL_FENLAND	X19129_15_MTHFSD	16	86530178	rs11642368	16	86535095	A	T	0.607554	-0.003	0.0083	0.717766	0.527	0.0122	0	-0.0056926	0.0157501	0.717776	0.618935	0.708217	20
MTIF3	pQTL_FENLAND	X7852_9_MTIF3	13	27435643	rs1218825	13	27435783	C	G	0.95645	0.0179	0.019	0.346139	0.2302	0.0290789	2.44501e-15	0.0777585	0.0831193	0.349529	0.349529	0.197333	15
MTMR6	pQTL_FENLAND	X12536_46_MTMR6	13	25246222	rs7999040	13	25249069	A	T	0.8344	-0.0018	0.0114	0.87454	-0.1425	0.0180689	3.108e-15	0.0126316	0.080016	0.874565	0.874565	0.176248	16
MTPAP	pQTL_FENLAND	X9028_5_MTPAP	10	30309801	rs1047988	10	30340207	A	G	0.27815	-0.0211	0.009	0.0190555	-0.1644	0.0149745	4.839e-28	0.128346	0.0559788	0.0218624	0.0218624	0.632126	16
MTRF1L	pQTL_FENLAND	X11134_30_MTRF1L	6	152987362	rs12206911	6	153002007	T	C	0.1895	-0.02	0.0102	0.0499042	-0.7084	0.0145	0	0.0282326	0.0144102	0.0500886	8.78067e-05	0.0489784	20
MUC16	pQTL_FENLAND	X15565_102_MUC16	19	8848844	rs61742668	19	8882342	A	G	0.1099	0.0013	0.0154	0.932726	-0.26	0.0206232	1.92801e-36	-0.005	0.0592321	0.932728	0.978024	0.984309	12
MVD	pQTL_FENLAND	X18422_41_MVD	16	88651935	rs4287555	16	88688917	C	G	0.534472	-0.0027	0.0085	0.750753	-0.0798	0.0136858	5.51399e-09	0.0338346	0.106674	0.751109	0.58911	0.927202	20
MX1	pQTL_FENLAND	X17460_51_MX1	21	41420020	rs464138	21	41426246	A	C	0.593778	-0.0005	0.0085	0.953093	0.4531	0.013	3.72326e-266	-0.00110351	0.0187597	0.953093	1.23214e-05	0.0426575	20
MXRA7	pQTL_FENLAND	X8005_1_MXRA7	17	76672551	rs9912009	17	76698238	T	C	0.492998	0.0081	0.0081	0.31731	-0.3844	0.0126	2.04499e-204	-0.0210718	0.0210831	0.31757	0.134662	0.593117	20
MXRA8	pQTL_FENLAND	X10521_10_MXRA8	1	1352689	rs307348	1	1326444	C	G	0.936014	0.0138	0.0164	0.400088	0.2502	0.0268945	1.365e-20	0.0551559	0.0658151	0.402007	0.402007	0.0179001	20
MYBPC1	pQTL_FENLAND	X7648_9_MYBPC1	12	101568353	rs3817552	12	101651385	C	G	0.8445	0.0142	0.011	0.196735	0.1314	0.0180586	3.43099e-13	0.108067	0.0850211	0.203707	0.203707	0.488403	15
MYO6	pQTL_FENLAND	X9894_13_MYO6	6	75749201	rs140119131	6	75771058	A	G	0.977655	-0.0366	0.0366	0.31731	0.2795	0.0418553	2.42599e-11	-0.130948	0.132408	0.322677	0.00143021
MYOC	pQTL_FENLAND	X16558_2_MYOC	1	171635417	rs7547721	1	171648625	A	G	0.078503	-0.0168	0.0139	0.226804	-0.6625	0.0221	1.93547e-197	0.0253585	0.0209982	0.227181	0.300858	0.457652	20
MYZAP	pQTL_FENLAND	X9964_10_MYZAP	15	57591904	rs7162622	15	57565047	T	C	0.679227	0.0045	0.0087	0.604988	-0.2534	0.0146166	2.49602e-67	-0.0177585	0.0343483	0.605148	0.305392	0.11317	20
MZB1	pQTL_FENLAND	X16322_10_MZB1	5	139387467	rs116498185	5	139190262	T	C	0.049629	-0.0018	0.0217	0.933892	0.2884	0.0302104	1.34301e-21	-0.00624133	0.0752456	0.933894	0.643279	0.115068	10
NAAA	pQTL_FENLAND	X3173_49_NAAA	4	75913660	rs111981122	4	75933953	A	C	0.775982	0.0101	0.0093	0.277469	0.7366	0.0144	0	0.0137116	0.0126284	0.277578	0.437599	0.665907	20
NADK	pQTL_FENLAND	X13624_17_NADK	1	1751232	rs4648629	1	1764023	A	C	0.430539	0.0164	0.0094	0.0810404	-0.2075	0.0135319	4.52603e-53	-0.0790361	0.0455935	0.0830075	0.278105	0.311738	20
NAE1	pQTL_FENLAND	X18177_49_NAE1	16	66802875	rs7195900	16	66709999	A	G	0.067284	-0.0004	0.0157	0.979674	-0.1932	0.0263563	2.29599e-13	0.00207039	0.0812634	0.979674	0.979674	0.132777	20
NAGK	pQTL_FENLAND	X3894_15_NAGK	2	71064344	rs1861853	2	71075862	A	T	0.234503	-0.0039	0.0092	0.671629	0.1742	0.0141908	1.226e-34	-0.0223881	0.0528443	0.671813	0.811718	0.634761	20
NAGLU	pQTL_FENLAND	X15509_2_NAGLU	17	42536241	rs112629880	17	42463743	T	C	0.039608	-0.0142	0.0193	0.461882	1.3004	0.031	0	-0.0109197	0.0148439	0.461951	0.302855	0.13146	20
NAGPA	pQTL_FENLAND	X11208_15_NAGPA	16	5024844	rs12599777	16	5029465	A	G	0.823493	0.0013	0.0106	0.902391	0.3013	0.0164762	1.05002e-74	0.00431464	0.0351817	0.902393	0.118182	0.458651	20
NANS	pQTL_FENLAND	X17802_4_NANS	9	98056732	rs1058446	9	98060853	C	G	0.238636	0.0118	0.0095	0.214198	0.1788	0.0150495	1.489e-32	0.0659955	0.0534216	0.216692	0.216692	0.979847	20
NAP1L4	pQTL_FENLAND	X19188_21_NAP1L4	11	2944431	rs12364426	11	2935336	T	C	0.226169	0.0044	0.0098	0.653446	-0.2215	0.014591	4.75202e-52	-0.0198646	0.0442631	0.653588	0.797016	0.139213	20
NAPG	pQTL_FENLAND	X17773_26_NAPG	18	10525905	rs489837	18	10485360	T	C	0.562689	0.0247	0.0082	0.00259366	0.1026	0.0129067	1.875e-15	0.240741	0.0854674	0.00485114	0.00485114	0.83461	20
NCAM1	pQTL_FENLAND	X4498_62_NCAM1	11	112961247	rs11214489	11	113105212	T	C	0.184599	-0.0045	0.01	0.65271	-0.3073	0.0169761	3.07504e-73	0.0146437	0.0325515	0.652811	0.0383288	0.477204	20
NCAM2	pQTL_FENLAND	X6507_16_NCAM2	21	20998409	rs2826851	21	21463626	A	G	0.717929	0.0007	0.0089	0.93731	-0.3407	0.0142343	1.32002e-126	-0.00205459	0.0261228	0.93731	0.686517	0.312512	20
NCAN	pQTL_FENLAND	X15573_110_NCAN	19	19211958	rs2228603	19	19219115	T	C	0.07835	0.0089	0.0151	0.55559	-0.2873	0.0233198	7.06808e-35	-0.0309781	0.0526184	0.556042	0.556042	0.523883	20
NCR1	pQTL_FENLAND	X8360_169_NCR1	19	54906148	rs2278428	19	54906696	A	C	0.92765	0.0525	0.0159	0.000960368	0.4545	0.0247186	1.671e-75	0.115512	0.0355431	0.00115445	0.018159	0.0415144	19
NDE1	pQTL_FENLAND	X9765_4_NDE1	16	15643267	rs7206272	16	15632436	A	C	0.769161	-0.0096	0.0096	0.31731	-0.126	0.0151771	1.024e-16	0.0761905	0.0767412	0.320796	0.574704	0.770185	20
NDRG3	pQTL_FENLAND	X18312_68_NDRG3	20	36651766	rs111279459	20	36744874	T	C	0.980896	-0.0223	0.0293	0.446602	-0.578	0.0471927	1.72899e-34	0.0385813	0.0507898	0.447478	0.591191	0.679294	20
NDST1	pQTL_FENLAND	X6927_7_NDST1	5	150485818	rs11994	5	150558177	A	G	0.423987	0.0251	0.0085	0.00314762	0.1851	0.0133578	1.15199e-43	0.135602	0.0469522	0.00387585	0.000561586	0.132604	20
NEGR1	pQTL_FENLAND	X7050_5_NEGR1	1	71395943	rs1194283	1	72247354	T	C	0.502524	0.0089	0.0082	0.27776	0.1588	0.0134284	2.87599e-32	0.0560453	0.0518543	0.279776	0.179207	0.610575	20
NEK7	pQTL_FENLAND	X12703_6_NEK7	1	198156994	rs142662761	1	198041651	A	G	0.988606	-0.0272	0.039	0.48553	0.6151	0.0634463	3.17199e-22	-0.0442205	0.0635682	0.486656	0.247331	0.836953	20
NELL1	pQTL_FENLAND	X6544_33_NELL1	11	20669551	rs61652119	11	20933724	A	G	0.049225	-0.0123	0.0202	0.542583	1.0231	0.0299	1.333e-256	-0.0120223	0.019747	0.542647	0.497858	0.31613	20
NEO1	pQTL_FENLAND	X8900_28_NEO1	15	73051710	rs13379875	15	73050440	T	C	0.585087	-0.0084	0.0083	0.311515	0.2126	0.0132749	1.002e-57	-0.0395108	0.0391183	0.312479	0.0403909	0.227817	20
NETO1	pQTL_FENLAND	X15298_199_NETO1	18	72742314	rs12961224	18	72809002	T	C	0.595459	-0.0102	0.0087	0.241031	-0.0799	0.0136991	5.46e-09	0.12766	0.111064	0.250382	0.250382	0.916752	11
NFASC	pQTL_FENLAND	X7179_69_NFASC	1	204828651	rs6667532	1	204979531	A	G	0.896876	-0.0237	0.0144	0.0997981	-0.7262	0.0205	7.19411e-275	0.0326356	0.0198506	0.100164	0.0193319	0.195264	20
NFKB1	pQTL_FENLAND	X9869_28_NFKB1	4	102501330	rs62328536	4	102477892	A	C	0.355938	-0.0004	0.0086	0.962902	0.1476	0.0133304	1.707e-28	-0.00271003	0.0582661	0.962903	0.962903	0.050536	20
NFU1	pQTL_FENLAND	X7770_25_NFU1	2	69396113	rs74637005	2	69423598	A	G	0.031849	0.0392	0.0251	0.118346	-0.7657	0.0350239	5.95018e-106	-0.051195	0.032864	0.119285	0.565151	0.292623	20
NHEJ1	pQTL_FENLAND	X11351_233_NHEJ1	2	219069355	rs6713887	2	219161647	T	G	0.645838	0.0092	0.0085	0.279096	-0.1817	0.0135289	4.00397e-41	-0.0506329	0.0469321	0.280652	0.265732	0.875888	20
NID1	pQTL_FENLAND	X3213_65_NID1	1	235975830	rs7551695	1	236107691	A	G	0.014724	-0.0558	0.0337	0.0977651	-0.709	0.0526201	2.227e-41	0.0787024	0.0478893	0.100295	0.24306	0.219167	4
NID2	pQTL_FENLAND	X16060_99_NID2	14	52004809	rs2516600	14	52021048	T	C	0.45409	-0.0097	0.0082	0.236838	-0.791	0.0107	0	0.012263	0.010368	0.236898	0.688334	0.780014	20
NISCH	pQTL_FENLAND	X12738_43_NISCH	3	52455118	rs2159607	3	52467435	T	G	0.808628	-0.007	0.0107	0.512979	0.1379	0.0171437	8.71204e-16	-0.0507614	0.0778487	0.514367	0.621594	0.665634	20
NIT2	pQTL_FENLAND	X17808_37_NIT2	3	100334739	rs13073252	3	100375364	T	C	0.313202	0.0109	0.0087	0.210252	-0.1363	0.0136319	1.54501e-23	-0.0799707	0.0643289	0.213812	0.427433	0.580101	20
NLGN1	pQTL_FENLAND	X15620_4_NLGN1	3	173396284	rs497383	3	173407133	A	G	0.740185	0.005	0.0104	0.63068	-0.1592	0.0143874	1.849e-28	-0.031407	0.0653883	0.631003	0.273199	0.741663	13
NLGN2	pQTL_FENLAND	X9772_153_NLGN2	17	7404874	rs114576150	17	7404631	T	G	0.913613	0.0232	0.014	0.0974906	0.2355	0.022138	1.987e-26	0.0985138	0.060165	0.101548	0.282275	0.413984	16
NMB	pQTL_FENLAND	X9321_400_NMB	15	84655129	rs35127183	15	84672508	A	G	0.330265	-0.007	0.0085	0.410207	-0.162	0.0124119	6.18997e-39	0.0432099	0.0525735	0.411137	0.66624	0.908081	20
NME4	pQTL_FENLAND	X16809_1_NME4	16	396725	rs6600214	16	394814	T	C	0.330268	-0.0018	0.0092	0.844882	0.3594	0.0133	8.02911e-161	-0.00500835	0.0255989	0.844886	0.0367183	0.365123	20
NMRAL1	pQTL_FENLAND	X13988_67_NMRAL1	16	4461691	rs11557236	16	4469438	A	G	0.0801	0.0116	0.0175	0.507422	-1.1035	0.021	0	-0.010512	0.0158599	0.507456	0.0123109	0.06518	20
NMRK1	pQTL_FENLAND	X16853_5_NMRK1	9	75060573	rs11144225	9	75092384	A	T	0.600801	-0.0017	0.0083	0.837713	0.3236	0.0131702	2.59999e-133	-0.0052534	0.0256498	0.837719	0.00198295	0.00100339	20
NMT1	pQTL_FENLAND	X5196_7_NMT1	17	44957992	rs9899380	17	45095763	C	G	0.431084	-0.0047	0.0081	0.561748	0.0745	0.0128496	6.71699e-09	-0.0630872	0.109268	0.563694	0.563694	0.829355	20
NMT2	pQTL_FENLAND	X17821_20_NMT2	10	15102584	rs77275936	10	15170489	A	T	0.80589	0.0013	0.0113	0.90841	0.0934	0.0155023	1.692e-09	0.0139186	0.121007	0.908427	0.908427	0.709667	17
NOG	pQTL_FENLAND	X8778_3_NOG	17	56593699	rs117222566	17	56774403	A	G	0.988634	-0.0309	0.049	0.528294	-1.6359	0.0599	3.18156e-164	0.0188887	0.0299609	0.528404	0.406005	0.165833	5
NOTCH1	pQTL_FENLAND	X5107_7_NOTCH1	9	136494433	rs11574891	9	136514017	A	G	0.325319	0.0133	0.0104	0.200951	0.1003	0.0140982	1.124e-12	0.132602	0.105351	0.208148	0.430362	0.374052	20
NPL	pQTL_FENLAND	X19496_1_NPL	1	182789293	rs74844585	1	182812703	T	C	0.032163	0.0481	0.0225	0.0325348	0.5261	0.0373061	3.67906e-45	0.0914275	0.0432561	0.0345469	0.0252115	0.387852	20
NPNT	pQTL_FENLAND	X6342_10_NPNT	4	105894775	rs6823809	4	105907638	T	C	0.7035	-0.0187	0.0096	0.0514249	0.1528	0.0151105	4.87802e-24	-0.122382	0.0639823	0.0557798	0.0557798	0.454134	9
NPPA	pQTL_FENLAND	X5443_62_NPPA	1	11845709	rs55741089	1	11838802	A	G	0.054122	-0.0106	0.0175	0.544705	0.1645	0.0287497	1.054e-08	-0.0644377	0.106977	0.546942	0.546942	0.981029	11
NPPB	pQTL_FENLAND	X7655_11_NPPB	1	11857464	rs198379	1	11855410	T	C	0.5875	0.0105	0.0084	0.2113	-0.2368	0.0125196	8.69693e-80	-0.0443412	0.0355504	0.212295	0.239946	0.978007	20
NPTX1	pQTL_FENLAND	X9256_78_NPTX1	17	80466834	rs111307499	17	80564758	C	G	0.911382	0.0251	0.0153	0.100897	-0.6162	0.0234	7.96652e-153	-0.0407335	0.0248777	0.101558	0.585297	0.384185	20
NPTX2	pQTL_FENLAND	X6521_35_NPTX2	7	98617285	rs3901435	7	98658349	T	C	0.725219	-0.0078	0.0091	0.391366	0.1943	0.0141706	8.67099e-43	-0.0401441	0.0469262	0.392289	0.847055	0.0447398	20
NPTXR	pQTL_FENLAND	X15511_37_NPTXR	22	38818452	rs74703065	22	38849551	A	G	0.016425	0.0447	0.0273	0.101555	1.3143	0.0459	2.53735e-180	0.0340105	0.0208054	0.102114	0.114992	0.804226	12
NPW	pQTL_FENLAND	X9986_14_NPW	16	2009926	rs12921264	16	2020432	A	G	0.2181	0.0209	0.0099	0.0347628	-0.4954	0.015	3.36494e-239	-0.0421881	0.0200246	0.0351339	0.0554662	0.467345	20
NQO1	pQTL_FENLAND	X9837_60_NQO1	16	69706996	rs12232410	16	69702948	A	G	0.182418	0.0047	0.0103	0.648167	-0.9513	0.0146	0	-0.00494061	0.0108276	0.648175	0.174758	0.003967	20
NQO2	pQTL_FENLAND	X9754_33_NQO2	6	2987987	rs6913474	6	2996087	C	G	0.425823	0.0053	0.0084	0.528072	0.5982	0.0124	0	0.00885991	0.0140433	0.528107	0.745457	0.941967	20
NRP1	pQTL_FENLAND	X5542_22_NRP1	10	33177492	rs734186	10	33195901	A	G	0.36159	-0.0035	0.0082	0.669504	-0.3107	0.0136244	4.12002e-115	0.0112649	0.0263966	0.669558	0.267425	0.335868	20
NRP2	pQTL_FENLAND	X15387_44_NRP2	2	205681990	rs12465268	2	205129798	A	G	0.229918	-0.0143	0.0095	0.132256	-0.1987	0.0150845	1.264e-39	0.0719678	0.0481219	0.134776	0.0163333	0.872463	20
NRXN3	pQTL_FENLAND	X16323_8_NRXN3	14	78170373	rs2202184	14	79104004	A	G	0.621482	0.0001	0.0083	0.990387	0.1415	0.0131702	6.32704e-27	0.000706714	0.0586573	0.990387	0.595454	0.223513	20
NSF	pQTL_FENLAND	X13992_12_NSF	17	46590669	rs10514889	17	45974038	A	G	0.409597	0.0196	0.0082	0.0168372	-0.0844	0.0125443	1.718e-11	-0.232227	0.103105	0.0243012	0.0691849	0.708135	13
NSFL1C	pQTL_FENLAND	X4250_23_NSFL1C	20	1442162	rs3829698	20	1449905	T	C	0.413776	-0.008	0.0081	0.323322	0.0872	0.0130938	2.745e-11	-0.0917431	0.0939059	0.328585	0.598923	0.425956	20
NT5C	pQTL_FENLAND	X12560_9_NT5C	17	75130225	rs78625720	17	75144846	A	G	0.031244	0.0194	0.0252	0.441394	-1.7173	0.0346	0	-0.0112968	0.014676	0.441449	0.0621831	0.143924	20
NT5C2	pQTL_FENLAND	X11288_26_NT5C2	10	103087185	rs4917999	10	103203294	C	G	0.291671	-0.0267	0.009	0.00301047	0.167	0.0134542	2.23601e-35	-0.15988	0.0554101	0.00390919	8.10318e-05	0.000320104	20
NT5C3A	pQTL_FENLAND	X19615_213_NT5C3A	7	33014130	rs7798538	7	33031433	A	C	0.707862	0.0004	0.0091	0.964939	-0.1031	0.0139493	1.457e-13	-0.00387973	0.0882654	0.96494	0.894924	0.473145	20
NT5C3B	pQTL_FENLAND	X19135_5_NT5C3B	17	41825057	rs1865841	17	41835736	A	G	0.74322	0.0014	0.0091	0.877731	-0.9007	0.0125	0	-0.00155435	0.0101033	0.877731	0.435258	0.554489	20
NT5DC3	pQTL_FENLAND	X9126_171_NT5DC3	12	103770453	rs954921	12	103779852	T	C	0.605327	0.0024	0.0082	0.769764	-0.6063	0.0123	0	-0.00395844	0.0135249	0.769768	0.448266	0.857635	20
NT5E	pQTL_FENLAND	X15452_5_NT5E	6	85449584	rs494688	6	85390371	A	G	0.11285	-0.0095	0.0131	0.468335	-0.4368	0.0195595	1.80999e-110	0.0217491	0.0300067	0.468569	0.986189	0.0542093	8
NT5M	pQTL_FENLAND	X17856_23_NT5M	17	17303335	rs192436452	17	17303358	C	G	0.046165	-0.0045	0.0225	0.841481	0.5982	0.02899	1.33998e-94	-0.00752257	0.0376146	0.841488	0.206379	0.290595	20
NTM	pQTL_FENLAND	X8428_102_NTM	11	131370478	rs2511504	11	131326501	T	C	0.565239	-0.0108	0.0085	0.203875	-0.3836	0.0115	5.85949e-244	0.0281543	0.0221746	0.204203	0.322366	0.980053	20
NTN1	pQTL_FENLAND	X6649_51_NTN1	17	9021510	rs9897200	17	9082193	T	G	0.115138	0.0035	0.0125	0.779478	-0.5778	0.0199	2.36804e-185	-0.00605746	0.0216348	0.779487	0.714637	0.405263	20
NTN4	pQTL_FENLAND	X3327_27_NTN4	12	95657807	rs17288108	12	95738117	A	G	0.81845	-0.0164	0.0106	0.121822	0.2644	0.0170423	2.77597e-54	-0.0620272	0.0402896	0.123674	0.0730129	0.240385	20
NTNG1	pQTL_FENLAND	X5637_81_NTNG1	1	107140007	rs115668827	1	107135646	C	G	0.047188	0.0258	0.0195	0.18581	1.4146	0.0283	0	0.0182384	0.0137896	0.185964	0.631116	0.135576	20
NTRK3	pQTL_FENLAND	X2658_27_NTRK3	15	87859751	rs28735437	15	87971624	C	G	0.140857	0.021	0.0116	0.0702423	0.172	0.0185664	1.96799e-20	0.122093	0.0687175	0.0756113	0.361195	0.56831	20
NUCB1	pQTL_FENLAND	X10451_11_NUCB1	19	48900050	rs10409867	19	48900308	A	C	0.88255	-0.0126	0.0121	0.297726	0.2072	0.0209754	5.17297e-23	-0.0608108	0.0587213	0.300396	0.690217	0.782675	20
NUDCD3	pQTL_FENLAND	X4254_6_NUDCD3	7	44379119	rs10233273	7	44462587	T	C	0.225468	-0.0022	0.0099	0.824141	0.2434	0.0151806	7.44107e-58	-0.00903862	0.0406777	0.824157	0.461162	0.930208	20
NUDT1	pQTL_FENLAND	X19206_20_NUDT1	7	2242226	rs6963660	7	2237691	A	G	0.012407	-0.0207	0.0322	0.520317	-0.7052	0.0562464	4.643e-36	0.0293534	0.0457208	0.520864	0.520864	0.700476	7
NUDT12	pQTL_FENLAND	X13947_371_NUDT12	5	103548855	rs6880267	5	103531114	C	G	0.844881	0.0159	0.0118	0.177833	1.036	0.0151	0	0.0153475	0.0113922	0.177917	0.102094	0.312772	20
NUDT2	pQTL_FENLAND	X16583_8_NUDT2	9	34329506	rs4879779	9	34366136	A	C	0.205938	-0.0138	0.0099	0.163336	-0.4111	0.0147	4.21392e-172	0.0335685	0.0241116	0.163858	0.00515569	0.0469595	20
NUDT5	pQTL_FENLAND	X17761_2_NUDT5	10	12165330	rs7895525	10	12208621	T	C	0.758345	-0.0094	0.0094	0.31731	-0.109	0.0156498	3.285e-12	0.0862385	0.0871229	0.322248	0.322248	0.0615232	20
NUDT9	pQTL_FENLAND	X9482_110_NUDT9	4	87422573	rs4324526	4	87447678	A	G	0.65335	0.0148	0.0084	0.0780854	-0.1048	0.0128281	3.095e-16	-0.141221	0.0819955	0.0850141	0.160907	0.189062	20
OAF	pQTL_FENLAND	X6414_8_OAF	11	120211032	rs2845705	11	120230383	A	T	0.19921	-0.0095	0.0099	0.337259	0.6202	0.0148	0	-0.0153176	0.0159668	0.337385	0.456007	0.60378	20
OAS1	pQTL_FENLAND	X10361_25_OAS1	12	112905856	rs6489868	12	112925887	C	G	0.629932	0.005	0.0089	0.574254	-0.078	0.0134059	5.943e-09	-0.0641026	0.114633	0.576027	0.576027	0.51284	16
OLA1	pQTL_FENLAND	X12659_13_OLA1	2	174072447	rs115330285	2	174090286	A	G	0.197077	0.0177	0.0106	0.0949567	0.1458	0.0154259	3.33501e-21	0.121399	0.0738282	0.100104	0.100104	0.573429	20
OLFM1	pQTL_FENLAND	X5703_26_OLFM1	9	135075422	rs507666	9	133273983	A	G	0.18305	0.0055	0.0102	0.589738	-0.1505	0.0160805	8.03704e-21	-0.0365449	0.0678865	0.590354	0.884945	0.577852	20
OLFM2	pQTL_FENLAND	X19377_14_OLFM2	19	9853718	rs55732232	19	9948484	C	G	0.343835	-0.0058	0.0092	0.52841	0.8136	0.012	0	-0.00712881	0.0113083	0.528428	0.393881	0.14615	20
OLFM3	pQTL_FENLAND	X11143_32_OLFM3	1	101802560	rs1938364	1	102201832	A	G	0.22149	-0.0038	0.0096	0.692228	-0.1673	0.0161325	3.383e-25	0.0227137	0.0574237	0.692441	0.706116	0.295565	20
OLFML3	pQTL_FENLAND	X8660_5_OLFML3	1	113979391	rs7522987	1	113970866	T	G	0.680181	0.0116	0.0089	0.192448	0.158	0.0144914	1.115e-27	0.0734177	0.0567302	0.195611	0.312059	0.0288228	20
OMG	pQTL_FENLAND	X16908_5_OMG	17	31272013	rs72815624	17	31289498	T	G	0.139542	-0.0088	0.0122	0.470718	-0.1355	0.0193321	2.39901e-12	0.0649446	0.0905124	0.473052	0.473052	0.391184	20
OPCML	pQTL_FENLAND	X15622_13_OPCML	11	132414977	rs2511504	11	131326501	T	C	0.565239	-0.0108	0.0085	0.203875	-0.2183	0.0122297	2.89299e-71	0.0494732	0.0390358	0.205019	0.00990807	0.949695	20
OSMR	pQTL_FENLAND	X10892_8_OSMR	5	38845858	rs9292729	5	39025484	T	C	0.597386	-0.0059	0.0083	0.477181	0.2679	0.0134705	5.18304e-88	-0.0220231	0.0310015	0.477463	0.262502	0.0295154	20
OVCA2	pQTL_FENLAND	X17697_2_OVCA2	17	2042022	rs150749446	17	2281930	T	C	0.018082	0.1479	0.0525	0.0048453	0.4848	0.0453104	1.023e-26	0.305074	0.111983	0.0064439	0.0295452	0.0151667	19
OXT	pQTL_FENLAND	X8356_88_OXT	20	3071620	rs2740209	20	3072850	C	G	0.322969	0.007	0.0094	0.456465	-0.2567	0.0148852	1.21398e-66	-0.0272692	0.0366527	0.456884	0.768641	0.939676	7
PACSIN3	pQTL_FENLAND	X14674_63_PACSIN3	11	47177522	rs61897855	11	47209489	T	C	0.091077	-0.0384	0.0143	0.00724615	0.1674	0.0226494	1.458e-13	-0.229391	0.0908876	0.0116063	0.0116063	0.217902	20
PALM	pQTL_FENLAND	X18306_1_PALM	19	708935	rs35186399	19	860766	A	G	0.011	0.0161	0.0457	0.724615	-0.5593	0.0696722	9.93999e-16	-0.028786	0.0817879	0.724869	0.724869
PAM	pQTL_FENLAND	X5620_13_PAM	5	102753981	rs35658696	5	103003107	A	G	0.94675	-0.027	0.0189	0.153127	1.3439	0.0285	0	-0.0200908	0.01407	0.153316	0.884566	0.971803	20
PARK7	pQTL_FENLAND	X19523_215_PARK7	1	7954291	rs226251	1	7964630	T	C	0.417722	0.0125	0.0083	0.132061	-0.1317	0.0123347	1.30101e-26	-0.0949127	0.0636459	0.135892	0.313608	0.58862	20
PARVA	pQTL_FENLAND	X13434_172_PARVA	11	12377563	rs4757383	11	12350362	A	T	0.915783	-0.0129	0.0149	0.386615	-0.2526	0.0229891	4.37297e-28	0.0510689	0.0591694	0.388084	0.43393	0.157394	20
PATE4	pQTL_FENLAND	X8065_245_PATE4	11	125833316	rs875500	11	125828759	A	T	0.718	0.0101	0.0087	0.245675	-0.2715	0.0146257	6.3761e-77	-0.0372007	0.0321068	0.246596	0.300071	0.201839	20
PAWR	pQTL_FENLAND	X9565_6_PAWR	12	79574979	rs73349601	12	78974630	T	G	0.283791	-0.0007	0.0096	0.941872	-0.0956	0.0137416	3.476e-12	0.00732218	0.100424	0.941876	0.941876	0.831248	10
PBRM1	pQTL_FENLAND	X12518_289_PBRM1	3	52545352	rs2071507	3	52792691	A	G	0.34138	-0.0195	0.0082	0.0174045	0.077	0.013264	6.43001e-09	-0.253247	0.115082	0.0277665	0.0277665	0.585191	20
PC	pQTL_FENLAND	X13990_1_PC	11	66848417	rs608248	11	66794777	T	C	0.609314	0.0088	0.0082	0.283195	0.094	0.013634	5.40401e-12	0.093617	0.0882845	0.288962	0.288962	0.79699	20
PCBD1	pQTL_FENLAND	X11313_100_PCBD1	10	70882280	rs55763022	10	70823845	C	G	0.037106	-0.0141	0.0214	0.509974	-0.3007	0.0336417	3.95199e-19	0.0468906	0.0713604	0.511119	0.157646	0.798186	18
PCBD2	pQTL_FENLAND	X6899_37_PCBD2	5	134905120	rs319598	5	134904545	T	C	0.415397	0.0026	0.0082	0.751188	-0.0741	0.0133562	2.89e-08	-0.0350877	0.110842	0.75158	0.75158	0.000477955	9
PCDH9	pQTL_FENLAND	X10558_26_PCDH9	13	66302834	rs4883797	13	67149421	A	G	0.310417	-0.0029	0.0091	0.749968	0.1604	0.0140393	3.13399e-30	-0.0180798	0.0567552	0.750062	0.293892	0.086095	17
PCNP	pQTL_FENLAND	X17769_28_PCNP	3	101574180	rs10936715	3	101627121	A	G	0.501925	0.0168	0.008	0.0357288	-0.1526	0.0126351	1.38899e-33	-0.110092	0.0532112	0.0385501	0.0148409	0.126337	20
PCOLCE2	pQTL_FENLAND	X6081_52_PCOLCE2	3	142815922	rs11716897	3	142886714	A	G	0.355692	-0.0061	0.0088	0.488196	0.3954	0.0134	2.30942e-191	-0.0154274	0.0222621	0.488315	0.173331	0.508931	20
PCSK1	pQTL_FENLAND	X13388_57_PCSK1	5	96390333	rs13169290	5	96393702	A	G	0.272327	0.0067	0.0094	0.475991	-1.0678	0.0109	0	-0.00627458	0.00880338	0.476002	0.145183	0.00182097	20
PCSK2	pQTL_FENLAND	X15440_57_PCSK2	20	17226107	rs6044697	20	17249380	A	G	0.497023	-0.0042	0.0083	0.61284	-0.1965	0.0135173	7.06499e-48	0.021374	0.0422648	0.613055	0.793948	0.78244	20
PCSK7	pQTL_FENLAND	X4459_68_PCSK7	11	117204337	rs171052	11	117211047	C	G	0.773564	-0.0049	0.0094	0.602174	1.0268	0.0122	0	-0.00477211	0.00915483	0.602181	0.477591	0.34337	20
PCSK9	pQTL_FENLAND	X5231_79_PCSK9	1	55039447	rs11591147	1	55039974	T	G	0.01755	-0.0561	0.0322	0.0814672	-0.8827	0.0521175	2.41198e-64	0.063555	0.0366715	0.0830796	0.00330178	0.879552	8
PCYOX1	pQTL_FENLAND	X6431_68_PCYOX1	2	70257386	rs2706762	2	70261338	T	C	0.15215	0.0108	0.0129	0.402475	-0.9549	0.0168	0	-0.0113101	0.0135107	0.402526	0.134187	0.00806334	20
PDCD1LG2	pQTL_FENLAND	X3004_67_PDCD1LG2	9	5510531	rs16923189	9	5510644	A	G	0.6964	0.011	0.0088	0.2113	-0.4907	0.0143	4.73938e-258	-0.022417	0.0179455	0.211602	0.507242	0.437655	20
PDCD5	pQTL_FENLAND	X12517_52_PDCD5	19	32581190	rs4499344	19	32582525	A	G	0.294284	-0.006	0.0088	0.495354	0.3901	0.0137	2.42757e-178	-0.0153807	0.0225648	0.495478	0.774038	0.647383	20
PDCD6	pQTL_FENLAND	X19488_1_PDCD6	5	271621	rs34750238	5	269866	T	C	0.881275	-0.0035	0.0141	0.803959	0.1469	0.0202603	4.148e-13	-0.0238257	0.0960399	0.804071	0.590667	0.736571	18
PDCD6IP	pQTL_FENLAND	X18174_79_PDCD6IP	3	33798571	rs1141054	3	33798622	T	C	0.750301	-0.0164	0.009	0.0684213	0.1411	0.0137908	1.433e-24	-0.11623	0.0647883	0.0728144	0.0728144	0.809179	20
PDE3A	pQTL_FENLAND	X5254_69_PDE3A	12	20368537	rs954865	12	20681228	A	G	0.334241	0.0076	0.0093	0.413812	0.1453	0.0136014	1.226e-26	0.0523056	0.0641925	0.415173	0.415173	0.291307	19
PDE4A	pQTL_FENLAND	X18918_86_PDE4A	19	10416773	rs145530718	19	10458207	C	G	0.017059	-0.01	0.0399	0.802103	1.595	0.0487	2.88678e-235	-0.00626959	0.0250164	0.802109	0.869048	0.844803	7
PDE5A	pQTL_FENLAND	X5256_86_PDE5A	4	119494397	rs59867181	4	119635312	T	C	0.632871	0.0123	0.0085	0.14788	-0.3448	0.0127	2.55926e-162	-0.0356729	0.024687	0.148456	0.311655	0.523864	19
PDGFC	pQTL_FENLAND	X13658_31_PDGFC	4	156760454	rs72494011	4	157056467	A	G	0.161595	-0.016	0.0113	0.156796	0.153	0.017808	8.57503e-18	-0.104575	0.0748525	0.162388	0.162388	0.700027	20
PDGFD	pQTL_FENLAND	X17140_57_PDGFD	11	103907189	rs7115797	11	104158149	A	G	0.286382	0.0077	0.0089	0.386946	-0.4567	0.0137	1.1714e-243	-0.0168601	0.0194942	0.387106	0.534299	0.775562	20
PDGFRA	pQTL_FENLAND	X10366_11_PDGFRA	4	54229280	rs73252950	4	54275333	T	C	0.106824	0.0055	0.0132	0.676922	-0.1984	0.0210696	4.668e-21	-0.0277218	0.0665974	0.67722	0.67722	0.805387	20
PDGFRB	pQTL_FENLAND	X3459_49_PDGFRB	5	150113839	rs2304058	5	150128981	C	G	0.444044	-0.0216	0.0084	0.010128	-1.1426	0.008	0	0.0189043	0.00735285	0.0101402	0.774823	0.870805	20
PDGFRL	pQTL_FENLAND	X9713_67_PDGFRL	8	17576433	rs2427709	8	17595419	T	C	0.936628	0.0069	0.0171	0.686574	0.4747	0.026332	1.18501e-72	0.0145355	0.0360318	0.686648	0.657127	0.583501	20
PDHX	pQTL_FENLAND	X18319_7_PDHX	11	34915829	rs12285752	11	34910042	T	G	0.892864	-0.0046	0.0131	0.72548	-0.2475	0.0191163	2.442e-38	0.0185859	0.0529488	0.725576	0.716236	0.0296061	20
PDIA5	pQTL_FENLAND	X5593_11_PDIA5	3	123067025	rs3804749	3	123114156	T	C	0.592625	-0.0042	0.0088	0.633168	-0.8741	0.0107	0	0.00480494	0.0100677	0.633174	0.72744	0.756561	20
PDK1	pQTL_FENLAND	X5227_60_PDK1	2	172555373	rs7584089	2	172538172	T	C	0.190101	-0.0861	0.0105	2.40387e-16	-0.7091	0.0147	0	0.121422	0.0150199	6.26603e-16	5.6857e-19	1.34363e-18	20
PDK2	pQTL_FENLAND	X12651_21_PDK2	17	50094737	rs111564639	17	50094731	A	C	0.02755	-0.0191	0.0245	0.435631	-0.4426	0.0413722	1.04e-26	0.0431541	0.0555015	0.436846	0.673384	0.13471	9
PDLIM1	pQTL_FENLAND	X11428_31_PDLIM1	10	95237572	rs1328599	10	95294018	T	G	0.925911	0.0168	0.015	0.262714	-0.2004	0.0248988	8.37601e-16	-0.0838323	0.0755715	0.267296	0.267296	0.959911	3
PDLIM4	pQTL_FENLAND	X12387_7_PDLIM4	5	132257696	rs6864922	5	132280597	T	C	0.092121	-0.0008	0.0138	0.953772	-0.4906	0.0228341	2.12998e-102	0.00163066	0.0281289	0.953772	0.647019	0.155683	20
PDXK	pQTL_FENLAND	X11098_1_PDXK	21	43719094	rs7279968	21	43657517	C	G	0.449899	-0.0075	0.0081	0.354484	0.2628	0.0134097	1.61596e-85	-0.0285388	0.0308563	0.355021	0.617737	0.958132	20
PEAR1	pQTL_FENLAND	X8892_14_PEAR1	1	156893698	rs12041331	1	156899922	A	G	0.081915	-0.0073	0.0149	0.624181	-0.1608	0.0226688	1.308e-12	0.045398	0.0928824	0.625006	0.625006	0.794192	15
PEBP1	pQTL_FENLAND	X4276_10_PEBP1	12	118136124	rs113759899	12	118138480	T	C	0.026493	-0.0087	0.0226	0.70027	-0.4013	0.0343866	1.80899e-31	0.0216795	0.0563476	0.700425	0.698958	0.107255	4
PECR	pQTL_FENLAND	X17776_15_PECR	2	215996329	rs10180678	2	216041083	A	G	0.106452	0.0246	0.0137	0.0725549	-0.5738	0.0205	2.13576e-172	-0.0428721	0.023925	0.0731431	0.16045	0.695949	20
PENK	pQTL_FENLAND	X9076_25_PENK	8	56436674	rs2576575	8	56448734	T	C	0.465575	-0.0084	0.008	0.293718	-0.4106	0.0125	1.21643e-236	0.0204579	0.0194936	0.293965	0.282587	0.372263	20
PF4	pQTL_FENLAND	X2697_7_PF4	4	73980811	rs11574452	4	73980944	A	C	0.043751	0.008	0.0212	0.705907	-0.2552	0.0296213	6.969e-18	-0.031348	0.0831517	0.706176	0.706176	0.179397	20
PF4V1	pQTL_FENLAND	X5663_18_PF4V1	4	73853296	rs2367288	4	73848381	A	G	0.715162	0.0105	0.0093	0.258884	-0.8677	0.0122	0	-0.012101	0.0107193	0.258944	0.00277827	0.0292914	20
PFKM	pQTL_FENLAND	X17384_110_PFKM	12	48105139	rs4760682	12	48118502	A	C	0.8112	0.0029	0.0108	0.7883	0.159	0.015688	3.85804e-24	0.018239	0.0679484	0.788373	0.00710422	0.0206867	20
PGLS	pQTL_FENLAND	X17799_9_PGLS	19	17511636	rs4808084	19	17507868	A	C	0.573083	0.001	0.0089	0.910538	-0.0801	0.0122977	7.34501e-11	-0.0124844	0.111128	0.910552	0.910552	0.51955	20
PGLYRP1	pQTL_FENLAND	X3329_14_PGLYRP1	19	46019153	rs12462367	19	46024746	A	G	0.323462	0.0048	0.009	0.593803	-0.1976	0.0149833	1.02799e-39	-0.0242915	0.0455838	0.594104	0.594104	0.746001	20
PGLYRP2	pQTL_FENLAND	X5601_2_PGLYRP2	19	15468645	rs140755383	19	15474182	A	C	0.163598	0.0084	0.0118	0.476549	-0.5344	0.0179	7.61721e-196	-0.0157186	0.0220871	0.476674	0.396246	0.870313	20
PGLYRP3	pQTL_FENLAND	X10561_5_PGLYRP3	1	153297116	rs1865234	1	153343308	T	C	0.0864846	0.005	0.0152	0.742196	0.1738	0.0240461	4.90899e-13	0.0287687	0.0875474	0.742453	0.725652	0.698974	10
PGM1	pQTL_FENLAND	X9173_21_PGM1	1	63593411	rs2269247	1	63641613	T	C	0.18245	0.0039	0.0103	0.704955	0.2107	0.0175759	4.10597e-33	0.0185097	0.048909	0.705095	0.705095	0.661728	20
PGM2	pQTL_FENLAND	X18330_7_PGM2	4	37826660	rs2911906	4	37832702	T	C	0.18125	0.0276	0.0101	0.00628226	-0.1662	0.0164196	4.41002e-24	-0.166065	0.0629458	0.00833423	0.00833423	0.602263	20
PGP	pQTL_FENLAND	X18235_16_PGP	16	2211593	rs116977380	16	2213835	T	C	0.0403	0.024	0.021	0.253098	0.8361	0.0329983	1.23003e-141	0.0287047	0.0251421	0.25358	0.0996905	0.277884	20
PHPT1	pQTL_FENLAND	X16882_27_PHPT1	9	136848724	rs10123375	9	136852540	A	G	0.73908	0.0015	0.0093	0.871865	-0.2635	0.0151849	1.88099e-67	-0.0056926	0.0352956	0.87187	0.963668	0.538021	20
PI3	pQTL_FENLAND	X4982_54_PI3	20	45174902	rs17333103	20	45174972	T	C	0.18045	0.0119	0.0109	0.274946	0.406	0.0168751	6.70997e-128	0.0293103	0.0268749	0.27544	0.910633	0.933493	20
PIANP	pQTL_FENLAND	X14114_18_PIANP	12	6693791	rs11064306	12	6654864	A	C	0.651352	0.0089	0.0094	0.343736	-0.1278	0.0138019	2.05199e-20	-0.0696401	0.0739359	0.346245	0.346245	0.047042	20
PIGR	pQTL_FENLAND	X3216_2_PIGR	1	206928522	rs908702	1	206932296	T	C	0.449175	0.0051	0.0082	0.533974	-0.1686	0.013248	4.21501e-37	-0.0302491	0.0486939	0.534462	0.367464	0.567594	20
PIK3CG	pQTL_FENLAND	X3391_10_PIK3CG	7	106865278	rs342288	7	106725575	A	G	0.554965	-0.0127	0.0082	0.121435	0.0912	0.0136245	2.174e-11	-0.139254	0.0922876	0.13132	0.13132	0.0888972	11
PILRA	pQTL_FENLAND	X10816_150_PILRA	7	100367530	rs1859788	7	100374211	A	G	0.317953	-0.0091	0.0089	0.306558	1.2651	0.0081	0	-0.00719311	0.00703517	0.306568	0.0530277	0.254631	20
PIP	pQTL_FENLAND	X6060_2_PIP	7	143132077	rs73170678	7	143139110	A	T	0.86325	-0.0267	0.0136	0.0496188	-0.5045	0.0187	2.63467e-160	0.0529237	0.0270287	0.0502232	0.198847	0.308123	20
PIP4K2A	pQTL_FENLAND	X12697_30_PIP4K2A	10	22534854	rs4498867	10	22891690	A	T	0.728371	0.0034	0.009	0.705596	0.2281	0.0143117	3.45299e-57	0.0149057	0.0394675	0.705674	0.185045	0.00418772	20
PKDCC	pQTL_FENLAND	X8664_36_PKDCC	2	42048021	rs34372645	2	42054172	A	G	0.013669	0.0043	0.0374	0.908466	0.537	0.0578029	1.54e-20	0.00800745	0.0696515	0.908473	0.974171	0.581334	12
PKLR	pQTL_FENLAND	X15607_56_PKLR	1	155289293	rs111507092	1	155577084	T	G	0.926326	-0.0061	0.0162	0.706513	0.1866	0.0263765	1.5e-12	-0.0326902	0.0869396	0.706909	0.706909	0.085863	20
PKP2	pQTL_FENLAND	X14067_6_PKP2	12	32790745	rs9919823	12	32821677	T	C	0.974151	0.0235	0.023	0.306904	-0.3166	0.0383616	1.544e-16	-0.0742262	0.0732015	0.310584	0.597825	0.539344	20
PLA2G12B	pQTL_FENLAND	X9380_2_PLA2G12B	10	72934762	rs10823949	10	72873166	T	C	0.045168	0.0083	0.0189	0.66055	-0.2677	0.0315469	2.14302e-17	-0.0310049	0.0706959	0.660976	0.660976	0.188366	20
PLA2G2A	pQTL_FENLAND	X2692_74_PLA2G2A	1	19975431	rs11573156	1	19979653	C	G	0.228781	0.0317	0.0102	0.00188458	0.8338	0.0123	0	0.0380187	0.012246	0.00190548	0.113204	0.794626	20
PLA2G7	pQTL_FENLAND	X5015_15_PLA2G7	6	46704201	rs9472831	6	46722110	A	G	0.502597	-0.0021	0.0081	0.795435	-0.1422	0.013463	4.45602e-26	0.0147679	0.0569792	0.795495	0.748385	0.294392	20
PLA2R1	pQTL_FENLAND	X10916_44_PLA2R1	2	159932006	rs3749117	2	160028931	T	C	0.4935	0.003	0.0082	0.714474	0.6237	0.0117	0	0.00481	0.0131477	0.714481	0.527424	0.247438	20
PLAT	pQTL_FENLAND	X2212_69_PLAT	8	42174718	rs8178885	8	42186119	A	C	0.022294	-0.0116	0.0293	0.692176	-0.5621	0.0407428	2.68301e-43	0.0206369	0.0521474	0.692296	0.692296	0.55218	20
PLAU	pQTL_FENLAND	X4158_54_PLAU	10	73909177	rs2227552	10	73909561	T	C	0.729165	-0.0075	0.0092	0.414948	-0.3301	0.014379	1.25e-116	0.0227204	0.0278879	0.415242	0.391596	0.534505	20
PLAUR	pQTL_FENLAND	X2652_15_PLAUR	19	43646095	rs117305985	19	43650320	T	G	0.87152	0.0142	0.0128	0.267268	0.247	0.0184575	7.69701e-41	0.0574899	0.0519996	0.268907	0.812665	0.414866	20
PLCG1	pQTL_FENLAND	X4563_61_PLCG1	20	41136960	rs113622480	20	41364823	T	C	0.015785	-0.0769	0.0329	0.0194191	0.4606	0.0573064	9.16903e-16	-0.166956	0.0743877	0.0248062	0.00948137	0.508259	19
PLCG2	pQTL_FENLAND	X10070_22_PLCG2	16	81779279	rs12445050	16	81837364	T	C	0.136062	0.0071	0.0118	0.547377	0.3743	0.0185346	1.08998e-90	0.0189687	0.0315395	0.547555	0.0952942	0.921917	20
PLD3	pQTL_FENLAND	X10948_14_PLD3	19	40348456	rs12151243	19	40356965	T	G	0.144343	-0.0379	0.0114	0.000885577	-0.1327	0.0177972	8.90404e-14	0.285607	0.0940608	0.00239417	0.00439385	0.0704348	20
PLEK	pQTL_FENLAND	X7875_86_PLEK	2	68365282	rs1867312	2	68392849	A	C	0.564078	0.004	0.0084	0.633939	0.1251	0.0132319	3.24899e-21	0.0319744	0.0672314	0.634368	0.291223	0.0913908	20
PLEKHA1	pQTL_FENLAND	X12459_13_PLEKHA1	10	122374696	rs7916839	10	122302708	T	C	0.466745	0.0003	0.0081	0.970456	-0.4807	0.0126	0	-0.00062409	0.0168504	0.970456	0.0880565	0.617762	20
PLEKHA7	pQTL_FENLAND	X12731_12_PLEKHA7	11	16777297	rs425325	11	16863628	A	G	0.108506	-0.0254	0.0137	0.0637371	1.0947	0.0194	0	-0.0232027	0.0125216	0.0638803	0.522727	0.700253	20
PLG	pQTL_FENLAND	X3710_49_PLG	6	160702194	rs537579467	6	160734232	T	C	0.985815	0.0976	0.0489	0.0459437	-1.5632	0.0549	2.4882e-178	-0.062436	0.0313587	0.0464782	1.04379e-19	0.111212	20
PLOD2	pQTL_FENLAND	X6923_1_PLOD2	3	146035139	rs9289716	3	146106691	A	G	0.54856	-0.0041	0.008	0.608301	0.2467	0.0129738	1.27398e-80	-0.0166194	0.0324398	0.608431	0.905088	0.269016	20
PLTP	pQTL_FENLAND	X15475_4_PLTP	20	45898621	rs6073958	20	45923216	T	C	0.799279	0.0135	0.0101	0.181342	0.7407	0.0154	0	0.018226	0.013641	0.181511	0.00576223	0.558301	20
PLXDC2	pQTL_FENLAND	X11342_59_PLXDC2	10	19816239	rs12412765	10	20309443	A	T	0.098192	-0.0046	0.0131	0.72548	-0.1708	0.020676	1.447e-16	0.0269321	0.0767672	0.725717	0.725717	0.384404	20
PLXNA1	pQTL_FENLAND	X9005_16_PLXNA1	3	126982693	rs9832409	3	126985489	A	G	0.30496	0.0037	0.0087	0.670627	-0.2055	0.0136654	4.14195e-51	-0.0180049	0.0423527	0.670751	0.477211	0.909494	20
PLXNA4	pQTL_FENLAND	X19560_23_PLXNA4	7	132123340	rs6467443	7	132553252	T	G	0.212811	-0.008	0.0107	0.454663	0.1487	0.0160164	1.62899e-20	-0.0537996	0.0721899	0.45612	0.723115	0.572276	9
PLXNB2	pQTL_FENLAND	X9216_100_PLXNB2	22	50274979	rs28578714	22	50289492	T	C	0.607543	-0.0217	0.0088	0.0136666	-0.5949	0.0124	0	0.0364767	0.0148119	0.0137911	0.119211	0.117187	20
PLXNC1	pQTL_FENLAND	X4564_2_PLXNC1	12	94148577	rs115651556	12	94220122	A	G	0.01345	-0.0581	0.0469	0.215417	-1.7031	0.0537	9.62613e-221	0.0341143	0.027559	0.215767	0.384053	0.132709	4
PLXND1	pQTL_FENLAND	X19561_216_PLXND1	3	129555214	rs2255703	3	129574413	T	C	0.61855	-0.0109	0.0086	0.204997	0.2362	0.0136343	3.10297e-67	-0.0461473	0.0365071	0.206207	0.0396115	0.0529362	20
PMEL	pQTL_FENLAND	X6472_40_PMEL	12	55954105	rs2069398	12	55967092	A	G	0.083358	0.0187	0.0152	0.218599	0.2641	0.0245501	5.45705e-27	0.0708065	0.0579291	0.221596	0.0719894	0.64971	20
PMM1	pQTL_FENLAND	X17408_2_PMM1	22	41576900	rs132787	22	41662945	A	G	0.818671	-0.0234	0.0103	0.0230959	0.1223	0.0173744	1.935e-12	-0.191333	0.0884969	0.0306159	0.0236816	0.00395078	20
PMM2	pQTL_FENLAND	X17794_6_PMM2	16	8788823	rs3826198	16	8812682	A	C	0.79405	0.0009	0.01	0.928287	-0.2582	0.0153448	1.558e-63	-0.00348567	0.0387302	0.928288	0.930901	0.839167	20
PMVK	pQTL_FENLAND	X12450_42_PMVK	1	154924740	rs56720968	1	154927658	A	G	0.061606	-0.0042	0.0163	0.796663	-0.2011	0.0255563	3.578e-15	0.0208851	0.0810976	0.796769	0.00186072	0.0581495	14
PNKP	pQTL_FENLAND	X13657_2_PNKP	19	49859882	rs2305922	19	49866849	T	G	0.576284	-0.0045	0.0082	0.583156	0.1322	0.0127612	3.78798e-25	-0.0340393	0.0621142	0.583684	0.53241	0.928379	20
PNLIPRP1	pQTL_FENLAND	X6627_25_PNLIPRP1	10	116590385	rs2915762	10	116599147	T	C	0.507148	0.0001	0.0083	0.990387	0.1307	0.0135433	4.89096e-22	0.000765111	0.0635043	0.990387	0.603822	0.90665	20
PNP	pQTL_FENLAND	X15435_4_PNP	14	20461992	rs1130650	14	20472467	T	C	0.180854	-0.0098	0.0107	0.359726	-0.1557	0.0162232	8.20102e-22	0.0629416	0.0690341	0.361903	0.414466	0.690465	20
POFUT1	pQTL_FENLAND	X5634_39_POFUT1	20	32207855	rs76143353	20	32227952	T	C	0.0577	-0.001	0.0196	0.959309	-0.9479	0.0268	5.04557e-274	0.00105496	0.0206773	0.959309	0.346152	0.279068	20
POGLUT1	pQTL_FENLAND	X6467_65_POGLUT1	3	119468963	rs115630304	3	119417420	C	G	0.936124	0.008	0.0163	0.62357	-0.6972	0.0245	3.97575e-178	-0.0114745	0.0233827	0.623621	0.971829	0.596518	20
POLI	pQTL_FENLAND	X13536_56_POLI	18	54269517	rs3218784	18	54280890	A	G	0.97275	-0.0124	0.0285	0.663499	0.72	0.040903	2.35199e-69	-0.0172222	0.0395954	0.663595	0.000484978	0.165113	20
POLM	pQTL_FENLAND	X12851_5_POLM	7	44072062	rs142059440	7	44074256	C	G	0.010686	0.0192	0.0311	0.536995	0.7037	0.0593574	2.02e-32	0.0272844	0.0442549	0.537546	0.919122	0.773462	15
POMGNT2	pQTL_FENLAND	X6359_50_POMGNT2	3	43079229	rs4683355	3	43104179	T	C	0.482	0.0063	0.0081	0.4367	-0.4338	0.0127	1.03541e-255	-0.0145228	0.018677	0.436819	0.206859	0.513777	20
POR	pQTL_FENLAND	X2731_29_POR	7	75899200	rs59882870	7	76009103	A	G	0.165756	0.0128	0.0109	0.24027	0.673	0.0172	0	0.0190193	0.0162034	0.240482	0.860498	0.213555	20
POSTN	pQTL_FENLAND	X3457_57_POSTN	13	37562583	rs4424789	13	37549704	A	G	0.370953	-0.0132	0.0085	0.120437	0.1235	0.0137241	2.28301e-19	-0.106883	0.0698433	0.125937	0.0582462	0.605613	20
PPA1	pQTL_FENLAND	X5021_13_PPA1	10	70202835	rs10823500	10	70245434	A	G	0.619497	0.0116	0.0083	0.162236	-0.2744	0.0127044	1.84003e-103	-0.0422741	0.0303111	0.163114	0.109181	0.702314	20
PPA2	pQTL_FENLAND	X18307_71_PPA2	4	105369077	rs62317329	4	105517038	T	C	0.734481	-0.0452	0.009	5.1077e-07	-0.087	0.0141148	7.10402e-10	0.51954	0.13344	9.88359e-05	9.88359e-05	0.166947	12
PPCS	pQTL_FENLAND	X17843_30_PPCS	1	42456117	rs11210644	1	42437689	A	T	0.362725	0.0159	0.0086	0.0644813	-0.1744	0.0131063	2.11899e-40	-0.0911697	0.0497856	0.0670638	0.175068	0.470942	20
PPFIA1	pQTL_FENLAND	X13975_56_PPFIA1	11	70270690	rs55678639	11	70470286	A	G	0.650172	-0.0151	0.0089	0.0897668	0.0984	0.013506	3.201e-13	-0.153455	0.0928672	0.0984498	0.0984498	0.47355	18
PPIC	pQTL_FENLAND	X18819_21_PPIC	5	123023250	rs17388251	5	123024708	T	C	0.6214	-0.009	0.0084	0.283977	0.6366	0.0122	0	-0.0141376	0.0131979	0.284078	0.356656	0.130644	20
PPID	pQTL_FENLAND	X5202_4_PPID	4	158709127	rs17843929	4	158715961	T	C	0.272755	-0.0051	0.0097	0.599046	0.4909	0.0138	3.73516e-277	-0.0103891	0.0197618	0.599086	0.724871	0.948803	20
PPIE	pQTL_FENLAND	X5238_26_PPIE	1	39692182	rs514868	1	39738256	T	G	0.545799	-0.0075	0.0085	0.377586	-0.4072	0.0123	2.46099e-240	0.0184185	0.0208817	0.377755	0.757916	0.538588	20
PPIH	pQTL_FENLAND	X12449_16_PPIH	1	42658335	rs55751014	1	42717252	T	C	0.033777	0.0073	0.0226	0.746688	0.2204	0.0345261	1.73e-10	0.0331216	0.102672	0.747001	0.747001	0.826305	15
PPIL1	pQTL_FENLAND	X9884_8_PPIL1	6	36854827	rs12194408	6	36871822	C	G	0.9764	-0.0051	0.025	0.838353	1.6602	0.0365	0	-0.00307192	0.0150586	0.838355	0.413237	0.694606	6
PPP1R14A	pQTL_FENLAND	X19117_3_PPP1R14A	19	38251237	rs4803999	19	38297325	A	G	0.711664	0.0514	0.0087	3.46189e-09	0.3945	0.0139	3.44133e-177	0.130292	0.022526	7.29217e-09	3.22185e-14	2.91707e-07	20
PPT1	pQTL_FENLAND	X9244_27_PPT1	1	40072710	rs4660388	1	40094648	A	G	0.28505	0.0025	0.0091	0.783527	0.1873	0.0134598	5.09802e-44	0.0133476	0.0485946	0.783568	0.193017	0.618896	20
PRCP	pQTL_FENLAND	X5722_78_PRCP	11	82822936	rs2229437	11	82853252	T	G	0.82475	0.0101	0.0107	0.345208	-0.3019	0.0174549	5.04502e-67	-0.0334548	0.0354949	0.345925	0.98348	0.431574	20
PRDX1	pQTL_FENLAND	X3855_56_PRDX1	1	45510914	rs2356552	1	45543644	T	C	0.104581	-0.0084	0.0136	0.536808	-0.3221	0.0220058	1.62998e-48	0.0260789	0.0422605	0.53717	0.0848159	0.0119895	12
PRDX3	pQTL_FENLAND	X8358_30_PRDX3	10	119167720	rs7894367	10	119191128	A	G	0.677512	0.008	0.0088	0.363302	0.1125	0.0135117	8.352e-17	0.0711111	0.0786871	0.366144	0.366144	0.208786	20
PREP	pQTL_FENLAND	X14273_19_PREP	6	105273218	rs12192054	6	105328991	A	C	0.8638	-0.0071	0.0117	0.543959	0.2176	0.0193069	1.83399e-29	-0.0326287	0.0538463	0.544541	0.46165	0.966404	20
PRG3	pQTL_FENLAND	X9015_1_PRG3	11	57376769	rs11229017	11	57378025	T	C	0.117147	-0.0218	0.0133	0.101193	-0.1483	0.0209835	1.578e-12	0.146999	0.0920634	0.110328	0.02521	0.388785	20
PRKCA	pQTL_FENLAND	X2644_11_PRKCA	17	66302613	rs12601850	17	66306534	A	G	0.39758	-0.0058	0.0083	0.48468	0.1014	0.0132717	2.167e-14	-0.0571992	0.0821957	0.486497	0.766847	0.742894	20
PRKCSH	pQTL_FENLAND	X5687_5_PRKCSH	19	11435284	rs11557488	19	11447460	A	G	0.22185	-0.0053	0.0116	0.647745	0.1177	0.01635	6.076e-13	-0.0450297	0.098754	0.648405	0.648405	0.150765	4
PRMT3	pQTL_FENLAND	X12696_166_PRMT3	11	20387558	rs10833330	11	20460553	C	G	0.432091	0.0036	0.0081	0.656721	0.0912	0.0132967	6.94199e-12	0.0394737	0.0890021	0.657394	0.657394	0.497979	20
PROC	pQTL_FENLAND	X2961_1_PROC	2	127418427	rs1799810	2	127418464	A	T	0.5662	0.0061	0.0082	0.456935	0.1574	0.013404	7.69302e-32	0.0387548	0.052201	0.457836	0.457836	0.029367	20
PROK2	pQTL_FENLAND	X10754_113_PROK2	3	71771655	rs7644362	3	71780091	A	G	0.82745	-0.02	0.0112	0.0741455	-1.0805	0.0142	0	0.0185099	0.0103684	0.0742252	0.112894	0.308824	20
PROS1	pQTL_FENLAND	X2700_56_PROS1	3	93873051	rs139169471	3	94156151	A	G	0.979225	-0.0099	0.0311	0.750236	0.4725	0.0540934	2.43901e-18	-0.0209524	0.0658638	0.750396	0.76877	0.451429	20
PRPSAP1	pQTL_FENLAND	X9478_69_PRPSAP1	17	76309478	rs1713404	17	76337853	A	C	0.802134	0.0188	0.0105	0.0733774	-0.1396	0.0160979	4.249e-18	-0.13467	0.0768013	0.0795177	0.080951	0.729618	20
PRPSAP2	pQTL_FENLAND	X19150_20_PRPSAP2	17	18840085	rs11078421	17	18901072	T	C	0.540808	0.0036	0.0085	0.671909	-0.1376	0.012821	7.17398e-27	-0.0261628	0.0618213	0.672149	0.672149	0.805104	20
PRSS22	pQTL_FENLAND	X4534_10_PRSS22	16	2852730	rs7204669	16	2860735	A	G	0.330706	0.0055	0.0093	0.554254	0.2628	0.0138119	1.019e-80	0.0209285	0.0354052	0.554445	0.0638327	0.00751882	20
PRSS27	pQTL_FENLAND	X15535_3_PRSS27	16	2712419	rs12918081	16	2753144	T	C	0.084693	0.0118	0.0158	0.455163	0.2659	0.0249853	1.89501e-26	0.0443776	0.059567	0.45627	0.821557	0.131307	11
PRSS3	pQTL_FENLAND	X18864_7_PRSS3	9	33750679	rs83921	9	33797058	A	T	0.37316	0.044	0.0082	8.05673e-08	-0.5547	0.0126	0	-0.0793222	0.0148922	1.00159e-07	8.82744e-09	0.187956	20
PRSS57	pQTL_FENLAND	X8351_17_PRSS57	19	685546	rs9304936	19	689590	C	G	0.29365	-0.0094	0.0097	0.332509	-0.5547	0.0141	0	0.0169461	0.0174922	0.332656	0.500315	0.166153	20
PRSS8	pQTL_FENLAND	X15513_108_PRSS8	16	31131433	rs11865499	16	31120929	A	G	0.716012	-0.0039	0.0088	0.657634	-0.0936	0.014387	7.724e-11	0.0416667	0.094235	0.658376	0.658376	0.333753	19
PRTN3	pQTL_FENLAND	X13720_95_PRTN3	19	840999	rs3786991	19	839642	A	G	0.753532	0.0076	0.0106	0.473386	0.6865	0.0156	0	0.0110706	0.0154427	0.473444	0.965009	0.336892	18
PSAP	pQTL_FENLAND	X6207_10_PSAP	10	71816298	rs6480561	10	71843177	C	G	0.551281	0.0096	0.0084	0.253098	-0.3559	0.013	5.16445e-165	-0.0269739	0.0236227	0.253511	0.746227	0.550032	20
PSAPL1	pQTL_FENLAND	X8814_33_PSAPL1	4	7430285	rs4484302	4	7435270	T	C	0.836442	-0.0122	0.0114	0.28454	-0.55	0.0171	5.67501e-227	0.0221818	0.0207387	0.284807	0.791096	0.0525487	20
PSAT1	pQTL_FENLAND	X18342_2_PSAT1	9	78297125	rs7874282	9	78249596	T	C	0.214546	0.0065	0.0099	0.51146	-0.1445	0.0153713	5.422e-21	-0.0449827	0.068679	0.512487	0.622114	0.888421	20
PSG3	pQTL_FENLAND	X6444_15_PSG3	19	42721638	rs1058285	19	43175899	T	C	0.6004	-0.0065	0.0089	0.465184	-0.583	0.0126	0	0.0111492	0.0152678	0.46524	0.195219	0.729532	20
PSG4	pQTL_FENLAND	X5649_83_PSG4	19	43192702	rs1058285	19	43175899	T	C	0.6004	-0.0065	0.0089	0.465184	-0.6698	0.0122	0	0.00970439	0.0132887	0.465224	0.088182	0.553367	20
PSG5	pQTL_FENLAND	X9314_9_PSG5	19	43166256	rs2354285	19	43125421	T	G	0.341045	-0.0058	0.0087	0.504985	0.4486	0.0137	3.63307e-235	-0.0129291	0.0193977	0.505073	0.013574	0.277981	20
PSG7	pQTL_FENLAND	X5651_50_PSG7	19	42924132	rs113247044	19	42935542	A	G	0.832745	-0.0079	0.0128	0.537111	-0.2225	0.0179752	3.43102e-35	0.0355056	0.0575996	0.537616	0.759322	0.327155	20
PSG9	pQTL_FENLAND	X9335_28_PSG9	19	43211791	rs8101210	19	43269420	A	G	0.056022	0.024	0.017	0.158019	-0.3193	0.0284464	3.087e-29	-0.0751644	0.0536609	0.161295	0.315355	0.853822	12
PSMB1	pQTL_FENLAND	X12612_37_PSMB1	6	170535120	rs13207114	6	170568356	A	G	0.590727	-0.0072	0.0082	0.379917	0.3331	0.0127774	8.08003e-150	-0.0216151	0.0246312	0.380187	0.570333	0.190907	20
PSMB4	pQTL_FENLAND	X18340_2_PSMB4	1	151399560	rs4603	1	151401549	T	C	0.82935	-0.0128	0.011	0.244571	0.4932	0.0169	3.14701e-187	-0.025953	0.022321	0.244946	0.157545	0.101261	20
PSMD9	pQTL_FENLAND	X13931_22_PSMD9	12	121888732	rs7971607	12	121892574	A	G	0.580674	-0.0025	0.0082	0.760459	0.1098	0.0137041	1.127e-15	-0.0227687	0.0747353	0.760627	0.901901	0.398668	20
PTGDS	pQTL_FENLAND	X10514_5_PTGDS	9	136975092	rs4880073	9	136922901	A	G	0.39595	0.0011	0.0086	0.898223	0.0891	0.0142629	4.18499e-10	0.0123457	0.096541	0.898244	0.898244	0.947227	9
PTGES2	pQTL_FENLAND	X18458_4_PTGES2	9	128120693	rs13283456	9	128122474	T	C	0.21235	-0.0073	0.0116	0.529146	-0.2269	0.016126	5.76901e-45	0.0321728	0.051175	0.529557	0.529557	0.784274	9
PTGFRN	pQTL_FENLAND	X12727_7_PTGFRN	1	116909916	rs4233450	1	116947639	T	G	0.83697	0.0039	0.0107	0.715495	0.7066	0.0159	0	0.00551939	0.0151434	0.715504	0.0490401	0.600943	20
PTGR1	pQTL_FENLAND	X19617_5_PTGR1	9	111549722	rs59165439	9	111595672	T	C	0.242319	-0.0035	0.0093	0.706661	-0.6647	0.0141	0	0.00526553	0.0139917	0.70667	0.636964	0.277804	20
PTHLH	pQTL_FENLAND	X2962_50_PTHLH	12	27958084	rs12049916	12	28207052	A	G	0.767141	-0.0028	0.0093	0.763357	-0.1802	0.0153818	1.06601e-31	0.0155383	0.0516264	0.763433	0.673042	0.962784	20
PTK7	pQTL_FENLAND	X9525_1_PTK7	6	43076307	rs140147428	6	43099306	T	C	0.03726	0.0718	0.0228	0.00163761	0.4105	0.0351551	1.67401e-31	0.174909	0.0575264	0.00236192	0.00103867	0.86513	20
PTN	pQTL_FENLAND	X3045_72_PTN	7	137227341	rs10250267	7	137327035	A	G	0.427652	0.0064	0.0083	0.440657	0.1694	0.0113707	3.40096e-50	0.0377804	0.049062	0.441268	0.596631	0.342278	20
PTPN7	pQTL_FENLAND	X14688_6_PTPN7	1	202147013	rs76841249	1	202128181	T	C	0.01302	0.0132	0.0484	0.785063	-0.411	0.057561	9.31599e-13	-0.0321168	0.117847	0.785216	0.785216	0.990297	12
PTPN9	pQTL_FENLAND	X12633_3_PTPN9	15	75463251	rs77716675	15	75489213	A	G	0.7337	-0.0141	0.009	0.117193	0.1558	0.0150377	3.74601e-25	-0.0905006	0.0584231	0.121368	0.00496805	0.56494	20
PTPRJ	pQTL_FENLAND	X8250_2_PTPRJ	11	47980425	rs67277976	11	48254274	A	C	0.983731	-0.0169	0.0309	0.58443	0.3419	0.0452865	4.36201e-14	-0.0494297	0.0906141	0.585412	0.585412	0.968067	16
PTPRS	pQTL_FENLAND	X6049_64_PTPRS	19	5158495	rs55763631	19	5293572	A	C	0.040669	-0.0101	0.024	0.673877	0.2109	0.0338861	4.853e-10	-0.04789	0.114058	0.674577	0.674577	0.66145	3
PTPRU	pQTL_FENLAND	X8337_65_PTPRU	1	29236516	rs10737387	1	29313305	T	C	0.281656	-0.0042	0.0098	0.668235	-0.1388	0.0144217	6.30901e-22	0.0302594	0.0706752	0.668544	0.657212	0.844067	14
PXDN	pQTL_FENLAND	X13463_1_PXDN	2	1631887	rs7588729	2	1704730	A	C	0.517309	-0.0011	0.0086	0.898223	0.1394	0.0129739	6.27896e-27	-0.00789096	0.0616973	0.89823	0.131599	0.0907388	20
PYGL	pQTL_FENLAND	X11441_11_PYGL	14	50857891	rs883699	14	50936043	T	C	0.363545	-0.0173	0.0085	0.0418213	-0.1402	0.0127089	2.688e-28	0.123395	0.0616509	0.0453369	0.320311	0.604708	20
PZP	pQTL_FENLAND	X6580_29_PZP	12	9148840	rs1035849	12	9209572	T	C	0.320292	0.0118	0.0085	0.165065	-0.3679	0.009	0	-0.0320739	0.0231174	0.165309	0.557021	0.452454	20
QDPR	pQTL_FENLAND	X11257_1_QDPR	4	17460261	rs28458311	4	17522284	A	T	0.746898	-0.0023	0.0098	0.814446	0.5057	0.0137	2.92223e-298	-0.00454815	0.0193795	0.81445	0.408527	0.648877	20
QPCT	pQTL_FENLAND	X7849_3_QPCT	2	37342827	rs12467820	2	37345663	T	G	0.49839	0.0082	0.0082	0.31731	-0.1961	0.0126139	1.68401e-54	-0.0418154	0.0419018	0.31831	0.705811	0.073316	20
QPCTL	pQTL_FENLAND	X8866_53_QPCTL	19	45692403	rs17850756	19	45703004	A	G	0.3348	-0.0024	0.0089	0.78742	-0.2622	0.0131953	7.2981e-88	0.00915332	0.0339467	0.787439	0.0361714	0.0991692	20
QSOX2	pQTL_FENLAND	X8397_147_QSOX2	9	136206333	rs10858248	9	136216478	A	G	0.496286	0.0082	0.0083	0.323176	0.3491	0.0129	2.7583e-161	0.023489	0.0237913	0.323499	0.585209	0.753388	20
RAB1A	pQTL_FENLAND	X19223_6_RAB1A	2	65070696	rs7563881	2	65158458	T	C	0.249298	0.0104	0.0094	0.268561	-0.1289	0.0150853	1.288e-17	-0.0806827	0.0735335	0.272544	0.272544	0.0394445	20
RAB22A	pQTL_FENLAND	X12408_333_RAB22A	20	58309715	rs12480383	20	58312100	T	C	0.062137	0.0373	0.0163	0.0221175	0.213	0.0243723	2.343e-18	0.175117	0.0791057	0.0268484	0.0820725	0.554099	7
RAB2A	pQTL_FENLAND	X16857_2_RAB2A	8	60516936	rs6995515	8	60598807	A	C	0.629312	0.0204	0.0082	0.0128534	-0.0729	0.0130921	2.573e-08	-0.279835	0.123199	0.0231223	0.0231223	0.762446	20
RAB2B	pQTL_FENLAND	X19253_82_RAB2B	14	21459020	rs59852035	14	21464324	T	C	0.861208	-0.0164	0.0126	0.193057	0.1506	0.0194761	1.054e-14	-0.108898	0.0848423	0.199306	0.199306	0.312441	15
RAB31	pQTL_FENLAND	X13597_20_RAB31	18	9708275	rs12607866	18	9696477	T	C	0.7338	-0.0068	0.0099	0.492165	-0.3484	0.0141336	3.64008e-134	0.0195178	0.0284266	0.492333	0.986163	0.900649	20
RAB6B	pQTL_FENLAND	X14271_23_RAB6B	3	133824235	rs10212397	3	133888296	A	G	0.154902	0.0076	0.011	0.489623	-0.4532	0.0174451	8.61985e-149	-0.0167696	0.0242804	0.489776	0.774011	0.946938	20
RABEPK	pQTL_FENLAND	X13599_15_RABEPK	9	125200542	rs72767007	9	125156554	A	G	0.153315	-0.017	0.0116	0.14278	0.1168	0.0190295	8.36599e-10	-0.145548	0.102107	0.154028	0.154028	0.660288	20
RAD51D	pQTL_FENLAND	X12554_10_RAD51D	17	35092221	rs4796033	17	35106468	T	C	0.1362	-0.0131	0.0113	0.246337	-0.1066	0.018631	1.055e-08	0.122889	0.108158	0.255871	0.255871	0.504975	11
RALB	pQTL_FENLAND	X18432_32_RALB	2	120240064	rs6722943	2	120268025	T	C	0.691187	-0.0134	0.0087	0.123504	-0.2262	0.0141604	1.93399e-57	0.0592396	0.0386399	0.125246	0.0548773	0.472427	20
RAP1GDS1	pQTL_FENLAND	X14106_46_RAP1GDS1	4	98261384	rs4699632	4	98428176	A	G	0.93922	0.0019	0.0153	0.90117	0.2066	0.0253381	3.529e-16	0.00919652	0.0740647	0.901182	0.901182	0.330587	20
RARRES1	pQTL_FENLAND	X8398_277_RARRES1	3	158696892	rs73015669	3	158738529	A	C	0.149429	0.0043	0.0115	0.708469	1.398	0.013	0	0.00307582	0.00822609	0.708471	0.609712	0.225975	20
RARRES2	pQTL_FENLAND	X3079_62_RARRES2	7	150338317	rs3735167	7	150342466	T	C	0.257015	0.0173	0.0093	0.0628551	0.3405	0.0149396	5.54003e-115	0.0508076	0.0274036	0.063732	0.21232	0.710716	19
RBM17	pQTL_FENLAND	X17391_10_RBM17	10	6089034	rs7096838	10	6095120	T	C	0.962731	0	0.0204	1	0.5926	0.0329913	3.84608e-72	0	0.0344246	1	0.298125
RBP1	pQTL_FENLAND	X19279_42_RBP1	3	139517434	rs2071387	3	139538761	A	G	0.82	0.0016	0.0106	0.88002	-0.1497	0.0170377	1.544e-18	-0.010688	0.0708187	0.880038	0.880038	0.374924	20
RBP4	pQTL_FENLAND	X15633_6_RBP4	10	93591687	rs11187539	10	93587181	A	G	0.379844	0.0042	0.0087	0.629267	-0.1275	0.0132658	7.17002e-22	-0.0329412	0.0683213	0.629699	0.629699	0.649493	20
RBP5	pQTL_FENLAND	X19241_31_RBP5	12	7115736	rs2290239	12	7123655	A	G	0.686644	0.0076	0.0093	0.413812	0.1897	0.013461	4.21796e-45	0.0400633	0.0491071	0.414595	0.127986	0.288766	20
RBP7	pQTL_FENLAND	X14208_3_RBP7	1	9997206	rs1220424	1	9941922	A	T	0.78979	0.0193	0.0096	0.0443871	0.2213	0.0162016	1.78097e-42	0.0872119	0.0438474	0.0467025	0.00198273	0.00869695	20
RECQL	pQTL_FENLAND	X11431_235_RECQL	12	21468910	rs74626198	12	21543317	T	C	0.9718	0.0289	0.0341	0.396712	0.259	0.0373669	4.17099e-12	0.111583	0.132641	0.400212	0.400212
REG1A	pQTL_FENLAND	X13095_51_REG1A	2	79120362	rs34649458	2	79096424	A	G	0.054684	0.0366	0.0206	0.0756178	0.5688	0.028788	6.81804e-87	0.064346	0.0363627	0.0768006	0.415152	0.66848	20
REG1B	pQTL_FENLAND	X16770_3_REG1B	2	79085023	rs11126696	2	79096762	A	G	0.380161	0.0022	0.0084	0.793395	-0.269	0.0136571	2.30104e-86	-0.00817844	0.0312295	0.793413	0.60448	0.964841	20
REG3A	pQTL_FENLAND	X15304_1_REG3A	2	79157003	rs4459759	2	79170240	A	G	0.06065	-0.0311	0.0183	0.0892338	0.4466	0.0290305	2.10102e-53	-0.0696373	0.0412255	0.0911854	0.519406	0.457104	20
REG3G	pQTL_FENLAND	X15476_6_REG3G	2	79025686	rs2861742	2	79080691	A	G	0.256153	-0.0012	0.009	0.89393	0.4818	0.0142	2.44102e-252	-0.00249066	0.0186801	0.893931	0.506104	0.82104	20
REG4	pQTL_FENLAND	X11102_22_REG4	1	119794017	rs79795228	1	119816663	A	C	0.0179	-0.0248	0.0398	0.533209	0.4684	0.0515357	1.001e-19	-0.0529462	0.0851696	0.534168	0.0372024	0.199808	11
RELT	pQTL_FENLAND	X14112_40_RELT	11	73376399	rs11824050	11	73300061	A	C	0.22011	0.0042	0.0096	0.661749	0.102	0.0163311	4.218e-10	0.0411765	0.0943483	0.662524	0.662524	0.185003	20
REN	pQTL_FENLAND	X3396_54_REN	1	204154819	rs3014620	1	204389944	T	C	0.96815	0.0151	0.0243	0.534337	-0.2419	0.0377378	1.455e-10	-0.0624225	0.100926	0.536246	0.178101	0.86248	6
RET	pQTL_FENLAND	X3220_40_RET	10	43077064	rs2796561	10	42859493	A	T	0.307742	-0.01	0.0087	0.250381	0.4044	0.0134	4.45399e-200	-0.024728	0.021529	0.250724	0.693351	0.337951	20
RETN	pQTL_FENLAND	X3046_31_RETN	19	7669049	rs3745368	19	7670411	A	G	0.03113	-0.0026	0.0237	0.912644	-0.5019	0.0406376	4.83295e-35	0.00518031	0.0472224	0.912647	0.918841	0.278088	4
REXO2	pQTL_FENLAND	X13590_1_REXO2	11	114439435	rs7117153	11	114429280	A	G	0.155681	-0.0145	0.0119	0.223039	-0.1711	0.0170128	8.54294e-24	0.0847458	0.0700586	0.226416	0.60816	0.335313	20
RFK	pQTL_FENLAND	X13059_33_RFK	9	76385526	rs680729	9	76707804	A	G	0.241224	0.0008	0.0095	0.932889	-0.2231	0.0151574	4.87694e-49	-0.00358584	0.0425825	0.93289	0.486756	0.508503	20
RGMA	pQTL_FENLAND	X5483_1_RGMA	15	93035271	rs4778091	15	93066542	A	G	0.464387	0.0027	0.0081	0.738883	0.2094	0.0135041	3.14e-54	0.012894	0.0386909	0.738941	0.219664	0.10794	20
RGMB	pQTL_FENLAND	X3331_8_RGMB	5	98768650	rs723207	5	98453977	T	C	0.550836	-0.0041	0.0086	0.633544	0.1619	0.0132624	2.83601e-34	-0.0253243	0.0531597	0.633803	0.343433	0.496788	20
RGS18	pQTL_FENLAND	X13982_33_RGS18	1	192158462	rs1175169	1	192193819	T	C	0.508326	-0.0073	0.0083	0.37912	0.1241	0.0127412	2.03501e-22	-0.0588235	0.0671537	0.381055	0.381055	0.996154	20
RHOC	pQTL_FENLAND	X17764_108_RHOC	1	112701127	rs75939512	1	112680472	T	C	0.524209	0.0024	0.0079	0.761282	-0.1436	0.0130544	3.81499e-28	-0.0167131	0.0550349	0.76137	0.915358	0.0474813	20
RIPK2	pQTL_FENLAND	X8970_9_RIPK2	8	89757806	rs13281958	8	89758754	T	C	0.0865	-0.0174	0.0148	0.239725	0.1267	0.0220312	8.87501e-09	-0.137332	0.119227	0.249382	0.20478	0.952036	20
RMDN1	pQTL_FENLAND	X7096_30_RMDN1	8	86468257	rs13042	8	86472684	A	G	0.280518	0.008	0.0089	0.368719	-0.3473	0.0134235	1.36003e-147	-0.0230348	0.0256417	0.369007	0.448549	0.244916	20
RNASE1	pQTL_FENLAND	X7211_2_RNASE1	14	20801228	rs17254387	14	20812519	A	G	0.700957	0.0087	0.0096	0.364804	0.2141	0.0139944	7.77292e-53	0.0406352	0.0449175	0.365643	0.824651	0.671377	7
RNASE2	pQTL_FENLAND	X8394_56_RNASE2	14	20955487	rs2233859	14	20891649	A	C	0.425524	-0.0024	0.0088	0.785063	0.3231	0.0135447	9.10984e-126	-0.00742804	0.0272379	0.785077	0.934596	0.56541	20
RNASE3	pQTL_FENLAND	X15576_158_RNASE3	14	20891385	rs147307766	14	20917832	T	C	0.049011	-0.0069	0.0207	0.738883	0.7662	0.0304075	4.24005e-140	-0.00900548	0.0270188	0.738905	0.731572	0.931638	20
RNASE4	pQTL_FENLAND	X5644_60_RNASE4	14	20684560	rs12588573	14	20678425	T	C	0.213598	0.0252	0.0097	0.00937854	-0.4407	0.0155	8.07639e-178	-0.0571818	0.0221021	0.00967705	0.391093	0.327896	20
RNASE6	pQTL_FENLAND	X5646_20_RNASE6	14	20781268	rs72669422	14	20783427	A	C	0.766127	-0.0203	0.0096	0.0344655	-1.1675	0.0111	0	0.0173876	0.00822436	0.0345019	0.0859047	0.0589904	20
RNASET2	pQTL_FENLAND	X16913_8_RNASET2	6	166922113	rs11159	6	166929653	A	G	0.07105	-0.0348	0.0163	0.0327635	-0.6364	0.0247421	6.74016e-146	0.0546826	0.0257009	0.0333659	0.212448	0.204482	20
RNPEP	pQTL_FENLAND	X12386_11_RNPEP	1	201982372	rs11810017	1	201981821	T	C	0.67995	0.0063	0.0089	0.479029	-0.3211	0.0136775	7.09012e-122	-0.0196201	0.0277298	0.479229	0.54547	0.979094	20
ROBO1	pQTL_FENLAND	X5740_17_ROBO1	3	78597239	rs13083361	3	78677451	T	C	0.1987	-0.0171	0.0101	0.0904423	0.1345	0.0155261	4.60201e-18	-0.127138	0.0765137	0.0965866	0.0965866	0.61381	20
ROBO2	pQTL_FENLAND	X5116_62_ROBO2	3	75906695	rs2272163	3	77622570	A	C	0.384034	0.0048	0.0088	0.585441	-0.1107	0.0130916	2.772e-17	-0.0433604	0.0796594	0.586219	0.677311	0.0194622	20
ROR1	pQTL_FENLAND	X2590_69_ROR1	1	63774017	rs61765448	1	64146145	T	C	0.162819	0.0116	0.0111	0.296002	-0.2344	0.0174576	4.21096e-41	-0.0494881	0.0474982	0.297461	0.316102	0.387135	20
ROR2	pQTL_FENLAND	X7861_9_ROR2	9	91563091	rs10820900	9	91733326	T	C	0.34965	-0.0087	0.0087	0.31731	0.1605	0.0133524	2.77998e-33	-0.0542056	0.0543929	0.318979	0.216476	0.280289	20
RPE	pQTL_FENLAND	X12646_2_RPE	2	210002565	rs2286963	2	210195326	T	G	0.64475	-0.0103	0.0085	0.225603	0.115	0.0134633	1.322e-17	-0.0895652	0.0746531	0.230236	0.230236	0.153981	20
RPIA	pQTL_FENLAND	X12333_87_RPIA	2	88691673	rs2176053	2	88677475	T	C	0.0336	-0.0024	0.0215	0.911118	-0.6712	0.0350866	1.42603e-81	0.00357569	0.0320327	0.91112	0.70155	0.919317	10
RPN1	pQTL_FENLAND	X10490_3_RPN1	3	128619969	rs4857914	3	128631841	T	C	0.3677	-0.0111	0.0084	0.186359	-0.0861	0.0137883	4.25401e-10	0.12892	0.0997215	0.196081	0.196081	0.126922	16
RPS10	pQTL_FENLAND	X13011_20_RPS10	6	34417454	rs7774954	6	32756412	A	C	0.08125	-0.0133	0.0164	0.41738	0.1827	0.0251189	3.50501e-13	-0.0727969	0.0903209	0.420254	0.420254	0.00238152	20
RPS6KA1	pQTL_FENLAND	X12329_21_RPS6KA1	1	26529761	rs11589734	1	26534508	A	G	0.537885	-0.0237	0.008	0.00305152	0.1845	0.0133498	1.91902e-43	-0.128455	0.0443454	0.00377113	0.00377113	0.367103	20
RRAS2	pQTL_FENLAND	X12361_102_RRAS2	11	14277922	rs7952194	11	14407542	A	T	0.755294	0.0032	0.0092	0.727971	-0.1169	0.0155087	4.783e-14	-0.0273738	0.0787835	0.728248	0.62608	0.185772	20
RRBP1	pQTL_FENLAND	X9913_4_RRBP1	20	17613678	rs7270478	20	17783309	T	C	0.212397	0.0079	0.0107	0.460321	0.0982	0.0156749	3.733e-10	0.0804481	0.109715	0.46341	0.46341	0.368621	13
RRM2B	pQTL_FENLAND	X8925_25_RRM2B	8	102204502	rs16869295	8	102232371	A	C	0.936381	-0.0123	0.0156	0.430427	-0.4685	0.0252062	4.11702e-77	0.026254	0.0333277	0.430841	0.4798	0.468214	19
RSPO1	pQTL_FENLAND	X16614_27_RSPO1	1	37611350	rs36043533	1	37613845	T	G	0.944545	0.0375	0.0183	0.0404445	-0.4028	0.0270218	2.99203e-50	-0.0930983	0.0458592	0.0423476	0.0206836	0.0916056	20
RSPO3	pQTL_FENLAND	X8427_118_RSPO3	6	127118671	rs4644087	6	127160009	A	C	0.4565	-0.0075	0.0081	0.354484	-0.3385	0.0126	5.62264e-159	0.0221566	0.0239433	0.35477	0.437364	0.74277	20
RSPO4	pQTL_FENLAND	X8464_31_RSPO4	20	958452	rs75904281	20	963194	T	C	0.0151	0.0261	0.052	0.615722	-0.4366	0.0524094	8.04599e-17	-0.0597801	0.119318	0.616361	0.917052
RTN4IP1	pQTL_FENLAND	X18180_58_RTN4IP1	6	106570771	rs7756087	6	106591553	T	C	0.345035	0.0195	0.0087	0.0250015	0.1406	0.0129469	1.79201e-27	0.138691	0.0631819	0.0281555	0.105646	0.321738	20
RTN4R	pQTL_FENLAND	X5105_2_RTN4R	22	20241415	rs175206	22	20186003	C	G	0.747153	-0.0085	0.0092	0.355532	-0.3413	0.0152325	3.43996e-111	0.0249048	0.0269787	0.35594	0.0341932	0.0944416	20
RTP4	pQTL_FENLAND	X18315_38_RTP4	3	187368385	rs1878861	3	187375904	A	G	0.6124	0.0038	0.0087	0.66227	-0.4567	0.0124	5.97003e-297	-0.00832056	0.019051	0.662292	0.0628913	0.114215	20
S100A11	pQTL_FENLAND	X14011_17_S100A11	1	152032506	rs3001979	1	152077582	T	C	0.043415	-0.003	0.0219	0.891042	0.213	0.0350369	1.207e-09	-0.0140845	0.102843	0.891069	0.891069	0.204121	9
S100A12	pQTL_FENLAND	X5852_6_S100A12	1	153373711	rs3014874	1	153365467	A	G	0.2702	-0.0036	0.0109	0.741192	-0.2694	0.0149602	1.692e-72	0.013363	0.0404671	0.741234	0.042911	0.475394	5
S100A14	pQTL_FENLAND	X17828_3_S100A14	1	153614255	rs9330298	1	153617778	A	C	0.48939	-0.0054	0.0089	0.544022	-0.1126	0.0136403	1.52e-16	0.0479574	0.0792541	0.545106	0.545106	0.348716	20
S100A16	pQTL_FENLAND	X17836_17_S100A16	1	153606886	rs35760493	1	153624127	A	G	0.464617	-0.0107	0.0089	0.229268	0.1827	0.0129232	2.235e-45	-0.058566	0.0488896	0.230947	0.253512	0.119653	20
S100A2	pQTL_FENLAND	X11969_5_S100A2	1	153561108	rs6671398	1	153563033	A	G	0.955659	-0.0294	0.0197	0.135598	0.3374	0.0308965	9.21505e-28	-0.0871369	0.0589304	0.139236	0.139236	0.277802	20
S100A7	pQTL_FENLAND	X7916_10_S100A7	1	153457744	rs3014811	1	153412840	T	C	0.939237	-0.0106	0.0185	0.566663	-1.3318	0.0247	0	0.00795915	0.0138918	0.566685	0.288361	0.524331	20
SAA1	pQTL_FENLAND	X15515_2_SAA1	11	18266260	rs11024589	11	18256876	A	C	0.914496	0.0028	0.0136	0.836883	0.6928	0.0215	8.33872e-228	0.00404157	0.0196309	0.836886	0.206561	0.0995406	20
SAA2	pQTL_FENLAND	X18832_65_SAA2	11	18239223	rs11024589	11	18256876	A	C	0.914496	0.0028	0.0136	0.836883	0.6126	0.0224	1.13395e-164	0.00457068	0.0222011	0.836887	0.139897	0.104493	20
SAA4	pQTL_FENLAND	X15516_12_SAA4	11	18231355	rs7117484	11	18226667	A	G	0.525428	0.0007	0.0086	0.935128	-0.6788	0.0118	0	-0.00103123	0.0126694	0.935128	0.12297	0.776329	20
SAR1A	pQTL_FENLAND	X17726_3_SAR1A	10	70147289	rs4746023	10	70152908	A	G	0.440741	0.0129	0.0081	0.111252	0.1762	0.0122015	2.863e-47	0.0732123	0.0462492	0.113423	0.113423	0.458573	20
SARS2	pQTL_FENLAND	X12348_46_SARS2	19	38915266	rs10425217	19	38927012	T	C	0.393868	0.0186	0.0084	0.0268091	0.2785	0.0128034	6.61e-105	0.0667864	0.0303175	0.0276017	0.103354	0.40658	20
SAT2	pQTL_FENLAND	X12524_18_SAT2	17	7626234	rs858522	17	7623569	A	C	0.576564	-0.0135	0.0081	0.0955807	-0.4588	0.0128	2.30128e-281	0.0294246	0.0176738	0.0959391	7.64878e-05	0.0957364	20
SBDS	pQTL_FENLAND	X3866_7_SBDS	7	66987680	rs79344818	7	66988489	A	G	0.96165	-0.0273	0.0227	0.229114	0.4005	0.0330109	7.118e-34	-0.0681648	0.0569569	0.231393	0.453773	0.865144	20
SCARA5	pQTL_FENLAND	X10419_1_SCARA5	8	27869883	rs2726948	8	27951870	A	C	0.266945	0.0082	0.0091	0.367536	-0.2166	0.0146171	1.11699e-49	-0.0378578	0.0420905	0.36842	0.336251	0.242716	20
SCARF1	pQTL_FENLAND	X5129_12_SCARF1	17	1633858	rs2272011	17	1638896	A	G	0.5943	-0.008	0.0084	0.340904	-0.2865	0.0123907	2.76992e-118	0.0279232	0.0293442	0.341313	0.796985	0.739943	20
SCARF2	pQTL_FENLAND	X8956_96_SCARF2	22	20424584	rs738084	22	20423776	A	G	0.198353	-0.006	0.0109	0.582005	-0.255	0.015864	3.877e-58	0.0235294	0.0427702	0.582226	0.210885	0.0925255	20
SCG3	pQTL_FENLAND	X7957_2_SCG3	15	51681492	rs1456295	15	51687458	T	C	0.760532	0.0087	0.0094	0.354689	0.5312	0.014	0	0.016378	0.017701	0.354832	0.412294	0.0279963	20
SCGB3A1	pQTL_FENLAND	X6252_62_SCGB3A1	5	180590105	rs307802	5	180592237	T	C	0.5975	0.0022	0.0087	0.800366	-0.1398	0.0136394	1.187e-24	-0.0157368	0.0622507	0.800425	0.742534	0.329104	20
SCIN	pQTL_FENLAND	X12684_5_SCIN	7	12570577	rs7782451	7	12564360	T	C	0.588971	0.0035	0.0082	0.669504	0.1275	0.0130143	1.161e-22	0.027451	0.0643747	0.669798	0.669798	0.145197	20
SCO2	pQTL_FENLAND	X16851_50_SCO2	22	50523568	rs11479	22	50525807	A	G	0.087847	0.0172	0.0141	0.222519	-0.3664	0.0216534	3.14397e-64	-0.0469432	0.0385824	0.223718	0.0121405	0.363343	20
SCUBE1	pQTL_FENLAND	X8989_40_SCUBE1	22	43197280	rs2744874	22	43319856	T	C	0.85905	0.0023	0.0114	0.840109	-0.2082	0.0173406	3.28401e-33	-0.0110471	0.0547628	0.840131	0.527655	0.345622	20
SCUBE3	pQTL_FENLAND	X16773_29_SCUBE3	6	35213956	rs7764636	6	35156038	C	G	0.729092	-0.0185	0.0091	0.0420558	0.2566	0.0146968	2.91304e-68	-0.0720967	0.0357034	0.0434535	4.7255e-06	0.00595116	20
SDCBP2	pQTL_FENLAND	X19261_12_SDCBP2	20	1309909	rs6109526	20	1342548	T	C	0.659674	0.0003	0.0089	0.97311	-0.1015	0.0130243	6.537e-15	-0.00295567	0.0876856	0.97311	0.97311	0.431216	20
SDF2	pQTL_FENLAND	X15333_11_SDF2	17	28648346	rs704	17	28367840	A	G	0.4769	-0.0038	0.008	0.634787	0.3094	0.0132937	8.08026e-120	-0.0122818	0.0258619	0.634857	0.927974	0.965755	20
SDF2L1	pQTL_FENLAND	X6990_44_SDF2L1	22	21642302	rs73166641	22	21643991	A	G	0.0128	0.038	0.0418	0.363302	1.0037	0.0555007	4.22596e-73	0.0378599	0.0416985	0.363908	0.553315	0.515771	11
SDSL	pQTL_FENLAND	X17777_31_SDSL	12	113422380	rs113152874	12	113429268	C	G	0.030917	0.0373	0.0303	0.218314	1.397	0.0417	4.63014e-246	0.0267001	0.021704	0.218625	0.144313	0.55377	14
SEC22A	pQTL_FENLAND	X13713_164_SEC22A	3	123201927	rs7614713	3	123184071	A	G	0.794402	-0.005	0.0097	0.606229	-0.0934	0.0156868	2.616e-09	0.0535332	0.104243	0.607572	0.607572	0.632575	20
SELE	pQTL_FENLAND	X3470_1_SELE	1	169722640	rs2298900	1	169699879	A	G	0.6544	0.0113	0.0086	0.188862	-0.1253	0.0138817	1.776e-19	-0.0901836	0.0693587	0.193516	0.332514	0.482952	20
SELL	pQTL_FENLAND	X4831_4_SELL	1	169690665	rs4140655	1	169697456	A	T	0.732293	-0.0098	0.0092	0.286778	0.5546	0.0136	0	-0.0176704	0.0165942	0.286942	0.945375	0.451178	20
SELP	pQTL_FENLAND	X4154_57_SELP	1	169588849	rs6136	1	169594713	T	G	0.8852	0.0136	0.014	0.331335	0.3017	0.0197067	6.60808e-53	0.0450779	0.046497	0.332306	0.314761	0.628249	15
SELPLG	pQTL_FENLAND	X11266_8_SELPLG	12	108621895	rs73191242	12	108620180	A	G	0.202836	-0.0037	0.0105	0.724553	-0.2317	0.0158553	2.30599e-48	0.0159689	0.0453304	0.724629	0.0878857	0.155851	20
SEMA3C	pQTL_FENLAND	X6448_36_SEMA3C	7	80742538	rs7783868	7	80954166	A	G	0.564298	-0.0037	0.0087	0.670627	0.1426	0.0133876	1.713e-26	-0.0259467	0.0610584	0.670874	0.394071	0.707194	20
SEMA3E	pQTL_FENLAND	X5363_51_SEMA3E	7	83363238	rs56921187	7	83393135	A	G	0.12125	0.0141	0.0124	0.255498	-1.1337	0.0174	0	-0.0124372	0.0109393	0.25557	0.929228	0.961214	20
SEMA3G	pQTL_FENLAND	X5628_21_SEMA3G	3	52433035	rs2016575	3	52443064	T	C	0.185356	0.0074	0.0107	0.489196	0.3821	0.0173835	4.41015e-107	0.0193667	0.028017	0.489411	0.285743	0.825784	20
SEMA4A	pQTL_FENLAND	X16915_153_SEMA4A	1	156147366	rs372266718	1	156179474	T	C	0.600111	0.0111	0.0085	0.191593	-0.1778	0.0137694	3.81802e-38	-0.0624297	0.0480504	0.193856	0.029269	0.00373914	20
SEMA4D	pQTL_FENLAND	X5737_61_SEMA4D	9	89360787	rs45464494	9	89379518	T	C	0.0781	-0.0116	0.0144	0.420499	-1.4919	0.0204	0	0.00777532	0.00965271	0.420527	0.83502	0.529892	20
SEMA5A	pQTL_FENLAND	X13132_14_SEMA5A	5	9035033	rs17329324	5	9547846	C	G	0.904042	0.0233	0.0153	0.12779	-1.5247	0.0173	0	-0.0152817	0.0100363	0.127847	0.78887	0.97408	20
SEMA6A	pQTL_FENLAND	X7945_10_SEMA6A	5	116443555	rs17139876	5	116477017	T	C	0.956365	-0.0166	0.0226	0.462636	-0.2223	0.0337581	4.546e-11	0.0746739	0.102295	0.465399	0.465399	0.326299	15
SEMA6B	pQTL_FENLAND	X5121_3_SEMA6B	19	4542593	rs35862884	19	4546941	A	T	0.441493	0.008	0.0106	0.450419	0.0999	0.0137594	3.857e-13	0.0800801	0.106678	0.45285	0.45285	0.145161	8
SEMA7A	pQTL_FENLAND	X7019_13_SEMA7A	15	74409289	rs149705756	15	74334088	A	G	0.010202	-0.0566	0.0514	0.270824	-0.373	0.0659587	1.558e-08	0.151743	0.14039	0.279757	0.279757
SEPSECS	pQTL_FENLAND	X17357_33_SEPSECS	4	25120014	rs4697093	4	25113724	T	C	0.042084	0.0177	0.0198	0.371354	-0.3847	0.0306681	4.289e-36	-0.0460099	0.0515992	0.372565	0.609147	0.712742	20
SERPINA1	pQTL_FENLAND	X3580_25_SERPINA1	14	94376747	rs28929474	14	94378610	T	C	0.02055	-0.1338	0.0302	9.40307e-06	-1.9024	0.0422	0	0.0703322	0.0159512	1.03743e-05	0.00145929	0.00426294	20
SERPINA10	pQTL_FENLAND	X13119_26_SERPINA10	14	94280460	rs56201169	14	94288970	C	G	0.836234	0.0054	0.0106	0.610448	-0.9442	0.0153	0	-0.00571913	0.0112268	0.61046	0.133109	0.866137	20
SERPINA11	pQTL_FENLAND	X9002_36_SERPINA11	14	94442464	rs1885066	14	94450723	T	C	0.176321	-0.004	0.0112	0.720985	-0.2947	0.0146509	5.48004e-90	0.0135731	0.0380107	0.721027	0.271053	0.788536	20
SERPINA12	pQTL_FENLAND	X6551_94_SERPINA12	14	94487274	rs4900235	14	94522365	T	C	0.211818	0.0138	0.0099	0.163336	0.6235	0.0149	0	0.0221331	0.0158869	0.163569	0.164588	0.261797	20
SERPINA3	pQTL_FENLAND	X4153_11_SERPINA3	14	94612384	rs8023057	14	94631219	A	G	0.824546	0.0381	0.0109	0.000473329	0.5171	0.0171	7.11297e-201	0.0736801	0.0212194	0.000516033	5.21673e-05	0.783202	20
SERPINA4	pQTL_FENLAND	X3449_58_SERPINA4	14	94561442	rs10146582	14	94571441	A	G	0.22002	0.0059	0.0095	0.534565	0.6427	0.0152	0	0.00918002	0.014783	0.534609	0.0658068	0.0274202	20
SERPINA5	pQTL_FENLAND	X3389_7_SERPINA5	14	94561442	rs6119	14	94587675	A	G	0.90105	0.0394	0.0137	0.00402862	-0.5644	0.0216446	6.85996e-150	-0.0698086	0.0244207	0.00425543	0.00526174	0.422696	20
SERPINA9	pQTL_FENLAND	X7266_4_SERPINA9	14	94462717	rs11628722	14	94464768	A	G	0.156888	0.0165	0.0108	0.126568	0.1845	0.0169714	1.58002e-27	0.0894309	0.0591118	0.130302	0.397626	0.156786	20
SERPINB1	pQTL_FENLAND	X10737_96_SERPINB1	6	2832332	rs11242805	6	2861558	A	C	0.51298	0.0004	0.0083	0.961563	0.0876	0.0127138	5.57299e-12	0.00456621	0.0947512	0.961564	0.961564	0.974321	20
SERPINB13	pQTL_FENLAND	X18841_1_SERPINB13	18	63586989	rs77157727	18	63586727	A	G	0.0356	-0.0124	0.0275	0.652055	-0.3118	0.0368754	2.77901e-17	0.0397691	0.0883229	0.652516	0.759847	0.966883	9
SERPINB5	pQTL_FENLAND	X15417_3_SERPINB5	18	63476958	rs12454742	18	63489373	C	G	0.693734	0.0132	0.0086	0.124812	0.1947	0.0144182	1.485e-41	0.0677966	0.0444549	0.127243	0.210493	0.67831	20
SERPINB8	pQTL_FENLAND	X19130_81_SERPINB8	18	63970029	rs1006754	18	63964213	T	C	0.203593	-0.0016	0.0102	0.875353	-0.3854	0.0152908	3.56e-140	0.00415153	0.0264665	0.875355	0.731173	0.86088	20
SERPINE1	pQTL_FENLAND	X2925_9_SERPINE1	7	101127104	rs2227631	7	101126257	A	G	0.6004	-0.0109	0.0082	0.183759	0.1032	0.0132392	6.43899e-15	-0.10562	0.0806044	0.190077	0.311971	0.063998	15
SERPINE2	pQTL_FENLAND	X19154_41_SERPINE2	2	223975045	rs13412535	2	224010157	A	G	0.2302	-0.0086	0.011	0.434321	-0.8898	0.0134	0	0.00966509	0.0123632	0.434353	0.859951	0.397631	20
SERPINF1	pQTL_FENLAND	X9211_19_SERPINF1	17	1762029	rs62088172	17	1762959	T	C	0.35298	0.0228	0.0086	0.00802152	-0.367	0.013	2.45164e-175	-0.0621253	0.0235363	0.00830164	0.10037	0.0210749	20
SERPINF2	pQTL_FENLAND	X3024_18_SERPINF2	17	1742836	rs11078597	17	1715069	T	C	0.81385	0.0344	0.0106	0.00117334	0.3283	0.0166619	2.00904e-86	0.104782	0.0327226	0.00136411	0.0490288	0.116649	20
SERPING1	pQTL_FENLAND	X4479_14_SERPING1	11	57597387	rs11606677	11	57615904	A	G	0.275826	-0.0273	0.0092	0.00300338	-0.8876	0.0124	0	0.0307571	0.0103739	0.00302836	0.00974543	0.289805	20
SERPINH1	pQTL_FENLAND	X10800_15_SERPINH1	11	75562056	rs602003	11	75613733	A	G	0.420338	0.0134	0.0085	0.114917	-0.1356	0.0124078	8.414e-28	-0.0988201	0.0633332	0.118684	0.229482	0.31833	20
SEZ6L	pQTL_FENLAND	X19563_3_SEZ6L	22	26169462	rs595817	22	26370058	T	C	0.8203	0.0018	0.0109	0.868836	0.1365	0.0165523	1.62999e-16	0.0131868	0.0798695	0.868862	0.845147	0.282077	20
[truncated: 18,016 more rows]
