# Supplementary material for: A Multi-Omics-Based Exploration of the Predictive Role of MSMB in Prostate Cancer Recurrence: A Study Using Bayesian Inverse Convolution and 10 Machine Learning Combinations
Source: Biomedicines. 2025 Feb 16;13(2):487. doi: 10.3390/biomedicines13020487 (PMC11853722; doi:10.3390/biomedicines13020487)
Supplement: Supplementary file 1 [file biomedicines-13-00487-s001.zip › Table S2.xlsx]

## Sheet: Table S2
Table S2.Detailed information on MSMB in SMR analysis
Gene	qtl_name	probeID	ProbeChr	Probe_bp	topSNP	topSNP_chr	topSNP_bp	A1	A2	Freq	b_GWAS	se_GWAS	p_GWAS	b_eQTL	se_eQTL	p_eQTL	b_SMR	se_SMR	p_SMR	p_SMR_multi	p_HEIDI	nsnp_HEIDI
MSMB	pQTL_INTERVAL	MSMB.10620.21.3	10	51556035	rs10993994	10	46046326	T	C	0.3899	0.2075	0.008	2.51602e-148	-0.9821	0.0189	0	-0.211282	0.00910421	3.8643e-119	2.66017e-92	0.0285003	10
MSMB	pQTL_FENLAND	X10620_21_MSMB	10	46048178	rs10993994	10	46046326	T	C	0.3899	0.2075	0.008	2.51602e-148	-0.9238	0.0093	0	-0.224616	0.00895024	5.49068e-139	3.76079e-76	0.0196764	10
Gene：gene name;qtl_name:Name of the QTL dataset;probeID:Probe ID number;ProbeChr:probe chromosome;Probe_bp:probe position;topSNP:SNP name;topSNP_chr:SNP chromosome;topSNP_bp:SNP position;A1:the effect (coded) allele;A2:the other allele;Freq:frequency of the effect allele (estimated from the reference samples);b_GWAS:effect size from GWAS;se_GWAS:SE from GWAS;p_GWAS:p-value from GWAS;b_eQTL:effect…
