# Supplementary material for: A Multi-Omics-Based Exploration of the Predictive Role of MSMB in Prostate Cancer Recurrence: A Study Using Bayesian Inverse Convolution and 10 Machine Learning Combinations
Source: Biomedicines. 2025 Feb 16;13(2):487. doi: 10.3390/biomedicines13020487 (PMC11853722; doi:10.3390/biomedicines13020487)
Supplement: Supplementary file 1 [file biomedicines-13-00487-s001.zip › Table S3.xlsx]

## Sheet: Table S3
Table S3.Summary of published information on 102 prognostic models
model	PMID	Cancer	Author	Coef	symbol
He.14.FIO.36249009	36249009	PRAD	He.14.FIO	-4.47766	CLOCK
He.14.FIO.36249009	36249009	PRAD	He.14.FIO	1.29384	NUP160
He.14.FIO.36249009	36249009	PRAD	He.14.FIO	0.846131	MIS18BP1
He.14.FIO.36249009	36249009	PRAD	He.14.FIO	1.06447	DYNC1LI2
He.14.FIO.36249009	36249009	PRAD	He.14.FIO	-0.137	MAPK1
He.14.FIO.36249009	36249009	PRAD	He.14.FIO	1.57475	SETD2
He.14.FIO.36249009	36249009	PRAD	He.14.FIO	-4.0536	ARID4B
He.14.FIO.36249009	36249009	PRAD	He.14.FIO	0.566258	ARID1A
He.14.FIO.36249009	36249009	PRAD	He.14.FIO	1.13168	ZNF654
He.14.FIO.36249009	36249009	PRAD	He.14.FIO	12.0527	SYNJ1
He.14.FIO.36249009	36249009	PRAD	He.14.FIO	3.88187	C18orf25
He.14.FIO.36249009	36249009	PRAD	He.14.FIO	-2.81564	MBTPS2
He.14.FIO.36249009	36249009	PRAD	He.14.FIO	-0.577996	XIAP
He.14.FIO.36249009	36249009	PRAD	He.14.FIO	-6.4369	ZNF678
Luo.2.FIE.36246902	36246902	PRAD	Luo.2.FIE	0.79	CLCN2
Luo.2.FIE.36246902	36246902	PRAD	Luo.2.FIE	-0.136	CLCN6
Liu.7.AGI.36103249	36103249	PRAD	Liu.7.AGI	-0.374664	FBXL22
Liu.7.AGI.36103249	36103249	PRAD	Liu.7.AGI	0.907	MTA1
Liu.7.AGI.36103249	36103249	PRAD	Liu.7.AGI	-0.211104	TP53
Liu.7.AGI.36103249	36103249	PRAD	Liu.7.AGI	-0.493165	RORC
Liu.7.AGI.36103249	36103249	PRAD	Liu.7.AGI	0.473024	DRD4
Liu.7.AGI.36103249	36103249	PRAD	Liu.7.AGI	-0.231533	PPARGC1A
Liu.7.AGI.36103249	36103249	PRAD	Liu.7.AGI	-0.522117	ZFHX3
Chen.22.FIG.36035150	36035150	PRAD	Chen.22.FIG	-0.0299179	ADRA2C
Chen.22.FIG.36035150	36035150	PRAD	Chen.22.FIG	0.320878	AKAP12
Chen.22.FIG.36035150	36035150	PRAD	Chen.22.FIG	0.157921	C3
Chen.22.FIG.36035150	36035150	PRAD	Chen.22.FIG	0.133671	CCDC3
Chen.22.FIG.36035150	36035150	PRAD	Chen.22.FIG	0.048594	COMP
Chen.22.FIG.36035150	36035150	PRAD	Chen.22.FIG	-0.263512	CRISPLD2
Chen.22.FIG.36035150	36035150	PRAD	Chen.22.FIG	0.202067	EPSTI1
Chen.22.FIG.36035150	36035150	PRAD	Chen.22.FIG	0.210803	FAP
Chen.22.FIG.36035150	36035150	PRAD	Chen.22.FIG	0.0190836	FCER1G
Chen.22.FIG.36035150	36035150	PRAD	Chen.22.FIG	-0.0275656	GSTM2
Chen.22.FIG.36035150	36035150	PRAD	Chen.22.FIG	-0.124475	HLF
Chen.22.FIG.36035150	36035150	PRAD	Chen.22.FIG	-0.235914	HOXA13
Chen.22.FIG.36035150	36035150	PRAD	Chen.22.FIG	0.0633029	LRRC32
Chen.22.FIG.36035150	36035150	PRAD	Chen.22.FIG	0.135932	LTBP2
Chen.22.FIG.36035150	36035150	PRAD	Chen.22.FIG	0.203448	LUM
Chen.22.FIG.36035150	36035150	PRAD	Chen.22.FIG	0.334111	MB21D1
Chen.22.FIG.36035150	36035150	PRAD	Chen.22.FIG	0.0631829	OLR1
Chen.22.FIG.36035150	36035150	PRAD	Chen.22.FIG	-0.227346	PCDH18
Chen.22.FIG.36035150	36035150	PRAD	Chen.22.FIG	-0.0345544	PTN
Chen.22.FIG.36035150	36035150	PRAD	Chen.22.FIG	-0.0618838	SRD5A2
Chen.22.FIG.36035150	36035150	PRAD	Chen.22.FIG	0.00527587	THBS4
Chen.22.FIG.36035150	36035150	PRAD	Chen.22.FIG	-0.0883864	TMEM158
Wang.4.FIE.36034466	36034466	PRAD	Wang.4.FIE	0.0598658	E2F1
Wang.4.FIE.36034466	36034466	PRAD	Wang.4.FIE	0.256861	CDC20
Wang.4.FIE.36034466	36034466	PRAD	Wang.4.FIE	0.0388386	TYMS
Wang.4.FIE.36034466	36034466	PRAD	Wang.4.FIE	0.976915	NUP85
Mou.5.FIO.36033512	36033512	PRAD	Mou.5.FIO	-0.508	PCBP1
Mou.5.FIO.36033512	36033512	PRAD	Mou.5.FIO	1.026	PABPN1
Mou.5.FIO.36033512	36033512	PRAD	Mou.5.FIO	0.363	PTPRF
Mou.5.FIO.36033512	36033512	PRAD	Mou.5.FIO	-0.567	DANCR
Mou.5.FIO.36033512	36033512	PRAD	Mou.5.FIO	0.372	MYC
Li.4.JO.35847355	35847355	PRAD	Li.4.JO	-0.763	ADH5
Li.4.JO.35847355	35847355	PRAD	Li.4.JO	0.053	DBH
Li.4.JO.35847355	35847355	PRAD	Li.4.JO	0.013	DDC
Li.4.JO.35847355	35847355	PRAD	Li.4.JO	-0.148	GOT2
Gu.19.MM.35836112	35836112	PRAD	Gu.19.MM	3.3924	VAV2
Gu.19.MM.35836112	35836112	PRAD	Gu.19.MM	0.5622	NRP1
Gu.19.MM.35836112	35836112	PRAD	Gu.19.MM	1.1902	PRG2
Gu.19.MM.35836112	35836112	PRAD	Gu.19.MM	0.3202	JAG2
Gu.19.MM.35836112	35836112	PRAD	Gu.19.MM	-0.0801	LPL
Gu.19.MM.35836112	35836112	PRAD	Gu.19.MM	0.3631	POSTN
Gu.19.MM.35836112	35836112	PRAD	Gu.19.MM	0.7902	FSTL1
Gu.19.MM.35836112	35836112	PRAD	Gu.19.MM	0.6997	PF4
Gu.19.MM.35836112	35836112	PRAD	Gu.19.MM	0.2249	JAG1
Gu.19.MM.35836112	35836112	PRAD	Gu.19.MM	0.3681	COL3A1
Gu.19.MM.35836112	35836112	PRAD	Gu.19.MM	-0.0198	OLR1
Gu.19.MM.35836112	35836112	PRAD	Gu.19.MM	0.1602	VEGFA
Gu.19.MM.35836112	35836112	PRAD	Gu.19.MM	0.0476	VTN
Gu.19.MM.35836112	35836112	PRAD	Gu.19.MM	0.9752	S100A4
Gu.19.MM.35836112	35836112	PRAD	Gu.19.MM	-1.1699	FGFR1
Gu.19.MM.35836112	35836112	PRAD	Gu.19.MM	1.1291	LRPAP1
Gu.19.MM.35836112	35836112	PRAD	Gu.19.MM	-0.1911	CXCL6
Gu.19.MM.35836112	35836112	PRAD	Gu.19.MM	-0.4216	SERPINA5
Gu.19.MM.35836112	35836112	PRAD	Gu.19.MM	-0.3995	APP
Ju.5.FII.35812443	35812443	PRAD	Ju.5.FII	-0.332	SOCS2
Ju.5.FII.35812443	35812443	PRAD	Ju.5.FII	-0.111	EGR1
Ju.5.FII.35812443	35812443	PRAD	Ju.5.FII	0.286	RRM2
Ju.5.FII.35812443	35812443	PRAD	Ju.5.FII	-0.609	TPP1
Ju.5.FII.35812443	35812443	PRAD	Ju.5.FII	-0.748	C11orf54
Shi.18.FIG.35706452	35706452	PRAD	Shi.18.FIG	0.165161	ELOVL1
Shi.18.FIG.35706452	35706452	PRAD	Shi.18.FIG	0.520557	MYO9B
Shi.18.FIG.35706452	35706452	PRAD	Shi.18.FIG	0.110082	PDCD10
Shi.18.FIG.35706452	35706452	PRAD	Shi.18.FIG	0.318686	RPL21
Shi.18.FIG.35706452	35706452	PRAD	Shi.18.FIG	0.0657198	MAU2
Shi.18.FIG.35706452	35706452	PRAD	Shi.18.FIG	0.357851	KIF23
Shi.18.FIG.35706452	35706452	PRAD	Shi.18.FIG	0.0577563	PIK3R5
Shi.18.FIG.35706452	35706452	PRAD	Shi.18.FIG	-0.468526	FOXO1
Shi.18.FIG.35706452	35706452	PRAD	Shi.18.FIG	-0.0439524	GNE
Shi.18.FIG.35706452	35706452	PRAD	Shi.18.FIG	-0.169193	NFIA
Shi.18.FIG.35706452	35706452	PRAD	Shi.18.FIG	0.577002	ARPC2
Shi.18.FIG.35706452	35706452	PRAD	Shi.18.FIG	0.166199	HMGB2
Shi.18.FIG.35706452	35706452	PRAD	Shi.18.FIG	0.232715	NDUFV1
Shi.18.FIG.35706452	35706452	PRAD	Shi.18.FIG	0.190868	FLII
Shi.18.FIG.35706452	35706452	PRAD	Shi.18.FIG	0.148084	MIB2
Shi.18.FIG.35706452	35706452	PRAD	Shi.18.FIG	0.0844722	ARHGDIG
Shi.18.FIG.35706452	35706452	PRAD	Shi.18.FIG	0.987412	ARPC4-TTLL3
Shi.18.FIG.35706452	35706452	PRAD	Shi.18.FIG	0.985668	RP11-45M22.4
Li.5.FIO.35669428	35669428	PRAD	Li.5.FIO	0.598	BAK
Li.5.FIO.35669428	35669428	PRAD	Li.5.FIO	0.223	BAX
Li.5.FIO.35669428	35669428	PRAD	Li.5.FIO	0.8	CHMP7
Li.5.FIO.35669428	35669428	PRAD	Li.5.FIO	-0.863	GSDMB
Li.5.FIO.35669428	35669428	PRAD	Li.5.FIO	-0.155	NLRP1
Li.2.FIG.35620461	35620461	PRAD	Li.2.FIG	-0.0914985	BCAS1
Li.2.FIG.35620461	35620461	PRAD	Li.2.FIG	0.124666	KIFC2
Xu.33.FII.35603206	35603206	PRAD	Xu.33.FII	0.10051	CLSTN3
Xu.33.FII.35603206	35603206	PRAD	Xu.33.FII	0.314147	TTYH3
Xu.33.FII.35603206	35603206	PRAD	Xu.33.FII	0.124479	SLC5A6
Xu.33.FII.35603206	35603206	PRAD	Xu.33.FII	0.121703	PLCG1
Xu.33.FII.35603206	35603206	PRAD	Xu.33.FII	0.127688	MGAT4B
Xu.33.FII.35603206	35603206	PRAD	Xu.33.FII	0.343099	CPNE1
Xu.33.FII.35603206	35603206	PRAD	Xu.33.FII	-0.36546	TXNL1
Xu.33.FII.35603206	35603206	PRAD	Xu.33.FII	-0.15001	MDH1
Xu.33.FII.35603206	35603206	PRAD	Xu.33.FII	0.264311	PIK3R3
Xu.33.FII.35603206	35603206	PRAD	Xu.33.FII	-0.10354	COMMD10
Xu.33.FII.35603206	35603206	PRAD	Xu.33.FII	0.727994	PRR14
Xu.33.FII.35603206	35603206	PRAD	Xu.33.FII	0.295124	MS4A7
Xu.33.FII.35603206	35603206	PRAD	Xu.33.FII	0.014852	OSBPL10
Xu.33.FII.35603206	35603206	PRAD	Xu.33.FII	-0.16758	CCNG1
Xu.33.FII.35603206	35603206	PRAD	Xu.33.FII	0.001846	PRR7
Xu.33.FII.35603206	35603206	PRAD	Xu.33.FII	-0.10157	MRPL39
Xu.33.FII.35603206	35603206	PRAD	Xu.33.FII	0.243953	VASH1
Xu.33.FII.35603206	35603206	PRAD	Xu.33.FII	-0.90056	GTF2B
Xu.33.FII.35603206	35603206	PRAD	Xu.33.FII	0.016262	TM4SF18
Xu.33.FII.35603206	35603206	PRAD	Xu.33.FII	0.068135	HSF4
Xu.33.FII.35603206	35603206	PRAD	Xu.33.FII	0.021348	TIAM1
Xu.33.FII.35603206	35603206	PRAD	Xu.33.FII	0.142981	PLXNB3
Xu.33.FII.35603206	35603206	PRAD	Xu.33.FII	-0.12124	KBTBD6
Xu.33.FII.35603206	35603206	PRAD	Xu.33.FII	0.129774	TREM2
Xu.33.FII.35603206	35603206	PRAD	Xu.33.FII	-0.76238	TPP1
Xu.33.FII.35603206	35603206	PRAD	Xu.33.FII	0.254647	RNASE1
Xu.33.FII.35603206	35603206	PRAD	Xu.33.FII	0.218891	SAP30
Xu.33.FII.35603206	35603206	PRAD	Xu.33.FII	0.01354	RGS5
Xu.33.FII.35603206	35603206	PRAD	Xu.33.FII	0.051482	GRIPAP1
Xu.33.FII.35603206	35603206	PRAD	Xu.33.FII	0.014285	HMOX1
Xu.33.FII.35603206	35603206	PRAD	Xu.33.FII	0.032518	FGD1
Xu.33.FII.35603206	35603206	PRAD	Xu.33.FII	0.146869	FBXO6
Xu.33.FII.35603206	35603206	PRAD	Xu.33.FII	0.00917	CA2
Chen.9.CM.35535438	35535438	PRAD	Chen.9.CM	0.770043	EPYC
Chen.9.CM.35535438	35535438	PRAD	Chen.9.CM	2.83201	FAM163B
Chen.9.CM.35535438	35535438	PRAD	Chen.9.CM	-0.20115	INSL5
Chen.9.CM.35535438	35535438	PRAD	Chen.9.CM	0.19792	SUCNR1
Chen.9.CM.35535438	35535438	PRAD	Chen.9.CM	0.136292	SCRT1
Chen.9.CM.35535438	35535438	PRAD	Chen.9.CM	-1.06853	DPEP1
Chen.9.CM.35535438	35535438	PRAD	Chen.9.CM	-1.8761	KLHL1
Chen.9.CM.35535438	35535438	PRAD	Chen.9.CM	-0.880215	LY6G6C
Chen.9.CM.35535438	35535438	PRAD	Chen.9.CM	-0.112025	PNMA5
Meng.11.CB.35293897	35293897	PRAD	Meng.11.CB	0.541407	CDKN3
Meng.11.CB.35293897	35293897	PRAD	Meng.11.CB	0.986301	COL1A1
Meng.11.CB.35293897	35293897	PRAD	Meng.11.CB	0.0557932	DPP4
Meng.11.CB.35293897	35293897	PRAD	Meng.11.CB	1.20429	ITGA11
Meng.11.CB.35293897	35293897	PRAD	Meng.11.CB	-0.32937	KIF13B
Meng.11.CB.35293897	35293897	PRAD	Meng.11.CB	-0.353093	MYBPC1
Meng.11.CB.35293897	35293897	PRAD	Meng.11.CB	0.228496	NOX4
Meng.11.CB.35293897	35293897	PRAD	Meng.11.CB	0.374366	OGN
Meng.11.CB.35293897	35293897	PRAD	Meng.11.CB	0.711377	SRD5A2
Meng.11.CB.35293897	35293897	PRAD	Meng.11.CB	0.492743	STMN1
Meng.11.CB.35293897	35293897	PRAD	Meng.11.CB	0.417672	UBE2J1
Li.11.JO.35222640	35222640	PRAD	Li.11.JO	0.446386	FGD2
Li.11.JO.35222640	35222640	PRAD	Li.11.JO	-0.357219	IL2RG
Li.11.JO.35222640	35222640	PRAD	Li.11.JO	-0.570375	LRMP
Li.11.JO.35222640	35222640	PRAD	Li.11.JO	0.556764	NCF1
Li.11.JO.35222640	35222640	PRAD	Li.11.JO	0.536416	VAV1
Li.11.JO.35222640	35222640	PRAD	Li.11.JO	-0.352216	ZNF831
Li.11.JO.35222640	35222640	PRAD	Li.11.JO	0.645427	COL5A1
Li.11.JO.35222640	35222640	PRAD	Li.11.JO	-0.482674	EBF1
Li.11.JO.35222640	35222640	PRAD	Li.11.JO	-0.588133	PCDH18
Li.11.JO.35222640	35222640	PRAD	Li.11.JO	0.49887	PLXND1
Li.11.JO.35222640	35222640	PRAD	Li.11.JO	-0.400172	PTGIS
Luo.7.FIG.35186021	35186021	PRAD	Luo.7.FIG	-0.066	CCK
Luo.7.FIG.35186021	35186021	PRAD	Luo.7.FIG	-0.127	CD38
Luo.7.FIG.35186021	35186021	PRAD	Luo.7.FIG	-0.0615	CYP27A1
Luo.7.FIG.35186021	35186021	PRAD	Luo.7.FIG	-0.833	EID3
Luo.7.FIG.35186021	35186021	PRAD	Luo.7.FIG	0.088	HABP2
Luo.7.FIG.35186021	35186021	PRAD	Luo.7.FIG	0.473	LRRC4
Luo.7.FIG.35186021	35186021	PRAD	Luo.7.FIG	-0.122	LY6G6D
Wang.10.CTO.35143037	35143037	PRAD	Wang.10.CTO	-0.159	CSRP1
Wang.10.CTO.35143037	35143037	PRAD	Wang.10.CTO	0.403	TFRC
Wang.10.CTO.35143037	35143037	PRAD	Wang.10.CTO	0.417	ZC3HAV1L
Wang.10.CTO.35143037	35143037	PRAD	Wang.10.CTO	-0.712	OGN
Wang.10.CTO.35143037	35143037	PRAD	Wang.10.CTO	-1.06	TPT1
Wang.10.CTO.35143037	35143037	PRAD	Wang.10.CTO	0.055	RNASE2
Wang.10.CTO.35143037	35143037	PRAD	Wang.10.CTO	0.252	DHX58
Wang.10.CTO.35143037	35143037	PRAD	Wang.10.CTO	0.591	DDX17
Wang.10.CTO.35143037	35143037	PRAD	Wang.10.CTO	0.1	TLR8
Wang.10.CTO.35143037	35143037	PRAD	Wang.10.CTO	0.452	TMSB4X
Song.6.FIG.35111198	35111198	PRAD	Song.6.FIG	1.3876	ARIH2
Song.6.FIG.35111198	35111198	PRAD	Song.6.FIG	0.7596	FBXO6
Song.6.FIG.35111198	35111198	PRAD	Song.6.FIG	0.5102	GNB4
Song.6.FIG.35111198	35111198	PRAD	Song.6.FIG	1.5888	HECW2
Song.6.FIG.35111198	35111198	PRAD	Song.6.FIG	1.5015	LZTR1
Song.6.FIG.35111198	35111198	PRAD	Song.6.FIG	-2.0379	RNF185
Ding.8.BMG.35135561	35135561	PRAD	Ding.8.BMG	0.741	CENPA
Ding.8.BMG.35135561	35135561	PRAD	Ding.8.BMG	-0.134	LCN2
Ding.8.BMG.35135561	35135561	PRAD	Ding.8.BMG	0.802	COL7A1
Ding.8.BMG.35135561	35135561	PRAD	Ding.8.BMG	0.222	ALB
Ding.8.BMG.35135561	35135561	PRAD	Ding.8.BMG	-0.61	UBXN10
Ding.8.BMG.35135561	35135561	PRAD	Ding.8.BMG	0.302	SPZ1
Ding.8.BMG.35135561	35135561	PRAD	Ding.8.BMG	-0.227	SCNN1A
Ding.8.BMG.35135561	35135561	PRAD	Ding.8.BMG	-0.111	TFF3
Hong.5.FIO.34568039	34568039	PRAD	Hong.5.FIO	0.0950975	S100A2
Hong.5.FIO.34568039	34568039	PRAD	Hong.5.FIO	-5.85213	NOX1
Hong.5.FIO.34568039	34568039	PRAD	Hong.5.FIO	1.02949	IGHV7-81
Hong.5.FIO.34568039	34568039	PRAD	Hong.5.FIO	0.22004	AMH
Hong.5.FIO.34568039	34568039	PRAD	Hong.5.FIO	0.0399406	AGTR1
Fu.18.FIG.34490029	34490029	PRAD	Fu.18.FIG	0.208115	TUBB3
Fu.18.FIG.34490029	34490029	PRAD	Fu.18.FIG	0.355585	HSP90AB1
Fu.18.FIG.34490029	34490029	PRAD	Fu.18.FIG	0.289072	SH3BP2
Fu.18.FIG.34490029	34490029	PRAD	Fu.18.FIG	0.352965	PSMD2
Fu.18.FIG.34490029	34490029	PRAD	Fu.18.FIG	0.19746	KIAA0368
Fu.18.FIG.34490029	34490029	PRAD	Fu.18.FIG	0.398785	PLXNB3
Fu.18.FIG.34490029	34490029	PRAD	Fu.18.FIG	0.180643	LEAP2
Fu.18.FIG.34490029	34490029	PRAD	Fu.18.FIG	0.156824	NOX4
Fu.18.FIG.34490029	34490029	PRAD	Fu.18.FIG	0.457675	RXRA
Fu.18.FIG.34490029	34490029	PRAD	Fu.18.FIG	0.0281732	BIRC5
Fu.18.FIG.34490029	34490029	PRAD	Fu.18.FIG	0.287379	LTBP3
Fu.18.FIG.34490029	34490029	PRAD	Fu.18.FIG	0.336814	ENG
Fu.18.FIG.34490029	34490029	PRAD	Fu.18.FIG	-0.0574367	B2M
Fu.18.FIG.34490029	34490029	PRAD	Fu.18.FIG	-0.339151	IL6ST
Fu.18.FIG.34490029	34490029	PRAD	Fu.18.FIG	-0.102821	RBP7
Fu.18.FIG.34490029	34490029	PRAD	Fu.18.FIG	-0.557788	TNFRSF11B
Fu.18.FIG.34490029	34490029	PRAD	Fu.18.FIG	-0.225401	TNFRSF10D
Fu.18.FIG.34490029	34490029	PRAD	Fu.18.FIG	-0.0886301	EDN3
Zhou.5.FIG.34484299	34484299	PRAD	Zhou.5.FIG	-0.4619	PTGS2
Zhou.5.FIG.34484299	34484299	PRAD	Zhou.5.FIG	-0.141	PPP1R12A
Zhou.5.FIG.34484299	34484299	PRAD	Zhou.5.FIG	-0.2915	NT5E
Zhou.5.FIG.34484299	34484299	PRAD	Zhou.5.FIG	-0.6051	AOX1
Zhou.5.FIG.34484299	34484299	PRAD	Zhou.5.FIG	0.3527	GGCT
Ge.5.FIG.34484286	34484286	PRAD	Ge.5.FIG	0.23799	RELT
Ge.5.FIG.34484286	34484286	PRAD	Ge.5.FIG	-0.25874	EDA2R
Ge.5.FIG.34484286	34484286	PRAD	Ge.5.FIG	-0.25207	TNFSF10
Ge.5.FIG.34484286	34484286	PRAD	Ge.5.FIG	0.45293	TNFSF18
Ge.5.FIG.34484286	34484286	PRAD	Ge.5.FIG	0.25466	TNFRSF25
Su.6.CM.34453418	34453418	PRAD	Su.6.CM	0.046043	NOX4
Su.6.CM.34453418	34453418	PRAD	Su.6.CM	0.043807	F12
Su.6.CM.34453418	34453418	PRAD	Su.6.CM	0.066203	TPX2
Su.6.CM.34453418	34453418	PRAD	Su.6.CM	-0.027543	PHYHD1
Su.6.CM.34453418	34453418	PRAD	Su.6.CM	0.068834	AURKA
Su.6.CM.34453418	34453418	PRAD	Su.6.CM	-0.01182	YIPF1
Xing.13.PRP.34419719	34419719	PRAD	Xing.13.PRP	-0.32299	TRMT1L
Xing.13.PRP.34419719	34419719	PRAD	Xing.13.PRP	-0.30281	WBP4
Xing.13.PRP.34419719	34419719	PRAD	Xing.13.PRP	-0.47751	MBNL3
Xing.13.PRP.34419719	34419719	PRAD	Xing.13.PRP	-0.08715	SMAD9
Xing.13.PRP.34419719	34419719	PRAD	Xing.13.PRP	-0.13817	NSUN7
Xing.13.PRP.34419719	34419719	PRAD	Xing.13.PRP	-0.04882	LENG9
Xing.13.PRP.34419719	34419719	PRAD	Xing.13.PRP	1.07308	PIWIL4
Xing.13.PRP.34419719	34419719	PRAD	Xing.13.PRP	0.03785	PEG10
Xing.13.PRP.34419719	34419719	PRAD	Xing.13.PRP	0.30922	CSDC2
Xing.13.PRP.34419719	34419719	PRAD	Xing.13.PRP	0.09438	HELZ2
Xing.13.PRP.34419719	34419719	PRAD	Xing.13.PRP	-0.22987	CELF2
Xing.13.PRP.34419719	34419719	PRAD	Xing.13.PRP	-1.56846	YBX2
Xing.13.PRP.34419719	34419719	PRAD	Xing.13.PRP	-0.06432	ESRP2
Liu.7.FIO.34336641	34336641	PRAD	Liu.7.FIO	0.213	AKR1C3
Liu.7.FIO.34336641	34336641	PRAD	Liu.7.FIO	0.224	ALOXE3
Liu.7.FIO.34336641	34336641	PRAD	Liu.7.FIO	0.183	ATP5MC3
Liu.7.FIO.34336641	34336641	PRAD	Liu.7.FIO	0.182	CARS1
Liu.7.FIO.34336641	34336641	PRAD	Liu.7.FIO	-0.346	MT1G
Liu.7.FIO.34336641	34336641	PRAD	Liu.7.FIO	-0.193	PTGS2
Liu.7.FIO.34336641	34336641	PRAD	Liu.7.FIO	0.299	TFRC
Fan.3.FIG.34267780	34267780	PRAD	Fan.3.FIG	0.186338	MAPK15
Fan.3.FIG.34267780	34267780	PRAD	Fan.3.FIG	0.523366	ZNF467
Fan.3.FIG.34267780	34267780	PRAD	Fan.3.FIG	0.624495	MC1R
Zhao.5.CS.34252262	34252262	PRAD	Zhao.5.CS	0.51871	BUB1B
Zhao.5.CS.34252262	34252262	PRAD	Zhao.5.CS	0.54655	NDN
Zhao.5.CS.34252262	34252262	PRAD	Zhao.5.CS	0.41306	NID1
Zhao.5.CS.34252262	34252262	PRAD	Zhao.5.CS	-0.35744	COL4A6
Zhao.5.CS.34252262	34252262	PRAD	Zhao.5.CS	-1.37699	FLRT2
Corradi.5.PRO.34002865	34002865	PRAD	Corradi.5.PRO	0.2	CNRIP1
Corradi.5.PRO.34002865	34002865	PRAD	Corradi.5.PRO	0.22	ERP44
Corradi.5.PRO.34002865	34002865	PRAD	Corradi.5.PRO	0.29	MTX2
Corradi.5.PRO.34002865	34002865	PRAD	Corradi.5.PRO	0.23	RHOU
Corradi.5.PRO.34002865	34002865	PRAD	Corradi.5.PRO	0.21	OXR1
Xu.5.FIO.33954109	33954109	PRAD	Xu.5.FIO	-0.8367	GYS2
Xu.5.FIO.33954109	33954109	PRAD	Xu.5.FIO	0.3448	STMN1
Xu.5.FIO.33954109	33954109	PRAD	Xu.5.FIO	0.3595	PPFIA4
Xu.5.FIO.33954109	33954109	PRAD	Xu.5.FIO	-0.194	KDELR3
Xu.5.FIO.33954109	33954109	PRAD	Xu.5.FIO	0.4779	ABCB6
Lv.7.CII.33934205	33934205	PRAD	Lv.7.CII	0.21	AKR1C2
Lv.7.CII.33934205	33934205	PRAD	Lv.7.CII	0.18	COMP
Lv.7.CII.33934205	33934205	PRAD	Lv.7.CII	0.11	EEF1A2
Lv.7.CII.33934205	33934205	PRAD	Lv.7.CII	0.24	IRF5
Lv.7.CII.33934205	33934205	PRAD	Lv.7.CII	0.03	NTM
Lv.7.CII.33934205	33934205	PRAD	Lv.7.CII	0.47	TPX2
Lv.7.CII.33934205	33934205	PRAD	Lv.7.CII	-0.51	PPARGC1A
A.6.CAN.33671634	33671634	PRAD	A.6.CAN	0.5932	NPEPL1
A.6.CAN.33671634	33671634	PRAD	A.6.CAN	0.4505	VWF
A.6.CAN.33671634	33671634	PRAD	A.6.CAN	-0.3704	LMO7
A.6.CAN.33671634	33671634	PRAD	A.6.CAN	-0.3399	ALDH2
A.6.CAN.33671634	33671634	PRAD	A.6.CAN	0.3545	NUAK1
A.6.CAN.33671634	33671634	PRAD	A.6.CAN	-0.6515	TPT1
Wu.6.BC.33402116	33402116	PRAD	Wu.6.BC	2.34157	FADD
Wu.6.BC.33402116	33402116	PRAD	Wu.6.BC	4.34965	GABARAPL2
Wu.6.BC.33402116	33402116	PRAD	Wu.6.BC	2.43084	MYC
Wu.6.BC.33402116	33402116	PRAD	Wu.6.BC	3.57007	RAB24
Wu.6.BC.33402116	33402116	PRAD	Wu.6.BC	4.85747	RUBCN
Wu.6.BC.33402116	33402116	PRAD	Wu.6.BC	1.73903	NPC1
Xu.5.FIG.33343639	33343639	PRAD	Xu.5.FIG	0.00984783	HNRNPA2B1
Xu.5.FIG.33343639	33343639	PRAD	Xu.5.FIG	0.0276101	NXF1
Xu.5.FIG.33343639	33343639	PRAD	Xu.5.FIG	0.00479975	RBMX
Xu.5.FIG.33343639	33343639	PRAD	Xu.5.FIG	0.0196904	YTHDF1
Xu.5.FIG.33343639	33343639	PRAD	Xu.5.FIG	0.00207466	TRMT112
Zhang.15.FIG.33329725	33329725	PRAD	Zhang.15.FIG	1.9525	RAB27A
Zhang.15.FIG.33329725	33329725	PRAD	Zhang.15.FIG	-4.1958	HSF1
Zhang.15.FIG.33329725	33329725	PRAD	Zhang.15.FIG	-2.2351	BTG2
Zhang.15.FIG.33329725	33329725	PRAD	Zhang.15.FIG	2.6753	AURKB
Zhang.15.FIG.33329725	33329725	PRAD	Zhang.15.FIG	-4.6031	TPT1
Zhang.15.FIG.33329725	33329725	PRAD	Zhang.15.FIG	-1.6184	NLRP12
Zhang.15.FIG.33329725	33329725	PRAD	Zhang.15.FIG	-2.3318	PHLDA3
Zhang.15.FIG.33329725	33329725	PRAD	Zhang.15.FIG	0.9265	CDKN2A
Zhang.15.FIG.33329725	33329725	PRAD	Zhang.15.FIG	8.9674	STX4
Zhang.15.FIG.33329725	33329725	PRAD	Zhang.15.FIG	-3.2353	E2F1
Zhang.15.FIG.33329725	33329725	PRAD	Zhang.15.FIG	4.063	NSMF
Zhang.15.FIG.33329725	33329725	PRAD	Zhang.15.FIG	0.9112	MSX1
Zhang.15.FIG.33329725	33329725	PRAD	Zhang.15.FIG	1.3207	ADGRB1
Zhang.15.FIG.33329725	33329725	PRAD	Zhang.15.FIG	-1.1641	MT1F
Zhang.15.FIG.33329725	33329725	PRAD	Zhang.15.FIG	-5.4224	ERP29
Zhang.6.FIO.33324566	33324566	PRAD	Zhang.6.FIO	-0.00837	CACNG4
Zhang.6.FIO.33324566	33324566	PRAD	Zhang.6.FIO	-0.09798	SLC2A4
Zhang.6.FIO.33324566	33324566	PRAD	Zhang.6.FIO	-0.01612	EPHX2
Zhang.6.FIO.33324566	33324566	PRAD	Zhang.6.FIO	-0.21817	CA14
Zhang.6.FIO.33324566	33324566	PRAD	Zhang.6.FIO	-0.20554	NUDT7
Zhang.6.FIO.33324566	33324566	PRAD	Zhang.6.FIO	-0.02131	ADH5
Zhang.6.FIG.33281882	33281882	PRAD	Zhang.6.FIG	0.181	MYT1
Zhang.6.FIG.33281882	33281882	PRAD	Zhang.6.FIG	0.188	UTS2B
Zhang.6.FIG.33281882	33281882	PRAD	Zhang.6.FIG	0.235	CAMKV
Zhang.6.FIG.33281882	33281882	PRAD	Zhang.6.FIG	0.122	PRRG3
Zhang.6.FIG.33281882	33281882	PRAD	Zhang.6.FIG	0.055	PON3
Zhang.6.FIG.33281882	33281882	PRAD	Zhang.6.FIG	0.017	IGSF1
Liu.13.DM.33101546	33101546	PRAD	Liu.13.DM	0.245	BMP8B
Liu.13.DM.33101546	33101546	PRAD	Liu.13.DM	0.63	BOD1
Liu.13.DM.33101546	33101546	PRAD	Liu.13.DM	0.446	CTNNBIP1
Liu.13.DM.33101546	33101546	PRAD	Liu.13.DM	-0.594	FZD5
Liu.13.DM.33101546	33101546	PRAD	Liu.13.DM	0.207	GREM1
Liu.13.DM.33101546	33101546	PRAD	Liu.13.DM	-0.265	LATS2
Liu.13.DM.33101546	33101546	PRAD	Liu.13.DM	0.349	NAMPT
Liu.13.DM.33101546	33101546	PRAD	Liu.13.DM	-0.263	PRKACB
Liu.13.DM.33101546	33101546	PRAD	Liu.13.DM	0.342	RBPJL
Liu.13.DM.33101546	33101546	PRAD	Liu.13.DM	-0.076	SEL1L
Liu.13.DM.33101546	33101546	PRAD	Liu.13.DM	0.825	STK36
Liu.13.DM.33101546	33101546	PRAD	Liu.13.DM	0.05	TCF15
Liu.13.DM.33101546	33101546	PRAD	Liu.13.DM	0.287	WNT4
Yuan.4.CM.32924329	32924329	PRAD	Yuan.4.CM	-1.25558	ANO4
Yuan.4.CM.32924329	32924329	PRAD	Yuan.4.CM	1.3372	EZH2
Yuan.4.CM.32924329	32924329	PRAD	Yuan.4.CM	-0.36793	PARM1
Yuan.4.CM.32924329	32924329	PRAD	Yuan.4.CM	-0.73096	SRD5A2
Ning.6.OI.32923125	32923125	PRAD	Ning.6.OI	0.012236	ZNF467
Ning.6.OI.32923125	32923125	PRAD	Ning.6.OI	-0.00754916	SH3RF2
Ning.6.OI.32923125	32923125	PRAD	Ning.6.OI	0.00801591	PPFIA2
Ning.6.OI.32923125	32923125	PRAD	Ning.6.OI	0.0167504	MYT1
Ning.6.OI.32923125	32923125	PRAD	Ning.6.OI	0.0233527	TROAP
Ning.6.OI.32923125	32923125	PRAD	Ning.6.OI	0.0374407	GOLGA7B
Gao.6.GEN.32882325	32882325	PRAD	Gao.6.GEN	0.294	MSI1
Gao.6.GEN.32882325	32882325	PRAD	Gao.6.GEN	0.544	REXO2
Gao.6.GEN.32882325	32882325	PRAD	Gao.6.GEN	0.76	RNASE1
Gao.6.GEN.32882325	32882325	PRAD	Gao.6.GEN	0.366	PABPC1L
Gao.6.GEN.32882325	32882325	PRAD	Gao.6.GEN	-0.497	MBNL2
Gao.6.GEN.32882325	32882325	PRAD	Gao.6.GEN	-0.278	LENG9
Wu.10.OL.32782607	32782607	PRAD	Wu.10.OL	-0.16	SEMG2
Wu.10.OL.32782607	32782607	PRAD	Wu.10.OL	-0.25	KCNJ16
Wu.10.OL.32782607	32782607	PRAD	Wu.10.OL	-0.321	TFAP2B
Wu.10.OL.32782607	32782607	PRAD	Wu.10.OL	-0.14	SYCE1
Wu.10.OL.32782607	32782607	PRAD	Wu.10.OL	-0.23	KCNU1
Wu.10.OL.32782607	32782607	PRAD	Wu.10.OL	0.19	AFP
Wu.10.OL.32782607	32782607	PRAD	Wu.10.OL	0.17	GUCY1B2
Wu.10.OL.32782607	32782607	PRAD	Wu.10.OL	0.2	GRIA4
Wu.10.OL.32782607	32782607	PRAD	Wu.10.OL	0.22	NXPH1
Wu.10.OL.32782607	32782607	PRAD	Wu.10.OL	0.3	SOX11
Geng.5.IJMS.32669958	32669958	PRAD	Geng.5.IJMS	-0.04703	MMP1
Geng.5.IJMS.32669958	32669958	PRAD	Geng.5.IJMS	-0.0223	MMP7
Geng.5.IJMS.32669958	32669958	PRAD	Geng.5.IJMS	0.336547	MMP11
Geng.5.IJMS.32669958	32669958	PRAD	Geng.5.IJMS	0.218207	MMP24
Geng.5.IJMS.32669958	32669958	PRAD	Geng.5.IJMS	-0.11865	MMP26
Hu.5.JTM.32264916	32264916	PRAD	Hu.5.JTM	17.209	FAM215A
Hu.5.JTM.32264916	32264916	PRAD	Hu.5.JTM	4.31903	FADD
Hu.5.JTM.32264916	32264916	PRAD	Hu.5.JTM	0.674838	MYC
Hu.5.JTM.32264916	32264916	PRAD	Hu.5.JTM	1.86963	RHEB
Hu.5.JTM.32264916	32264916	PRAD	Hu.5.JTM	2.071	ATG16L1
Shi.9.CAN.31861273	31861273	PRAD	Shi.9.CAN	-0.22345	ALDH1A2
Shi.9.CAN.31861273	31861273	PRAD	Shi.9.CAN	0.364318	ASNS
Shi.9.CAN.31861273	31861273	PRAD	Shi.9.CAN	0.67184	FAM171B
Shi.9.CAN.31861273	31861273	PRAD	Shi.9.CAN	-0.54351	FREM2
Shi.9.CAN.31861273	31861273	PRAD	Shi.9.CAN	-0.4304	RSPO2
Shi.9.CAN.31861273	31861273	PRAD	Shi.9.CAN	-0.17707	SRD5A2
Shi.9.CAN.31861273	31861273	PRAD	Shi.9.CAN	0.094559	SSTR1
Shi.9.CAN.31861273	31861273	PRAD	Shi.9.CAN	0.040268	TRIM14
Shi.9.CAN.31861273	31861273	PRAD	Shi.9.CAN	-0.77555	VPS4A
Li.6.CTO.30637711	30637711	PRAD	Li.6.CTO	-0.744	SMIM22
Li.6.CTO.30637711	30637711	PRAD	Li.6.CTO	-0.809	REPS2
Li.6.CTO.30637711	30637711	PRAD	Li.6.CTO	0.568	TPCN2
Li.6.CTO.30637711	30637711	PRAD	Li.6.CTO	0.681	NINL
Li.6.CTO.30637711	30637711	PRAD	Li.6.CTO	0.686	TOP2A
Li.6.CTO.30637711	30637711	PRAD	Li.6.CTO	-0.962	NRG2
Luo.4.MBE.36124593	36124593	PRAD	Luo.4.MBE	-0.347	BTG2
Luo.4.MBE.36124593	36124593	PRAD	Luo.4.MBE	-0.183	CX3CL1
Luo.4.MBE.36124593	36124593	PRAD	Luo.4.MBE	0.646	KCNJ2
Luo.4.MBE.36124593	36124593	PRAD	Luo.4.MBE	1.171	RELA
Yang.4.TAU.36092848	36092848	PRAD	Yang.4.TAU	2.52131	ALOX12
Yang.4.TAU.36092848	36092848	PRAD	Yang.4.TAU	0.915794	AKR1C2
Yang.4.TAU.36092848	36092848	PRAD	Yang.4.TAU	1.10699	SRC
Yang.4.TAU.36092848	36092848	PRAD	Yang.4.TAU	0.757378	BNIP3
Wen.6.DM.35860692	35860692	PRAD	Wen.6.DM	0.901	ULK1
Wen.6.DM.35860692	35860692	PRAD	Wen.6.DM	0.751	UBE2T
Wen.6.DM.35860692	35860692	PRAD	Wen.6.DM	0.184	CAPN10
Wen.6.DM.35860692	35860692	PRAD	Wen.6.DM	0.322	NLRC4
Wen.6.DM.35860692	35860692	PRAD	Wen.6.DM	-0.214	FKBP5
Wen.6.DM.35860692	35860692	PRAD	Wen.6.DM	-0.407	BNIP3L
Wang.8.FMB.35813821	35813821	PRAD	Wang.8.FMB	-0.4686	IL7R
Wang.8.FMB.35813821	35813821	PRAD	Wang.8.FMB	-0.3143	COL22A1
Wang.8.FMB.35813821	35813821	PRAD	Wang.8.FMB	-0.614	ZNF185
Wang.8.FMB.35813821	35813821	PRAD	Wang.8.FMB	0.2191	PTGS2
Wang.8.FMB.35813821	35813821	PRAD	Wang.8.FMB	-0.3185	AOX1
Wang.8.FMB.35813821	35813821	PRAD	Wang.8.FMB	-0.6888	SRD5A2
Wang.8.FMB.35813821	35813821	PRAD	Wang.8.FMB	0.2849	CLDN1
Wang.8.FMB.35813821	35813821	PRAD	Wang.8.FMB	0.2189	RPPH1
Fan.3.JO.35799610	35799610	PRAD	Fan.3.JO	0.290715	VCAN
Fan.3.JO.35799610	35799610	PRAD	Fan.3.JO	0.495663	JAG2
Fan.3.JO.35799610	35799610	PRAD	Fan.3.JO	0.208562	NRP1
Kong.6.FIM.35783639	35783639	PRAD	Kong.6.FIM	0.1317	DDX47
Kong.6.FIM.35783639	35783639	PRAD	Kong.6.FIM	0.0101	RPL17
Kong.6.FIM.35783639	35783639	PRAD	Kong.6.FIM	0.4348	AS3MT
Kong.6.FIM.35783639	35783639	PRAD	Kong.6.FIM	0.0555	KLRK1
Kong.6.FIM.35783639	35783639	PRAD	Kong.6.FIM	-0.611	ISLR
Kong.6.FIM.35783639	35783639	PRAD	Kong.6.FIM	0.2019	S100A8
Fei.5.AJCR.35693084	35693084	PRAD	Fei.5.AJCR	-0.1433	SLPI
Fei.5.AJCR.35693084	35693084	PRAD	Fei.5.AJCR	-1.401	NOX1
Fei.5.AJCR.35693084	35693084	PRAD	Fei.5.AJCR	-0.0845	DES
Fei.5.AJCR.35693084	35693084	PRAD	Fei.5.AJCR	0.1243	BIRC5
Fei.5.AJCR.35693084	35693084	PRAD	Fei.5.AJCR	0.7946	AMH
Wei.5.IJGM.35592542	35592542	PRAD	Wei.5.IJGM	0.85	AOC1
Wei.5.IJGM.35592542	35592542	PRAD	Wei.5.IJGM	1.2	DDC
Wei.5.IJGM.35592542	35592542	PRAD	Wei.5.IJGM	1.26	LINC01436
Wei.5.IJGM.35592542	35592542	PRAD	Wei.5.IJGM	1.18	ORM1
Wei.5.IJGM.35592542	35592542	PRAD	Wei.5.IJGM	0.8	PAH
Xia.4.FMB.35495629	35495629	PRAD	Xia.4.FMB	0.579084	MXD3
Xia.4.FMB.35495629	35495629	PRAD	Xia.4.FMB	0.25802	PLK1
Xia.4.FMB.35495629	35495629	PRAD	Xia.4.FMB	0.211234	EPHA10
Xia.4.FMB.35495629	35495629	PRAD	Xia.4.FMB	0.266045	KIF4A
Ke.4.FCDB.35071228	35071228	PRAD	Ke.4.FCDB	0.161502	ASNS
Ke.4.FCDB.35071228	35071228	PRAD	Ke.4.FCDB	-0.0463524	GPT2
Ke.4.FCDB.35071228	35071228	PRAD	Ke.4.FCDB	-0.0709927	NFE2L2
Ke.4.FCDB.35071228	35071228	PRAD	Ke.4.FCDB	0.144137	RRM2
Lv.9.FCDB.34778244	34778244	PRAD	Lv.9.FCDB	0.19867	AIFM2
Lv.9.FCDB.34778244	34778244	PRAD	Lv.9.FCDB	0.05148	AKR1C1
Lv.9.FCDB.34778244	34778244	PRAD	Lv.9.FCDB	0.04941	AKR1C2
Lv.9.FCDB.34778244	34778244	PRAD	Lv.9.FCDB	0.02658	CBS
Lv.9.FCDB.34778244	34778244	PRAD	Lv.9.FCDB	0.00202	FANCD2
Lv.9.FCDB.34778244	34778244	PRAD	Lv.9.FCDB	0.00027	FTH1
Lv.9.FCDB.34778244	34778244	PRAD	Lv.9.FCDB	0.00189	G6PD
Lv.9.FCDB.34778244	34778244	PRAD	Lv.9.FCDB	0.13708	NFS1
Lv.9.FCDB.34778244	34778244	PRAD	Lv.9.FCDB	-0.00602	SLC1A5
Xia.7.FCDB.34722497	34722497	PRAD	Xia.7.FCDB	1.41919	ALDOB
Xia.7.FCDB.34722497	34722497	PRAD	Xia.7.FCDB	0.552184	GPI
Xia.7.FCDB.34722497	34722497	PRAD	Xia.7.FCDB	0.356868	HMOX1
Xia.7.FCDB.34722497	34722497	PRAD	Xia.7.FCDB	-0.490234	PYGM
Xia.7.FCDB.34722497	34722497	PRAD	Xia.7.FCDB	0.301084	BGN
Xia.7.FCDB.34722497	34722497	PRAD	Xia.7.FCDB	0.391072	ENO2
Xia.7.FCDB.34722497	34722497	PRAD	Xia.7.FCDB	0.295318	PGK1
Sun.5.FCDB.34540835	34540835	PRAD	Sun.5.FCDB	0.2036	ARHGEF38
Sun.5.FCDB.34540835	34540835	PRAD	Sun.5.FCDB	-0.4913	NETO2
Sun.5.FCDB.34540835	34540835	PRAD	Sun.5.FCDB	-1.5379	PRSS21
Sun.5.FCDB.34540835	34540835	PRAD	Sun.5.FCDB	0.0025	GOLM1
Sun.5.FCDB.34540835	34540835	PRAD	Sun.5.FCDB	0.1365	SAPCD2
Zhang.2.IJGM.34234523	34234523	PRAD	Zhang.2.IJGM	0.415	CLEC7A
Zhang.2.IJGM.34234523	34234523	PRAD	Zhang.2.IJGM	0.173	COL11A1
Zhang.12.FMB.34124157	34124157	PRAD	Zhang.12.FMB	0.172	CIT
Zhang.12.FMB.34124157	34124157	PRAD	Zhang.12.FMB	0.045	IQGAP3
Zhang.12.FMB.34124157	34124157	PRAD	Zhang.12.FMB	0.185	TACC3
Zhang.12.FMB.34124157	34124157	PRAD	Zhang.12.FMB	0.007	CDCA5
Zhang.12.FMB.34124157	34124157	PRAD	Zhang.12.FMB	0.24	CDC20
Zhang.12.FMB.34124157	34124157	PRAD	Zhang.12.FMB	0.193	PTTG1
Zhang.12.FMB.34124157	34124157	PRAD	Zhang.12.FMB	0.177	CBX2
Zhang.12.FMB.34124157	34124157	PRAD	Zhang.12.FMB	0.017	CDKN2C
Zhang.12.FMB.34124157	34124157	PRAD	Zhang.12.FMB	0.009	SPC24
Zhang.12.FMB.34124157	34124157	PRAD	Zhang.12.FMB	-0.026	DTL
Zhang.12.FMB.34124157	34124157	PRAD	Zhang.12.FMB	-0.022	CDC6
Zhang.12.FMB.34124157	34124157	PRAD	Zhang.12.FMB	-0.451	CENPM
Luan.6.JOC.33995646	33995646	PRAD	Luan.6.JOC	0.6039	SSTR1
Luan.6.JOC.33995646	33995646	PRAD	Luan.6.JOC	-1.0121	NFATC3
Luan.6.JOC.33995646	33995646	PRAD	Luan.6.JOC	0.1937	NRP1
Luan.6.JOC.33995646	33995646	PRAD	Luan.6.JOC	0.0334	TUBB3
Luan.6.JOC.33995646	33995646	PRAD	Luan.6.JOC	-0.0374	IL1R1
Luan.6.JOC.33995646	33995646	PRAD	Luan.6.JOC	-0.096	GDF15
Zhang.11.JOC.33995635	33995635	PRAD	Zhang.11.JOC	0.0312	CELSR3
Zhang.11.JOC.33995635	33995635	PRAD	Zhang.11.JOC	0.0571	CCDC144NL
Zhang.11.JOC.33995635	33995635	PRAD	Zhang.11.JOC	0.0356	SLC9A3
Zhang.11.JOC.33995635	33995635	PRAD	Zhang.11.JOC	0.0026	KLK14
Zhang.11.JOC.33995635	33995635	PRAD	Zhang.11.JOC	-0.0031	PCOTH
Zhang.11.JOC.33995635	33995635	PRAD	Zhang.11.JOC	-0.0034	RPE65
Zhang.11.JOC.33995635	33995635	PRAD	Zhang.11.JOC	-0.0533	SLC7A4
Zhang.11.JOC.33995635	33995635	PRAD	Zhang.11.JOC	0.6825	TEX19
Zhang.11.JOC.33995635	33995635	PRAD	Zhang.11.JOC	0.0178	MEX3A
Zhang.11.JOC.33995635	33995635	PRAD	Zhang.11.JOC	0.1853	CAPN12
Zhang.11.JOC.33995635	33995635	PRAD	Zhang.11.JOC	-0.0688	RBFOX3
Luan.6.TAU.33850736	33850736	PRAD	Luan.6.TAU	-0.92247	SCIN
Luan.6.TAU.33850736	33850736	PRAD	Luan.6.TAU	2.54278	THY1
Luan.6.TAU.33850736	33850736	PRAD	Luan.6.TAU	1.13792	TBX1
Luan.6.TAU.33850736	33850736	PRAD	Luan.6.TAU	1.45694	NOTCH4
Luan.6.TAU.33850736	33850736	PRAD	Luan.6.TAU	-1.45727	MAL
Luan.6.TAU.33850736	33850736	PRAD	Luan.6.TAU	-3.29561	BNIP3L
Long.4.FMB.33778002	33778002	PRAD	Long.4.FMB	0.9139	POLM
Long.4.FMB.33778002	33778002	PRAD	Long.4.FMB	-0.7278	NUDT15
Long.4.FMB.33778002	33778002	PRAD	Long.4.FMB	-0.6761	AEN
Long.4.FMB.33778002	33778002	PRAD	Long.4.FMB	-1.2567	HELQ
Zhao.18.JOC.33758613	33758613	PRAD	Zhao.18.JOC	0.0641	C1QC
Zhao.18.JOC.33758613	33758613	PRAD	Zhao.18.JOC	0.00467	COL1A1
Zhao.18.JOC.33758613	33758613	PRAD	Zhao.18.JOC	0.01777	HOPX
Zhao.18.JOC.33758613	33758613	PRAD	Zhao.18.JOC	0.17512	ITGAX
Zhao.18.JOC.33758613	33758613	PRAD	Zhao.18.JOC	0.35768	STAB1
Zhao.18.JOC.33758613	33758613	PRAD	Zhao.18.JOC	0.13676	TGFB1
Zhao.18.JOC.33758613	33758613	PRAD	Zhao.18.JOC	-0.04815	APOF
Zhao.18.JOC.33758613	33758613	PRAD	Zhao.18.JOC	-0.0618	CHRNA2
Zhao.18.JOC.33758613	33758613	PRAD	Zhao.18.JOC	-0.22487	CLIC6
Zhao.18.JOC.33758613	33758613	PRAD	Zhao.18.JOC	-0.03191	EGR1
Zhao.18.JOC.33758613	33758613	PRAD	Zhao.18.JOC	-0.01361	FEV
Zhao.18.JOC.33758613	33758613	PRAD	Zhao.18.JOC	-0.00269	FOS
Zhao.18.JOC.33758613	33758613	PRAD	Zhao.18.JOC	-0.0647	GJB1
Zhao.18.JOC.33758613	33758613	PRAD	Zhao.18.JOC	-0.23936	GNG2
Zhao.18.JOC.33758613	33758613	PRAD	Zhao.18.JOC	-0.10059	HSD11B1
Zhao.18.JOC.33758613	33758613	PRAD	Zhao.18.JOC	-0.03021	OLFML3
Zhao.18.JOC.33758613	33758613	PRAD	Zhao.18.JOC	-0.06134	PLTP
Zhao.18.JOC.33758613	33758613	PRAD	Zhao.18.JOC	-0.0394	TGM3
Zhang.8.FCDB.33708770	33708770	PRAD	Zhang.8.FCDB	0.21	TMEM132A
Zhang.8.FCDB.33708770	33708770	PRAD	Zhang.8.FCDB	0.339	CENPF
Zhang.8.FCDB.33708770	33708770	PRAD	Zhang.8.FCDB	0.02	DEPDC1B
Zhang.8.FCDB.33708770	33708770	PRAD	Zhang.8.FCDB	0.081	TTK
Zhang.8.FCDB.33708770	33708770	PRAD	Zhang.8.FCDB	0.258	CBX2
Zhang.8.FCDB.33708770	33708770	PRAD	Zhang.8.FCDB	0.065	TOP2A
Zhang.8.FCDB.33708770	33708770	PRAD	Zhang.8.FCDB	-0.388	CDC25C
Zhang.8.FCDB.33708770	33708770	PRAD	Zhang.8.FCDB	-0.038	PARM1
Cao.6.JOC.31632503	31632503	PRAD	Cao.6.JOC	0.0659	LUC7L3
Cao.6.JOC.31632503	31632503	PRAD	Cao.6.JOC	-0.043	SUGP2
Cao.6.JOC.31632503	31632503	PRAD	Cao.6.JOC	-0.013	SF3B1
Cao.6.JOC.31632503	31632503	PRAD	Cao.6.JOC	0.0004	CST3
Cao.6.JOC.31632503	31632503	PRAD	Cao.6.JOC	0.197	UBAP2
Cao.6.JOC.31632503	31632503	PRAD	Cao.6.JOC	0.114	ARHGEF39
Zhang.6.JO.36106334	36106334	PRAD	Zhang.6.JO	-0.033	PTGS2
Zhang.6.JO.36106334	36106334	PRAD	Zhang.6.JO	0.188	SGPP2
Zhang.6.JO.36106334	36106334	PRAD	Zhang.6.JO	0.149	ALB
Zhang.6.JO.36106334	36106334	PRAD	Zhang.6.JO	-0.045	PLA2G2A
Zhang.6.JO.36106334	36106334	PRAD	Zhang.6.JO	-0.229	SRD5A2
Zhang.6.JO.36106334	36106334	PRAD	Zhang.6.JO	-0.035	SLC2A4
Guo.8.AJCR.35968320	35968320	PRAD	Guo.8.AJCR	1.029	SPTBN2
Guo.8.AJCR.35968320	35968320	PRAD	Guo.8.AJCR	0.851	LGI3
Guo.8.AJCR.35968320	35968320	PRAD	Guo.8.AJCR	-0.273	TGM3
Guo.8.AJCR.35968320	35968320	PRAD	Guo.8.AJCR	-0.613	LENG9
Guo.8.AJCR.35968320	35968320	PRAD	Guo.8.AJCR	-0.866	HAS3
Guo.8.AJCR.35968320	35968320	PRAD	Guo.8.AJCR	1.203	SLC25A27
Guo.8.AJCR.35968320	35968320	PRAD	Guo.8.AJCR	0.204	PCDHGA1
Guo.8.AJCR.35968320	35968320	PRAD	Guo.8.AJCR	-0.342	ADPRHL1
Zhang.8.CMMM.35242214	35242214	PRAD	Zhang.8.CMMM	-0.069	HK2
Zhang.8.CMMM.35242214	35242214	PRAD	Zhang.8.CMMM	0.1896	PGK1
Zhang.8.CMMM.35242214	35242214	PRAD	Zhang.8.CMMM	0.1718	PKM
Zhang.8.CMMM.35242214	35242214	PRAD	Zhang.8.CMMM	0.0105	LDHA
Zhang.8.CMMM.35242214	35242214	PRAD	Zhang.8.CMMM	0.3124	ALDOA
Zhang.8.CMMM.35242214	35242214	PRAD	Zhang.8.CMMM	-0.1481	LDHB
Zhang.8.CMMM.35242214	35242214	PRAD	Zhang.8.CMMM	0.0121	TPI1
Zhang.8.CMMM.35242214	35242214	PRAD	Zhang.8.CMMM	0.1128	ENO1
Agell.12.AJP.23083832	23083832	PRAD	Agell.12.AJP	-0.0406632	AZGP1
Agell.12.AJP.23083832	23083832	PRAD	Agell.12.AJP	-0.103534	DPP4
Agell.12.AJP.23083832	23083832	PRAD	Agell.12.AJP	-0.0296226	HGD
Agell.12.AJP.23083832	23083832	PRAD	Agell.12.AJP	-0.0406086	MYBPC1
Agell.12.AJP.23083832	23083832	PRAD	Agell.12.AJP	-0.0701686	PARP1
Agell.12.AJP.23083832	23083832	PRAD	Agell.12.AJP	-0.106275	PRKDC
Agell.12.AJP.23083832	23083832	PRAD	Agell.12.AJP	0.0825176	RNF19A
Agell.12.AJP.23083832	23083832	PRAD	Agell.12.AJP	0.167184	SEC14L1
Agell.12.AJP.23083832	23083832	PRAD	Agell.12.AJP	0.0332899	SLPI
Agell.12.AJP.23083832	23083832	PRAD	Agell.12.AJP	0.325946	ELOC
Agell.12.AJP.23083832	23083832	PRAD	Agell.12.AJP	-0.107474	YWHAZ
Agell.12.AJP.23083832	23083832	PRAD	Agell.12.AJP	0.163302	ZNF706
Bibikova.16.GEN.17459658	17459658	PRAD	Bibikova.16.GEN	0.0456108	CCNE2
Bibikova.16.GEN.17459658	17459658	PRAD	Bibikova.16.GEN	-0.105768	CDC6
Bibikova.16.GEN.17459658	17459658	PRAD	Bibikova.16.GEN	-0.0491043	FBP1
Bibikova.16.GEN.17459658	17459658	PRAD	Bibikova.16.GEN	0.0187372	HOXC6
Bibikova.16.GEN.17459658	17459658	PRAD	Bibikova.16.GEN	0.0741072	MKI67
Bibikova.16.GEN.17459658	17459658	PRAD	Bibikova.16.GEN	0.0644528	MYBL2
Bibikova.16.GEN.17459658	17459658	PRAD	Bibikova.16.GEN	0.119529	PTTG1
Bibikova.16.GEN.17459658	17459658	PRAD	Bibikova.16.GEN	-0.0262688	DTL
Bibikova.16.GEN.17459658	17459658	PRAD	Bibikova.16.GEN	0.102722	UBE2C
Bibikova.16.GEN.17459658	17459658	PRAD	Bibikova.16.GEN	0.00931866	WNT5A
Bibikova.16.GEN.17459658	17459658	PRAD	Bibikova.16.GEN	-0.0337042	ALCAM
Bibikova.16.GEN.17459658	17459658	PRAD	Bibikova.16.GEN	-0.0524535	AZGP1
Bibikova.16.GEN.17459658	17459658	PRAD	Bibikova.16.GEN	0.00380103	CCK
Bibikova.16.GEN.17459658	17459658	PRAD	Bibikova.16.GEN	-0.00662764	MYLK
Bibikova.16.GEN.17459658	17459658	PRAD	Bibikova.16.GEN	0.00271554	PLPP3
Bibikova.16.GEN.17459658	17459658	PRAD	Bibikova.16.GEN	-0.0378635	PROK1
Bismar.12.NEO.16533427	16533427	PRAD	Bismar.12.NEO	-0.0790215	FLNA
Bismar.12.NEO.16533427	16533427	PRAD	Bismar.12.NEO	0.0147258	AMACR
Bismar.12.NEO.16533427	16533427	PRAD	Bismar.12.NEO	-0.0488037	CDK7
Bismar.12.NEO.16533427	16533427	PRAD	Bismar.12.NEO	0.038284	ITGA5
Bismar.12.NEO.16533427	16533427	PRAD	Bismar.12.NEO	0.127567	JAG1
Bismar.12.NEO.16533427	16533427	PRAD	Bismar.12.NEO	-0.497663	SLC4A1AP
Bismar.12.NEO.16533427	16533427	PRAD	Bismar.12.NEO	-0.19524	MIB1
Bismar.12.NEO.16533427	16533427	PRAD	Bismar.12.NEO	0.525199	MTA1
Bismar.12.NEO.16533427	16533427	PRAD	Bismar.12.NEO	0.0389132	MUC1
Bismar.12.NEO.16533427	16533427	PRAD	Bismar.12.NEO	-0.0162326	TP63
Bismar.12.NEO.16533427	16533427	PRAD	Bismar.12.NEO	-0.118182	KLK3
Bismar.12.NEO.16533427	16533427	PRAD	Bismar.12.NEO	0.0967799	TPD52
Prolaris.21310658	21310658	PRAD	Prolaris	0.0179915	FOXM1
Prolaris.21310658	21310658	PRAD	Prolaris	0.118836	CDC20
Prolaris.21310658	21310658	PRAD	Prolaris	0.0364744	CDKN3
Prolaris.21310658	21310658	PRAD	Prolaris	-0.00190163	CDK1
Prolaris.21310658	21310658	PRAD	Prolaris	-0.214815	KIF11
Prolaris.21310658	21310658	PRAD	Prolaris	-0.121305	PCLAF
Prolaris.21310658	21310658	PRAD	Prolaris	0.117898	NUSAP1
Prolaris.21310658	21310658	PRAD	Prolaris	0.00534735	CENPF
Prolaris.21310658	21310658	PRAD	Prolaris	0.0101706	ASPM
Prolaris.21310658	21310658	PRAD	Prolaris	0.0460537	BUB1B
Prolaris.21310658	21310658	PRAD	Prolaris	0.0861031	RRM2
Prolaris.21310658	21310658	PRAD	Prolaris	-0.0533256	DLGAP5
Prolaris.21310658	21310658	PRAD	Prolaris	0.0638449	BIRC5
Prolaris.21310658	21310658	PRAD	Prolaris	0.0614963	KIF20A
Prolaris.21310658	21310658	PRAD	Prolaris	0.161868	PLK1
Prolaris.21310658	21310658	PRAD	Prolaris	-0.0488583	TOP2A
Prolaris.21310658	21310658	PRAD	Prolaris	0.0392602	TK1
Prolaris.21310658	21310658	PRAD	Prolaris	-0.0469758	PBK
Prolaris.21310658	21310658	PRAD	Prolaris	-0.0501981	ASF1B
Prolaris.21310658	21310658	PRAD	Prolaris	-0.102333	SKA1
Prolaris.21310658	21310658	PRAD	Prolaris	0.134543	RAD54L
Prolaris.21310658	21310658	PRAD	Prolaris	0.199815	PTTG1
Prolaris.21310658	21310658	PRAD	Prolaris	0.105622	CDCA3
Prolaris.21310658	21310658	PRAD	Prolaris	-0.0670137	MCM10
Prolaris.21310658	21310658	PRAD	Prolaris	0.120553	PRC1
Prolaris.21310658	21310658	PRAD	Prolaris	-0.076977	DTL
Prolaris.21310658	21310658	PRAD	Prolaris	0.0204292	CEP55
Prolaris.21310658	21310658	PRAD	Prolaris	-0.077271	RAD51
Prolaris.21310658	21310658	PRAD	Prolaris	-0.17944	CENPM
Prolaris.21310658	21310658	PRAD	Prolaris	-0.137738	CDCA8
Prolaris.21310658	21310658	PRAD	Prolaris	0.19522	ORC6
Ding.4.NAT.21289624	21289624	PRAD	Ding.4.NAT	-0.146983	PTEN
Ding.4.NAT.21289624	21289624	PRAD	Ding.4.NAT	-0.521479	SMAD4
Ding.4.NAT.21289624	21289624	PRAD	Ding.4.NAT	0.0282201	CCND1
Ding.4.NAT.21289624	21289624	PRAD	Ding.4.NAT	0.0741219	SPP1
Decipher.23826159	23826159	PRAD	Decipher	-0.142277	LASP1
Decipher.23826159	23826159	PRAD	Decipher	0.101803	IQGAP3
Decipher.23826159	23826159	PRAD	Decipher	-0.0835601	NFIB
Decipher.23826159	23826159	PRAD	Decipher	0.021172	S1PR4
Decipher.23826159	23826159	PRAD	Decipher	0.124834	THBS2
Decipher.23826159	23826159	PRAD	Decipher	-0.0348983	ANO7
Decipher.23826159	23826159	PRAD	Decipher	-0.00360624	PCDH7
Decipher.23826159	23826159	PRAD	Decipher	-0.0395129	MYBPC1
Decipher.23826159	23826159	PRAD	Decipher	-0.00445863	EPPK1
Decipher.23826159	23826159	PRAD	Decipher	-0.0180437	TSBP1
Decipher.23826159	23826159	PRAD	Decipher	-0.0581898	PBX1
Decipher.23826159	23826159	PRAD	Decipher	0.0820221	NUSAP1
Decipher.23826159	23826159	PRAD	Decipher	-0.123505	ZWILCH
Decipher.23826159	23826159	PRAD	Decipher	0.0828738	UBE2C
Decipher.23826159	23826159	PRAD	Decipher	0.105972	CAMK2N1
Decipher.23826159	23826159	PRAD	Decipher	-0.077676	RABGAP1
Decipher.23826159	23826159	PRAD	Decipher	-0.0251113	GLYATL1P4
Decipher.23826159	23826159	PRAD	Decipher	-0.0313074	TNFRSF19
Glinsky.11.TJCI.15931389	15931389	PRAD	Glinsky.11.TJCI	0.06647	GBX2
Glinsky.11.TJCI.15931389	15931389	PRAD	Glinsky.11.TJCI	0.247786	MKI67
Glinsky.11.TJCI.15931389	15931389	PRAD	Glinsky.11.TJCI	-0.0448375	CCNB1
Glinsky.11.TJCI.15931389	15931389	PRAD	Glinsky.11.TJCI	0.186633	BUB1
Glinsky.11.TJCI.15931389	15931389	PRAD	Glinsky.11.TJCI	-0.120035	NDC80
Glinsky.11.TJCI.15931389	15931389	PRAD	Glinsky.11.TJCI	-0.113924	USP22
Glinsky.11.TJCI.15931389	15931389	PRAD	Glinsky.11.TJCI	0.0197311	HCFC1
Glinsky.11.TJCI.15931389	15931389	PRAD	Glinsky.11.TJCI	-0.437169	RNF2
Glinsky.11.TJCI.15931389	15931389	PRAD	Glinsky.11.TJCI	-0.0672117	ANK3
Glinsky.11.TJCI.15931389	15931389	PRAD	Glinsky.11.TJCI	-0.0240686	FGFR2
Glinsky.11.TJCI.15931389	15931389	PRAD	Glinsky.11.TJCI	0.0124807	CES1
Irshad.19.STM.24027026	24027026	PRAD	Irshad.19.STM	-0.0654253	B2M
Irshad.19.STM.24027026	24027026	PRAD	Irshad.19.STM	-0.254643	CAT
Irshad.19.STM.24027026	24027026	PRAD	Irshad.19.STM	-0.0711802	CDKN1A
Irshad.19.STM.24027026	24027026	PRAD	Irshad.19.STM	0.0419749	CFH
Irshad.19.STM.24027026	24027026	PRAD	Irshad.19.STM	-0.0318808	CLIC4
Irshad.19.STM.24027026	24027026	PRAD	Irshad.19.STM	-0.066202	CLU
Irshad.19.STM.24027026	24027026	PRAD	Irshad.19.STM	-0.138354	CTSH
Irshad.19.STM.24027026	24027026	PRAD	Irshad.19.STM	-0.00647401	CX3CL1
Irshad.19.STM.24027026	24027026	PRAD	Irshad.19.STM	-0.061371	FGFR1
Irshad.19.STM.24027026	24027026	PRAD	Irshad.19.STM	-0.0422024	GPX3
Irshad.19.STM.24027026	24027026	PRAD	Irshad.19.STM	-0.0564524	IGF1
Irshad.19.STM.24027026	24027026	PRAD	Irshad.19.STM	-0.0263238	ITM2A
Irshad.19.STM.24027026	24027026	PRAD	Irshad.19.STM	-0.0852013	LGALS3
Irshad.19.STM.24027026	24027026	PRAD	Irshad.19.STM	-0.0263327	MECP2
Irshad.19.STM.24027026	24027026	PRAD	Irshad.19.STM	0.105034	MSN
Irshad.19.STM.24027026	24027026	PRAD	Irshad.19.STM	-0.191099	NFE2L2
Irshad.19.STM.24027026	24027026	PRAD	Irshad.19.STM	0.151471	PMP22
Irshad.19.STM.24027026	24027026	PRAD	Irshad.19.STM	0.0403833	SERPING1
Irshad.19.STM.24027026	24027026	PRAD	Irshad.19.STM	-0.0422852	TXNIP
Jia.15.PO.22870216	22870216	PRAD	Jia.15.PO	-0.0497838	GADD45B
Jia.15.PO.22870216	22870216	PRAD	Jia.15.PO	-0.0552194	CDKN1A
Jia.15.PO.22870216	22870216	PRAD	Jia.15.PO	0.0617625	NLRP1
Jia.15.PO.22870216	22870216	PRAD	Jia.15.PO	-0.0489321	ERBB3
Jia.15.PO.22870216	22870216	PRAD	Jia.15.PO	-0.0442355	FMO5
Jia.15.PO.22870216	22870216	PRAD	Jia.15.PO	-0.0653546	SERINC2
Jia.15.PO.22870216	22870216	PRAD	Jia.15.PO	-0.297145	AMFR
Jia.15.PO.22870216	22870216	PRAD	Jia.15.PO	-0.0953944	DPP4
Jia.15.PO.22870216	22870216	PRAD	Jia.15.PO	0.00248083	PGC
Jia.15.PO.22870216	22870216	PRAD	Jia.15.PO	-0.055835	YWHAE
Jia.15.PO.22870216	22870216	PRAD	Jia.15.PO	-0.0598167	EHF
Jia.15.PO.22870216	22870216	PRAD	Jia.15.PO	-0.00958581	TF
Jia.15.PO.22870216	22870216	PRAD	Jia.15.PO	-0.0596534	TNFSF10
Jia.15.PO.22870216	22870216	PRAD	Jia.15.PO	-0.0499304	EIF5A
Jia.15.PO.22870216	22870216	PRAD	Jia.15.PO	-0.00108112	TGM4
CIT36.29945238	29945238	PRAD	CIT36	-0.0360661	CD38
CIT36.29945238	29945238	PRAD	CIT36	-0.0213101	NCAPD3
CIT36.29945238	29945238	PRAD	CIT36	-0.0129051	AZGP1
CIT36.29945238	29945238	PRAD	CIT36	-0.0439734	AFF3
CIT36.29945238	29945238	PRAD	CIT36	-0.0247325	SLC22A3
CIT36.29945238	29945238	PRAD	CIT36	-0.0420982	FMOD
CIT36.29945238	29945238	PRAD	CIT36	-0.0157696	CHRNA2
CIT36.29945238	29945238	PRAD	CIT36	-0.049401	SLC15A2
CIT36.29945238	29945238	PRAD	CIT36	-0.01501	ACADL
CIT36.29945238	29945238	PRAD	CIT36	-0.00386389	GREB1
CIT36.29945238	29945238	PRAD	CIT36	-0.0150283	ANPEP
CIT36.29945238	29945238	PRAD	CIT36	-0.0153065	ANO7
CIT36.29945238	29945238	PRAD	CIT36	1.56e-05	REPS2
CIT36.29945238	29945238	PRAD	CIT36	0.00293656	HGD
CIT36.29945238	29945238	PRAD	CIT36	0.0369523	PAK1IP1
CIT36.29945238	29945238	PRAD	CIT36	0.005309	COL1A2
CIT36.29945238	29945238	PRAD	CIT36	0.0264358	SPARC
CIT36.29945238	29945238	PRAD	CIT36	0.0641987	MS4A6A
CIT36.29945238	29945238	PRAD	CIT36	0.0192887	FRZB
CIT36.29945238	29945238	PRAD	CIT36	0.036687	MGP
CIT36.29945238	29945238	PRAD	CIT36	0.00434026	COL3A1
CIT36.29945238	29945238	PRAD	CIT36	-0.0290338	CDH11
CIT36.29945238	29945238	PRAD	CIT36	-0.0240617	MOXD1
CIT36.29945238	29945238	PRAD	CIT36	0.00808193	COL8A1
CIT36.29945238	29945238	PRAD	CIT36	0.0576702	COL1A1
CIT36.29945238	29945238	PRAD	CIT36	0.0303807	NOX4
CIT36.29945238	29945238	PRAD	CIT36	0.0280682	THBS2
CIT36.29945238	29945238	PRAD	CIT36	-0.0057818	VCAN
CIT36.29945238	29945238	PRAD	CIT36	-0.00892517	SULF1
CIT36.29945238	29945238	PRAD	CIT36	0.000810391	SFRP2
CIT36.29945238	29945238	PRAD	CIT36	-0.00492091	KHDRBS3
CIT36.29945238	29945238	PRAD	CIT36	0.00994859	COL10A1
CIT36.29945238	29945238	PRAD	CIT36	0.0119858	CXCL14
CIT36.29945238	29945238	PRAD	CIT36	0.00926747	SFRP4
CIT36.29945238	29945238	PRAD	CIT36	0.0585175	ASPN
CIT36.29945238	29945238	PRAD	CIT36	0.0308171	COMP
Oncotype_DX_GPS.24836057	24836057	PRAD	Oncotype_DX_GPS	-0.0563799	AZGP1
Oncotype_DX_GPS.24836057	24836057	PRAD	Oncotype_DX_GPS	0.225077	KLK2
Oncotype_DX_GPS.24836057	24836057	PRAD	Oncotype_DX_GPS	-0.0999136	SRD5A2
Oncotype_DX_GPS.24836057	24836057	PRAD	Oncotype_DX_GPS	-0.151418	FAM13C
Oncotype_DX_GPS.24836057	24836057	PRAD	Oncotype_DX_GPS	-0.0334008	FLNC
Oncotype_DX_GPS.24836057	24836057	PRAD	Oncotype_DX_GPS	-0.0300761	GSN
Oncotype_DX_GPS.24836057	24836057	PRAD	Oncotype_DX_GPS	0.0383072	TPM2
Oncotype_DX_GPS.24836057	24836057	PRAD	Oncotype_DX_GPS	0.0926521	GSTM2
Oncotype_DX_GPS.24836057	24836057	PRAD	Oncotype_DX_GPS	0.192674	TPX2
Oncotype_DX_GPS.24836057	24836057	PRAD	Oncotype_DX_GPS	0.192311	BGN
Oncotype_DX_GPS.24836057	24836057	PRAD	Oncotype_DX_GPS	0.176189	COL1A1
Oncotype_DX_GPS.24836057	24836057	PRAD	Oncotype_DX_GPS	0.044374	SFRP4
Li.160.BIB.32898860	32898860	PRAD	Li.160.BIB	-0.0937891	PTER
Li.160.BIB.32898860	32898860	PRAD	Li.160.BIB	0.0076676	ARHGAP33
Li.160.BIB.32898860	32898860	PRAD	Li.160.BIB	0.062776	HDAC7
Li.160.BIB.32898860	32898860	PRAD	Li.160.BIB	-0.0552124	RNF185
Li.160.BIB.32898860	32898860	PRAD	Li.160.BIB	0.143167	SEC61A2
Li.160.BIB.32898860	32898860	PRAD	Li.160.BIB	0.029648	SPAG5
Li.160.BIB.32898860	32898860	PRAD	Li.160.BIB	-0.0770394	GMDS-DT
Li.160.BIB.32898860	32898860	PRAD	Li.160.BIB	0.0722442	NLGN2
Li.160.BIB.32898860	32898860	PRAD	Li.160.BIB	0.0376587	ASPN
Li.160.BIB.32898860	32898860	PRAD	Li.160.BIB	-0.0762776	CDNF
Li.160.BIB.32898860	32898860	PRAD	Li.160.BIB	0.0563347	PLCB3
Li.160.BIB.32898860	32898860	PRAD	Li.160.BIB	-0.0185717	LINC02489
Li.160.BIB.32898860	32898860	PRAD	Li.160.BIB	0.0516467	POLM
Li.160.BIB.32898860	32898860	PRAD	Li.160.BIB	0.00551344	ATG16L2
Li.160.BIB.32898860	32898860	PRAD	Li.160.BIB	-0.00333439	TGM3
Li.160.BIB.32898860	32898860	PRAD	Li.160.BIB	0.0386568	HOPX
Li.160.BIB.32898860	32898860	PRAD	Li.160.BIB	0.0179808	MCM7
Li.160.BIB.32898860	32898860	PRAD	Li.160.BIB	-0.00849148	SMIM22
Li.160.BIB.32898860	32898860	PRAD	Li.160.BIB	-0.00779011	OR7E47P
Li.160.BIB.32898860	32898860	PRAD	Li.160.BIB	0.0486774	DHX16
Li.160.BIB.32898860	32898860	PRAD	Li.160.BIB	0.0426601	NASP
Li.160.BIB.32898860	32898860	PRAD	Li.160.BIB	0.053863	EPHA1
Li.160.BIB.32898860	32898860	PRAD	Li.160.BIB	0.0338675	RXRB
Li.160.BIB.32898860	32898860	PRAD	Li.160.BIB	-0.0476602	PRKN
Li.160.BIB.32898860	32898860	PRAD	Li.160.BIB	-0.022308	ADPRHL1
Li.160.BIB.32898860	32898860	PRAD	Li.160.BIB	-0.0251719	CTBS
Li.160.BIB.32898860	32898860	PRAD	Li.160.BIB	0.017726	TROAP
Li.160.BIB.32898860	32898860	PRAD	Li.160.BIB	0.0251217	TAFA4
Li.160.BIB.32898860	32898860	PRAD	Li.160.BIB	-0.0175969	MB
Li.160.BIB.32898860	32898860	PRAD	Li.160.BIB	-0.0365296	FZD5
Li.160.BIB.32898860	32898860	PRAD	Li.160.BIB	0.0768318	ATP6V0E2-AS1
Li.160.BIB.32898860	32898860	PRAD	Li.160.BIB	0.0527643	TRIM65
Li.160.BIB.32898860	32898860	PRAD	Li.160.BIB	0.00354934	NIBAN1
Li.160.BIB.32898860	32898860	PRAD	Li.160.BIB	-0.0031804	IQCC
Li.160.BIB.32898860	32898860	PRAD	Li.160.BIB	-0.0162117	MRNIP
Li.160.BIB.32898860	32898860	PRAD	Li.160.BIB	-0.0477998	HOXA10
Li.160.BIB.32898860	32898860	PRAD	Li.160.BIB	0.0276551	TPCN2
Li.160.BIB.32898860	32898860	PRAD	Li.160.BIB	0.0130706	WSB1
Li.160.BIB.32898860	32898860	PRAD	Li.160.BIB	-0.0624807	BCL2L14
Li.160.BIB.32898860	32898860	PRAD	Li.160.BIB	0.00112359	PRPF3
Li.160.BIB.32898860	32898860	PRAD	Li.160.BIB	0.023542	YIPF1
Li.160.BIB.32898860	32898860	PRAD	Li.160.BIB	-0.0499573	ACIN1
Li.160.BIB.32898860	32898860	PRAD	Li.160.BIB	0.00195746	LIPH
Li.160.BIB.32898860	32898860	PRAD	Li.160.BIB	0.0747074	USF1
Li.160.BIB.32898860	32898860	PRAD	Li.160.BIB	0.00974684	MLXIPL
Li.160.BIB.32898860	32898860	PRAD	Li.160.BIB	0.0464883	GOLGA7B
Li.160.BIB.32898860	32898860	PRAD	Li.160.BIB	0.0257398	TEPSIN
Li.160.BIB.32898860	32898860	PRAD	Li.160.BIB	0.0472459	ACAP3
Li.160.BIB.32898860	32898860	PRAD	Li.160.BIB	0.0796985	VAV2
Li.160.BIB.32898860	32898860	PRAD	Li.160.BIB	0.00712224	KIF18B
Li.160.BIB.32898860	32898860	PRAD	Li.160.BIB	-0.00574151	DNAH17
Li.160.BIB.32898860	32898860	PRAD	Li.160.BIB	0.0381525	OSCAR
Li.160.BIB.32898860	32898860	PRAD	Li.160.BIB	0.102102	ZNF530
Li.160.BIB.32898860	32898860	PRAD	Li.160.BIB	-0.0352343	Z93930.2
Li.160.BIB.32898860	32898860	PRAD	Li.160.BIB	0.0416586	PRKAG2-AS1
Li.160.BIB.32898860	32898860	PRAD	Li.160.BIB	0.000413836	MAPK8IP3
Li.160.BIB.32898860	32898860	PRAD	Li.160.BIB	-0.0233842	TMEM182
Li.160.BIB.32898860	32898860	PRAD	Li.160.BIB	-0.0222947	FBXO25
Li.160.BIB.32898860	32898860	PRAD	Li.160.BIB	0.0295397	LINC01176
Li.160.BIB.32898860	32898860	PRAD	Li.160.BIB	0.0457896	TMIGD3
Li.160.BIB.32898860	32898860	PRAD	Li.160.BIB	0.0106349	TNRC18
Li.160.BIB.32898860	32898860	PRAD	Li.160.BIB	-0.00889086	SPRYD4
Li.160.BIB.32898860	32898860	PRAD	Li.160.BIB	0.0430045	ODF2
Li.160.BIB.32898860	32898860	PRAD	Li.160.BIB	-0.0556112	VPS37B
Li.160.BIB.32898860	32898860	PRAD	Li.160.BIB	-0.00529316	TNFRSF25
Li.160.BIB.32898860	32898860	PRAD	Li.160.BIB	0.078129	MGAT4B
Li.160.BIB.32898860	32898860	PRAD	Li.160.BIB	-0.00425151	SEC14L5
Li.160.BIB.32898860	32898860	PRAD	Li.160.BIB	0.0376837	NAA40
Li.160.BIB.32898860	32898860	PRAD	Li.160.BIB	-0.00379047	MT1F
Li.160.BIB.32898860	32898860	PRAD	Li.160.BIB	-0.00333473	CROCCP3
Li.160.BIB.32898860	32898860	PRAD	Li.160.BIB	0.047003	DOCK6
Li.160.BIB.32898860	32898860	PRAD	Li.160.BIB	0.0022197	LPAR3
Li.160.BIB.32898860	32898860	PRAD	Li.160.BIB	0.00562934	FANCA
Li.160.BIB.32898860	32898860	PRAD	Li.160.BIB	-0.01242	STAG3
Li.160.BIB.32898860	32898860	PRAD	Li.160.BIB	0.0185539	KIFC1
Li.160.BIB.32898860	32898860	PRAD	Li.160.BIB	-0.00535894	MT1M
Li.160.BIB.32898860	32898860	PRAD	Li.160.BIB	-0.0269101	PPP1R12A-AS1
Li.160.BIB.32898860	32898860	PRAD	Li.160.BIB	0.00730883	KHDC4
Li.160.BIB.32898860	32898860	PRAD	Li.160.BIB	-0.0533277	HMGB1P10
Li.160.BIB.32898860	32898860	PRAD	Li.160.BIB	0.013492	GTSE1
Li.160.BIB.32898860	32898860	PRAD	Li.160.BIB	-0.0068385	ENSG00000280111
Li.160.BIB.32898860	32898860	PRAD	Li.160.BIB	0.00245315	CCDC110
Li.160.BIB.32898860	32898860	PRAD	Li.160.BIB	0.0106572	JAG2
Li.160.BIB.32898860	32898860	PRAD	Li.160.BIB	0.0150115	ADGRB1
Li.160.BIB.32898860	32898860	PRAD	Li.160.BIB	0.0245804	STAG3L5P-PVRIG2P-PILRB
Li.160.BIB.32898860	32898860	PRAD	Li.160.BIB	0.0299711	NOTCH3
Li.160.BIB.32898860	32898860	PRAD	Li.160.BIB	0.0819864	ARIH2
Li.160.BIB.32898860	32898860	PRAD	Li.160.BIB	0.0202433	GMNN
Li.160.BIB.32898860	32898860	PRAD	Li.160.BIB	0.056014	RAB11FIP3
Li.160.BIB.32898860	32898860	PRAD	Li.160.BIB	-0.0115405	LOC105373958
Li.160.BIB.32898860	32898860	PRAD	Li.160.BIB	0.0420734	AEBP1
Li.160.BIB.32898860	32898860	PRAD	Li.160.BIB	-0.00096228	DLEU2
Li.160.BIB.32898860	32898860	PRAD	Li.160.BIB	-0.00460858	WDR90
Li.160.BIB.32898860	32898860	PRAD	Li.160.BIB	0.0228821	UVSSA
Li.160.BIB.32898860	32898860	PRAD	Li.160.BIB	0.00668631	SNHG1
Li.160.BIB.32898860	32898860	PRAD	Li.160.BIB	0.00934052	SNAPC4
Li.160.BIB.32898860	32898860	PRAD	Li.160.BIB	0.0207632	SLC20A1
Li.160.BIB.32898860	32898860	PRAD	Li.160.BIB	0.0934431	MARK3
Li.160.BIB.32898860	32898860	PRAD	Li.160.BIB	0.01108	GPR35
Li.160.BIB.32898860	32898860	PRAD	Li.160.BIB	-0.0371051	DMAC2L
Li.160.BIB.32898860	32898860	PRAD	Li.160.BIB	-0.0130478	AL133367.1
Li.160.BIB.32898860	32898860	PRAD	Li.160.BIB	0.0629787	RANBP17
Li.160.BIB.32898860	32898860	PRAD	Li.160.BIB	0.0201468	PLXNB1
Li.160.BIB.32898860	32898860	PRAD	Li.160.BIB	0.0319811	SUGT1P4-STRA6LP
Li.160.BIB.32898860	32898860	PRAD	Li.160.BIB	-0.0175611	SEMA3F-AS1
Li.160.BIB.32898860	32898860	PRAD	Li.160.BIB	-0.0268992	STYX
Li.160.BIB.32898860	32898860	PRAD	Li.160.BIB	0.0221788	RCN3
Li.160.BIB.32898860	32898860	PRAD	Li.160.BIB	-0.00637135	IGF1
Li.160.BIB.32898860	32898860	PRAD	Li.160.BIB	0.000172534	MMP26
Li.160.BIB.32898860	32898860	PRAD	Li.160.BIB	0.0108051	TMEM251
Li.160.BIB.32898860	32898860	PRAD	Li.160.BIB	0.0206077	NAAA
Li.160.BIB.32898860	32898860	PRAD	Li.160.BIB	-0.0496192	SSR1
Li.160.BIB.32898860	32898860	PRAD	Li.160.BIB	0.0395739	MARCKS
Li.160.BIB.32898860	32898860	PRAD	Li.160.BIB	0.0240301	BUB1B
Li.160.BIB.32898860	32898860	PRAD	Li.160.BIB	0.009497	CHRM1
Li.160.BIB.32898860	32898860	PRAD	Li.160.BIB	-0.0257692	PYGB
Li.160.BIB.32898860	32898860	PRAD	Li.160.BIB	-0.0126904	UNC13D
Li.160.BIB.32898860	32898860	PRAD	Li.160.BIB	0.0271983	SLAIN2
Li.160.BIB.32898860	32898860	PRAD	Li.160.BIB	0.0319071	STK36
Li.160.BIB.32898860	32898860	PRAD	Li.160.BIB	-0.00800694	KCNK6
Li.160.BIB.32898860	32898860	PRAD	Li.160.BIB	0.00762857	PRELID3A
Li.160.BIB.32898860	32898860	PRAD	Li.160.BIB	0.0247673	MBD6
Li.160.BIB.32898860	32898860	PRAD	Li.160.BIB	-0.0559271	PIGV
Li.160.BIB.32898860	32898860	PRAD	Li.160.BIB	0.00125914	C2orf72
Li.160.BIB.32898860	32898860	PRAD	Li.160.BIB	0.0307502	ABCD4
Li.160.BIB.32898860	32898860	PRAD	Li.160.BIB	-0.00856359	HAUS8
Li.160.BIB.32898860	32898860	PRAD	Li.160.BIB	0.00400492	HOXA10-AS
Li.160.BIB.32898860	32898860	PRAD	Li.160.BIB	-0.032759	ARF6
Li.160.BIB.32898860	32898860	PRAD	Li.160.BIB	0.00214432	ZNF783
Li.160.BIB.32898860	32898860	PRAD	Li.160.BIB	0.00431584	PSRC1
Li.160.BIB.32898860	32898860	PRAD	Li.160.BIB	0.0133321	PANK1
Li.160.BIB.32898860	32898860	PRAD	Li.160.BIB	0.00772826	PIK3R6
Li.160.BIB.32898860	32898860	PRAD	Li.160.BIB	0.0180145	HAGHL
Li.160.BIB.32898860	32898860	PRAD	Li.160.BIB	0.0377679	LUC7L2
Li.160.BIB.32898860	32898860	PRAD	Li.160.BIB	0.00571755	MTMR9LP
Li.160.BIB.32898860	32898860	PRAD	Li.160.BIB	0.0138832	ABCC3
Li.160.BIB.32898860	32898860	PRAD	Li.160.BIB	0.00233955	NECAP1
Li.160.BIB.32898860	32898860	PRAD	Li.160.BIB	-0.0205769	C6orf89
Li.160.BIB.32898860	32898860	PRAD	Li.160.BIB	0.036072	LILRB2
Li.160.BIB.32898860	32898860	PRAD	Li.160.BIB	0.0211565	CCDC180
Li.160.BIB.32898860	32898860	PRAD	Li.160.BIB	0.00391554	ZNF740
Li.160.BIB.32898860	32898860	PRAD	Li.160.BIB	0.0126023	DALRD3
Li.160.BIB.32898860	32898860	PRAD	Li.160.BIB	0.0211507	SLC26A11
Li.160.BIB.32898860	32898860	PRAD	Li.160.BIB	0.0170708	DOK3
Li.160.BIB.32898860	32898860	PRAD	Li.160.BIB	0.0141993	PTCH2
Li.160.BIB.32898860	32898860	PRAD	Li.160.BIB	-0.033123	RBMXL1
Li.160.BIB.32898860	32898860	PRAD	Li.160.BIB	0.0135785	SEL1L
Li.160.BIB.32898860	32898860	PRAD	Li.160.BIB	-0.0824917	SP2-AS1
Li.160.BIB.32898860	32898860	PRAD	Li.160.BIB	0.0241269	DNAJC3
Li.160.BIB.32898860	32898860	PRAD	Li.160.BIB	0.0258483	DGCR5
Li.160.BIB.32898860	32898860	PRAD	Li.160.BIB	-0.0595343	MCMDC2
Li.160.BIB.32898860	32898860	PRAD	Li.160.BIB	0.066749	PKP4
Li.160.BIB.32898860	32898860	PRAD	Li.160.BIB	0.0449127	POLR3C
Li.160.BIB.32898860	32898860	PRAD	Li.160.BIB	-0.00288681	MDK
Li.160.BIB.32898860	32898860	PRAD	Li.160.BIB	-0.0918628	CUL4A
Li.160.BIB.32898860	32898860	PRAD	Li.160.BIB	-0.0158206	LIFR
Li.160.BIB.32898860	32898860	PRAD	Li.160.BIB	-0.00309998	CDC42EP5
Li.160.BIB.32898860	32898860	PRAD	Li.160.BIB	0.0109776	AC009120.2
Li.160.BIB.32898860	32898860	PRAD	Li.160.BIB	-0.00355951	RNF13
Li.160.BIB.32898860	32898860	PRAD	Li.160.BIB	-0.00346837	FERMT3
Long.24.CR.24713434	24713434	PRAD	Long.24.CR	-0.156125	BTG2
Long.24.CR.24713434	24713434	PRAD	Long.24.CR	-0.074282	CDC37L1
Long.24.CR.24713434	24713434	PRAD	Long.24.CR	0.0959197	COL15A1
Long.24.CR.24713434	24713434	PRAD	Long.24.CR	0.105752	COL3A1
Long.24.CR.24713434	24713434	PRAD	Long.24.CR	-0.296062	EIF2D
Long.24.CR.24713434	24713434	PRAD	Long.24.CR	0.15744	FDPS
Long.24.CR.24713434	24713434	PRAD	Long.24.CR	-0.0129631	H1-2
Long.24.CR.24713434	24713434	PRAD	Long.24.CR	0.0269198	H2BC8
Long.24.CR.24713434	24713434	PRAD	Long.24.CR	-0.0686335	IFT57
Long.24.CR.24713434	24713434	PRAD	Long.24.CR	0.122598	IGFBP3
Long.24.CR.24713434	24713434	PRAD	Long.24.CR	-0.017861	ITPR1
Long.24.CR.24713434	24713434	PRAD	Long.24.CR	0.0602712	LBH
Long.24.CR.24713434	24713434	PRAD	Long.24.CR	0.0426521	MIR663AHG
Long.24.CR.24713434	24713434	PRAD	Long.24.CR	-0.147773	MARCHF5
Long.24.CR.24713434	24713434	PRAD	Long.24.CR	-0.187365	MED4
Long.24.CR.24713434	24713434	PRAD	Long.24.CR	0.107087	MEMO1
Long.24.CR.24713434	24713434	PRAD	Long.24.CR	-0.0605178	MXI1
Long.24.CR.24713434	24713434	PRAD	Long.24.CR	-0.055191	PTN
Long.24.CR.24713434	24713434	PRAD	Long.24.CR	-0.148726	RPL23AP53
Long.24.CR.24713434	24713434	PRAD	Long.24.CR	-0.0227771	SACM1L
Long.24.CR.24713434	24713434	PRAD	Long.24.CR	-0.170932	SIRT1
Long.24.CR.24713434	24713434	PRAD	Long.24.CR	-0.0491837	SNORA20
Long.24.CR.24713434	24713434	PRAD	Long.24.CR	0.205898	SRSF3
Long.24.CR.24713434	24713434	PRAD	Long.24.CR	-0.0666352	SYNM
DESNT.28753852	28753852	PRAD	DESNT	-0.121329	C7
DESNT.28753852	28753852	PRAD	DESNT	-0.148732	JAM3
DESNT.28753852	28753852	PRAD	DESNT	-0.0577137	MYLK
DESNT.28753852	28753852	PRAD	DESNT	-0.0419346	ACTG2
DESNT.28753852	28753852	PRAD	DESNT	-0.568012	STAT5B
DESNT.28753852	28753852	PRAD	DESNT	0.055488	TPM2
DESNT.28753852	28753852	PRAD	DESNT	-0.0234442	FLNA
DESNT.28753852	28753852	PRAD	DESNT	-0.0917502	KCNMA1
DESNT.28753852	28753852	PRAD	DESNT	-0.20538	CSRP1
DESNT.28753852	28753852	PRAD	DESNT	0.0183461	FBLN1
DESNT.28753852	28753852	PRAD	DESNT	-0.0944149	ATP2B4
DESNT.28753852	28753852	PRAD	DESNT	0.00272569	PLPP3
DESNT.28753852	28753852	PRAD	DESNT	0.105177	PLP2
DESNT.28753852	28753852	PRAD	DESNT	0.208649	RBPMS
DESNT.28753852	28753852	PRAD	DESNT	-0.0205601	CALD1
DESNT.28753852	28753852	PRAD	DESNT	0.00714403	ACTA2
DESNT.28753852	28753852	PRAD	DESNT	-0.0659605	GPX3
DESNT.28753852	28753852	PRAD	DESNT	0.0773166	LMOD1
DESNT.28753852	28753852	PRAD	DESNT	-0.220579	SPART
DESNT.28753852	28753852	PRAD	DESNT	0.270637	STOM
DESNT.28753852	28753852	PRAD	DESNT	0.121313	ITGA5
DESNT.28753852	28753852	PRAD	DESNT	0.0360769	TNS1
DESNT.28753852	28753852	PRAD	DESNT	0.039583	SNAI2
DESNT.28753852	28753852	PRAD	DESNT	-0.054847	PDLIM1
DESNT.28753852	28753852	PRAD	DESNT	0.118489	EPAS1
DESNT.28753852	28753852	PRAD	DESNT	0.000878545	CNN1
DESNT.28753852	28753852	PRAD	DESNT	-0.0823982	CLU
DESNT.28753852	28753852	PRAD	DESNT	-0.0419504	GSTP1
DESNT.28753852	28753852	PRAD	DESNT	0.0318711	TIMP3
DESNT.28753852	28753852	PRAD	DESNT	-0.112083	SVIL
DESNT.28753852	28753852	PRAD	DESNT	0.0547002	TPM1
DESNT.28753852	28753852	PRAD	DESNT	0.218939	DPYSL3
DESNT.28753852	28753852	PRAD	DESNT	-0.0332965	CRISPLD2
DESNT.28753852	28753852	PRAD	DESNT	0.00662459	ETS2
DESNT.28753852	28753852	PRAD	DESNT	0.101309	ILK
DESNT.28753852	28753852	PRAD	DESNT	0.0111965	MYL9
DESNT.28753852	28753852	PRAD	DESNT	0.0428115	PALLD
DESNT.28753852	28753852	PRAD	DESNT	0.0771048	FERMT2
DESNT.28753852	28753852	PRAD	DESNT	0.0537697	TGFBR3
DESNT.28753852	28753852	PRAD	DESNT	-0.0233601	VCL
DESNT.28753852	28753852	PRAD	DESNT	0.0646601	PCP4
DESNT.28753852	28753852	PRAD	DESNT	0.123651	ACTN1
DESNT.28753852	28753852	PRAD	DESNT	-0.253095	CDC42EP3
DESNT.28753852	28753852	PRAD	DESNT	0.000507104	SORBS1
DESNT.28753852	28753852	PRAD	DESNT	-0.0871756	PDK4
SDMS.28330676	28330676	PRAD	SDMS	0.0431969	SLC2A2
SDMS.28330676	28330676	PRAD	SDMS	-0.0186004	CD36
SDMS.28330676	28330676	PRAD	SDMS	-0.0198413	PAH
SDMS.28330676	28330676	PRAD	SDMS	0.0327739	SPARC
SDMS.28330676	28330676	PRAD	SDMS	-0.0118453	FOLR1
SDMS.28330676	28330676	PRAD	SDMS	0.0226601	G6PC
SDMS.28330676	28330676	PRAD	SDMS	0.0165014	COL4A2
SDMS.28330676	28330676	PRAD	SDMS	0.00156072	ATP11A
SDMS.28330676	28330676	PRAD	SDMS	0.0819589	PKM
SDMS.28330676	28330676	PRAD	SDMS	-0.00970062	MEP1A
SDMS.28330676	28330676	PRAD	SDMS	-0.00119465	SLC3A1
SDMS.28330676	28330676	PRAD	SDMS	-0.0178619	CALB1
SDMS.28330676	28330676	PRAD	SDMS	-0.0302126	ATP1B1
SDMS.28330676	28330676	PRAD	SDMS	-0.00874641	MACROD2
SDMS.28330676	28330676	PRAD	SDMS	0.00126803	COLEC11
SDMS.28330676	28330676	PRAD	SDMS	0.0641028	NDUFA4
SDMS.28330676	28330676	PRAD	SDMS	-0.0149153	TPM1
SDMS.28330676	28330676	PRAD	SDMS	0.0271874	PECAM1
SDMS.28330676	28330676	PRAD	SDMS	0.0240629	MPEG1
SDMS.28330676	28330676	PRAD	SDMS	-0.00505325	RETN
SDMS.28330676	28330676	PRAD	SDMS	0.0206473	ALB
SDMS.28330676	28330676	PRAD	SDMS	0.0929771	SEPHS2
SDMS.28330676	28330676	PRAD	SDMS	-0.0140238	TTPA
SDMS.28330676	28330676	PRAD	SDMS	-0.0100358	ACY3
SDMS.28330676	28330676	PRAD	SDMS	-0.0455547	EGF
SDMS.28330676	28330676	PRAD	SDMS	0.0885831	MARK1
SDMS.28330676	28330676	PRAD	SDMS	-0.0102924	UGT2B28
SDMS.28330676	28330676	PRAD	SDMS	0.0225757	AKR1C1
SDMS.28330676	28330676	PRAD	SDMS	0.0188112	CDH6
SDMS.28330676	28330676	PRAD	SDMS	0.0289395	COL3A1
SDMS.28330676	28330676	PRAD	SDMS	-0.0469047	ADH1C
SDMS.28330676	28330676	PRAD	SDMS	0.0238032	SYTL2
SDMS.28330676	28330676	PRAD	SDMS	0.0235177	VIM
SDMS.28330676	28330676	PRAD	SDMS	0.0730096	SERPINH1
SDMS.28330676	28330676	PRAD	SDMS	-0.00153896	MMP7
SDMS.28330676	28330676	PRAD	SDMS	-0.0782311	AK4
SDMS.28330676	28330676	PRAD	SDMS	-0.00602302	ACSM3
SDMS.28330676	28330676	PRAD	SDMS	0.0240054	SIRPA
SDMS.28330676	28330676	PRAD	SDMS	0.0366029	COL5A2
SDMS.28330676	28330676	PRAD	SDMS	-0.0913983	MFSD4B
SDMS.28330676	28330676	PRAD	SDMS	0.00233862	CCL28
SDMS.28330676	28330676	PRAD	SDMS	0.0247534	PDGFRB
SDMS.28330676	28330676	PRAD	SDMS	0.028154	CHPT1
SDMS.28330676	28330676	PRAD	SDMS	-0.0119317	GHR
SDMS.28330676	28330676	PRAD	SDMS	0.0377943	PVALB
SDMS.28330676	28330676	PRAD	SDMS	0.00210785	F2R
SDMS.28330676	28330676	PRAD	SDMS	-0.00310403	DES
SDMS.28330676	28330676	PRAD	SDMS	0.0619597	TYROBP
SDMS.28330676	28330676	PRAD	SDMS	0.0248274	AADAT
SDMS.28330676	28330676	PRAD	SDMS	-0.152543	MDH1
SDMS.28330676	28330676	PRAD	SDMS	0.0218965	SERPINE2
SDMS.28330676	28330676	PRAD	SDMS	-0.00874215	HSD17B11
SDMS.28330676	28330676	PRAD	SDMS	-0.00115795	RGS16
SDMS.28330676	28330676	PRAD	SDMS	-0.0243212	LAP3
SDMS.28330676	28330676	PRAD	SDMS	0.0581608	MGP
SDMS.28330676	28330676	PRAD	SDMS	-0.0332638	CNN2
SDMS.28330676	28330676	PRAD	SDMS	-0.0160405	ACO2
SDMS.28330676	28330676	PRAD	SDMS	-0.0365036	MPV17L
SDMS.28330676	28330676	PRAD	SDMS	-0.0143565	TRPC6
SDMS.28330676	28330676	PRAD	SDMS	0.0188638	ACAA1
SDMS.28330676	28330676	PRAD	SDMS	-0.0312259	CLU
SDMS.28330676	28330676	PRAD	SDMS	-0.069729	TMBIM4
SDMS.28330676	28330676	PRAD	SDMS	-0.0123119	TNC
SDMS.28330676	28330676	PRAD	SDMS	0.0262278	SPP1
SDMS.28330676	28330676	PRAD	SDMS	-0.0371682	SLC27A2
SDMS.28330676	28330676	PRAD	SDMS	0.00373709	SPP2
SDMS.28330676	28330676	PRAD	SDMS	-0.0635407	EPHX2
SDMS.28330676	28330676	PRAD	SDMS	-0.0251431	PHYH
SDMS.28330676	28330676	PRAD	SDMS	0.0298754	RGS5
SDMS.28330676	28330676	PRAD	SDMS	-0.0334456	LGALS3
SDMS.28330676	28330676	PRAD	SDMS	-0.15496	C11orf54
SDMS.28330676	28330676	PRAD	SDMS	0.0143083	ERICH4
SDMS.28330676	28330676	PRAD	SDMS	-0.008141	ACTG2
SDMS.28330676	28330676	PRAD	SDMS	-0.0340599	KMO
SDMS.28330676	28330676	PRAD	SDMS	0.00912223	PLAUR
SDMS.28330676	28330676	PRAD	SDMS	-0.0558651	CYB5A
SDMS.28330676	28330676	PRAD	SDMS	-0.00789676	AOC1
SDMS.28330676	28330676	PRAD	SDMS	-0.0831221	ALDH6A1
SDMS.28330676	28330676	PRAD	SDMS	0.00854937	ADAM12
SDMS.28330676	28330676	PRAD	SDMS	-0.053261	PPBP
SDMS.28330676	28330676	PRAD	SDMS	-0.0197436	SLC47A1
SDMS.28330676	28330676	PRAD	SDMS	-0.0352672	ANXA6
SDMS.28330676	28330676	PRAD	SDMS	-0.0197521	FBP1
SDMS.28330676	28330676	PRAD	SDMS	0.00636075	CDH5
SDMS.28330676	28330676	PRAD	SDMS	-0.0169382	FXYD2
SDMS.28330676	28330676	PRAD	SDMS	-0.0226223	FLNA
SDMS.28330676	28330676	PRAD	SDMS	-0.0307693	APOM
SDMS.28330676	28330676	PRAD	SDMS	-0.00893056	FUT9
SDMS.28330676	28330676	PRAD	SDMS	-0.0041858	GC
SDMS.28330676	28330676	PRAD	SDMS	-0.0174386	LCN2
SDMS.28330676	28330676	PRAD	SDMS	0.0286799	GLYAT
SDMS.28330676	28330676	PRAD	SDMS	-0.0393155	COL14A1
SDMS.28330676	28330676	PRAD	SDMS	0.00611535	SLC34A2
Nakagawa.17.PO.18846227	18846227	PRAD	Nakagawa.17.PO	-0.0232074	RAD21
Nakagawa.17.PO.18846227	18846227	PRAD	Nakagawa.17.PO	0.0910214	CDKN3
Nakagawa.17.PO.18846227	18846227	PRAD	Nakagawa.17.PO	0.0454106	CCNB1
Nakagawa.17.PO.18846227	18846227	PRAD	Nakagawa.17.PO	0.0995796	SEC14L1
Nakagawa.17.PO.18846227	18846227	PRAD	Nakagawa.17.PO	0.0914452	BUB1
Nakagawa.17.PO.18846227	18846227	PRAD	Nakagawa.17.PO	-0.114617	ALAS1
Nakagawa.17.PO.18846227	18846227	PRAD	Nakagawa.17.PO	-0.0480497	WASHC5
Nakagawa.17.PO.18846227	18846227	PRAD	Nakagawa.17.PO	-0.00574032	TAF2
Nakagawa.17.PO.18846227	18846227	PRAD	Nakagawa.17.PO	0.0622209	SFRP4
Nakagawa.17.PO.18846227	18846227	PRAD	Nakagawa.17.PO	0.16143	STIP1
Nakagawa.17.PO.18846227	18846227	PRAD	Nakagawa.17.PO	0.0963684	CTHRC1
Nakagawa.17.PO.18846227	18846227	PRAD	Nakagawa.17.PO	-0.111892	SLC44A1
Nakagawa.17.PO.18846227	18846227	PRAD	Nakagawa.17.PO	0.109582	IGFBP3
Nakagawa.17.PO.18846227	18846227	PRAD	Nakagawa.17.PO	-0.0457803	LPAR3
Nakagawa.17.PO.18846227	18846227	PRAD	Nakagawa.17.PO	0.0617103	CYRIB
Nakagawa.17.PO.18846227	18846227	PRAD	Nakagawa.17.PO	-0.0664262	UTP23
Nakagawa.17.PO.18846227	18846227	PRAD	Nakagawa.17.PO	0.0659959	CDK10
LPD1.23059046	23059046	PRAD	LPD1	0.0234528	HMBS
LPD1.23059046	23059046	PRAD	LPD1	0.36926	TMCC2
LPD1.23059046	23059046	PRAD	LPD1	0.150913	SNCA
LPD1.23059046	23059046	PRAD	LPD1	0.139974	SLC4A1
LPD1.23059046	23059046	PRAD	LPD1	-0.168538	STOM
LPD1.23059046	23059046	PRAD	LPD1	0.211117	GABARAPL2
LPD1.23059046	23059046	PRAD	LPD1	-0.0912806	RIOK3
LPD1.23059046	23059046	PRAD	LPD1	-0.625522	TERF2IP
LPD1.23059046	23059046	PRAD	LPD1	0.0542281	TFDP1
Penney.157.JCO.21537050	21537050	PRAD	Penney.157.JCO	-0.00503837	BCAS1
Penney.157.JCO.21537050	21537050	PRAD	Penney.157.JCO	-0.00250302	ALOX15B
Penney.157.JCO.21537050	21537050	PRAD	Penney.157.JCO	0.00239754	EYA1
Penney.157.JCO.21537050	21537050	PRAD	Penney.157.JCO	2.46e-05	PAGE4
Penney.157.JCO.21537050	21537050	PRAD	Penney.157.JCO	0.0120437	BIRC5
Penney.157.JCO.21537050	21537050	PRAD	Penney.157.JCO	-0.00273459	MYBPC1
Penney.157.JCO.21537050	21537050	PRAD	Penney.157.JCO	-0.0130113	MT1G
Penney.157.JCO.21537050	21537050	PRAD	Penney.157.JCO	-0.0119047	EHHADH
Penney.157.JCO.21537050	21537050	PRAD	Penney.157.JCO	0.00348579	MPPED2
Penney.157.JCO.21537050	21537050	PRAD	Penney.157.JCO	0.0182268	PTTG1
Penney.157.JCO.21537050	21537050	PRAD	Penney.157.JCO	0.0362102	CRIP2
Penney.157.JCO.21537050	21537050	PRAD	Penney.157.JCO	-0.00365554	CXCL13
Penney.157.JCO.21537050	21537050	PRAD	Penney.157.JCO	0.015541	UBE2C
Penney.157.JCO.21537050	21537050	PRAD	Penney.157.JCO	0.000864909	SERPINA3
Penney.157.JCO.21537050	21537050	PRAD	Penney.157.JCO	0.00382483	ATP8A2
Penney.157.JCO.21537050	21537050	PRAD	Penney.157.JCO	0.013731	INHBA
Penney.157.JCO.21537050	21537050	PRAD	Penney.157.JCO	0.00304517	LMNB1
Penney.157.JCO.21537050	21537050	PRAD	Penney.157.JCO	0.011911	CDKN3
Penney.157.JCO.21537050	21537050	PRAD	Penney.157.JCO	-0.0320997	MCM4
Penney.157.JCO.21537050	21537050	PRAD	Penney.157.JCO	-0.000940623	FMO5
Penney.157.JCO.21537050	21537050	PRAD	Penney.157.JCO	0.0349803	NOTCH3
Penney.157.JCO.21537050	21537050	PRAD	Penney.157.JCO	0.0068293	NEK2
Penney.157.JCO.21537050	21537050	PRAD	Penney.157.JCO	-0.00810124	PRKCB
Penney.157.JCO.21537050	21537050	PRAD	Penney.157.JCO	-0.00979953	MT1F
Penney.157.JCO.21537050	21537050	PRAD	Penney.157.JCO	-0.00930992	CHRNA2
Penney.157.JCO.21537050	21537050	PRAD	Penney.157.JCO	0.0122865	SCUBE2
Penney.157.JCO.21537050	21537050	PRAD	Penney.157.JCO	0.00375331	TOP2A
Penney.157.JCO.21537050	21537050	PRAD	Penney.157.JCO	0.0123551	RRM2
Penney.157.JCO.21537050	21537050	PRAD	Penney.157.JCO	-0.000281382	JAG1
Penney.157.JCO.21537050	21537050	PRAD	Penney.157.JCO	-0.0107298	CD38
Penney.157.JCO.21537050	21537050	PRAD	Penney.157.JCO	-0.000219519	MRPS12
Penney.157.JCO.21537050	21537050	PRAD	Penney.157.JCO	0.0123805	BUB1B
Penney.157.JCO.21537050	21537050	PRAD	Penney.157.JCO	0.00428678	RGS4
Penney.157.JCO.21537050	21537050	PRAD	Penney.157.JCO	0.0395799	BGN
Penney.157.JCO.21537050	21537050	PRAD	Penney.157.JCO	-0.00508936	ANPEP
Penney.157.JCO.21537050	21537050	PRAD	Penney.157.JCO	0.00293187	GNG4
Penney.157.JCO.21537050	21537050	PRAD	Penney.157.JCO	0.0312419	ASPN
Penney.157.JCO.21537050	21537050	PRAD	Penney.157.JCO	-0.010312	CYP27A1
Penney.157.JCO.21537050	21537050	PRAD	Penney.157.JCO	0.00177843	FKBP1B
Penney.157.JCO.21537050	21537050	PRAD	Penney.157.JCO	-0.00788634	KCNN2
Penney.157.JCO.21537050	21537050	PRAD	Penney.157.JCO	0.0321785	SPAG5
Penney.157.JCO.21537050	21537050	PRAD	Penney.157.JCO	-0.00874735	ADGRF5
Penney.157.JCO.21537050	21537050	PRAD	Penney.157.JCO	-0.0131346	MT1A
Penney.157.JCO.21537050	21537050	PRAD	Penney.157.JCO	0.0142108	VEGFA
Penney.157.JCO.21537050	21537050	PRAD	Penney.157.JCO	-0.0197685	ARG2
Penney.157.JCO.21537050	21537050	PRAD	Penney.157.JCO	-0.012135	DPP4
Penney.157.JCO.21537050	21537050	PRAD	Penney.157.JCO	-0.00732475	SFTPA2
Penney.157.JCO.21537050	21537050	PRAD	Penney.157.JCO	0.00749408	CENPF
Penney.157.JCO.21537050	21537050	PRAD	Penney.157.JCO	0.00399886	DLGAP5
Penney.157.JCO.21537050	21537050	PRAD	Penney.157.JCO	-0.0252368	SMPDL3A
Penney.157.JCO.21537050	21537050	PRAD	Penney.157.JCO	0.00246281	SERPINE1
Penney.157.JCO.21537050	21537050	PRAD	Penney.157.JCO	-0.00294782	PGM5
Penney.157.JCO.21537050	21537050	PRAD	Penney.157.JCO	0.00869632	P3H4
Penney.157.JCO.21537050	21537050	PRAD	Penney.157.JCO	-0.0105511	NTRK3
Penney.157.JCO.21537050	21537050	PRAD	Penney.157.JCO	0.00797079	CYP4F12
Penney.157.JCO.21537050	21537050	PRAD	Penney.157.JCO	-0.0104696	SATB1
Penney.157.JCO.21537050	21537050	PRAD	Penney.157.JCO	-0.00507668	ERG
Penney.157.JCO.21537050	21537050	PRAD	Penney.157.JCO	-0.00710852	NELL2
Penney.157.JCO.21537050	21537050	PRAD	Penney.157.JCO	0.00907166	HSD17B6
Penney.157.JCO.21537050	21537050	PRAD	Penney.157.JCO	-0.00179744	KHDRBS3
Penney.157.JCO.21537050	21537050	PRAD	Penney.157.JCO	-0.00264518	TFF3
Penney.157.JCO.21537050	21537050	PRAD	Penney.157.JCO	-0.000586406	PENK
Penney.157.JCO.21537050	21537050	PRAD	Penney.157.JCO	0.00266528	F2R
Penney.157.JCO.21537050	21537050	PRAD	Penney.157.JCO	-0.0209148	ABAT
Penney.157.JCO.21537050	21537050	PRAD	Penney.157.JCO	-0.00815836	SLC15A2
Penney.157.JCO.21537050	21537050	PRAD	Penney.157.JCO	-0.00406275	PROK1
Penney.157.JCO.21537050	21537050	PRAD	Penney.157.JCO	0.0104759	COL4A1
Penney.157.JCO.21537050	21537050	PRAD	Penney.157.JCO	0.0109668	TYMS
Penney.157.JCO.21537050	21537050	PRAD	Penney.157.JCO	-0.00199146	ITPR2
Penney.157.JCO.21537050	21537050	PRAD	Penney.157.JCO	-0.0266267	CDC42BPA
Penney.157.JCO.21537050	21537050	PRAD	Penney.157.JCO	0.00094611	FXYD1
Penney.157.JCO.21537050	21537050	PRAD	Penney.157.JCO	0.0177898	NUSAP1
Penney.157.JCO.21537050	21537050	PRAD	Penney.157.JCO	-0.00630131	CACNA1D
Penney.157.JCO.21537050	21537050	PRAD	Penney.157.JCO	0.0194163	BMP6
Penney.157.JCO.21537050	21537050	PRAD	Penney.157.JCO	-0.0136647	DHFR
Penney.157.JCO.21537050	21537050	PRAD	Penney.157.JCO	0.0327161	XRCC2
Penney.157.JCO.21537050	21537050	PRAD	Penney.157.JCO	0.000905827	PTN
Penney.157.JCO.21537050	21537050	PRAD	Penney.157.JCO	0.0121002	TK1
Penney.157.JCO.21537050	21537050	PRAD	Penney.157.JCO	-0.0309514	KLF5
Penney.157.JCO.21537050	21537050	PRAD	Penney.157.JCO	-0.00164777	RARRES1
Penney.157.JCO.21537050	21537050	PRAD	Penney.157.JCO	0.0134697	ESM1
Penney.157.JCO.21537050	21537050	PRAD	Penney.157.JCO	-0.00200901	TRIP13
Penney.157.JCO.21537050	21537050	PRAD	Penney.157.JCO	-0.00793728	PAH
Penney.157.JCO.21537050	21537050	PRAD	Penney.157.JCO	0.021909	PTK7
Penney.157.JCO.21537050	21537050	PRAD	Penney.157.JCO	-0.0331143	CYB5A
Penney.157.JCO.21537050	21537050	PRAD	Penney.157.JCO	-0.000897234	PTPRN2
Penney.157.JCO.21537050	21537050	PRAD	Penney.157.JCO	0.000332518	MGST1
Penney.157.JCO.21537050	21537050	PRAD	Penney.157.JCO	0.0132977	IGFBP6
Penney.157.JCO.21537050	21537050	PRAD	Penney.157.JCO	-0.000945524	MYLK
Penney.157.JCO.21537050	21537050	PRAD	Penney.157.JCO	-0.0013676	PLA2G7
Penney.157.JCO.21537050	21537050	PRAD	Penney.157.JCO	0.000613259	GRIA3
Penney.157.JCO.21537050	21537050	PRAD	Penney.157.JCO	-0.0027804	MT1X
Penney.157.JCO.21537050	21537050	PRAD	Penney.157.JCO	0.0021156	SLC4A4
Penney.157.JCO.21537050	21537050	PRAD	Penney.157.JCO	0.00109985	DLGAP1
Penney.157.JCO.21537050	21537050	PRAD	Penney.157.JCO	-0.0301436	C2
Penney.157.JCO.21537050	21537050	PRAD	Penney.157.JCO	0.0169925	FOXM1
Penney.157.JCO.21537050	21537050	PRAD	Penney.157.JCO	-0.00232817	ASAP2
Penney.157.JCO.21537050	21537050	PRAD	Penney.157.JCO	0.0139322	VCAN
Penney.157.JCO.21537050	21537050	PRAD	Penney.157.JCO	-0.00125805	F5
Penney.157.JCO.21537050	21537050	PRAD	Penney.157.JCO	0.0275723	CUL7
Penney.157.JCO.21537050	21537050	PRAD	Penney.157.JCO	0.00079047	SEMA3F
Penney.157.JCO.21537050	21537050	PRAD	Penney.157.JCO	0.0151603	COPS5
Penney.157.JCO.21537050	21537050	PRAD	Penney.157.JCO	0.00182194	SCGB1D2
Penney.157.JCO.21537050	21537050	PRAD	Penney.157.JCO	-0.00126042	CCNB1
Penney.157.JCO.21537050	21537050	PRAD	Penney.157.JCO	-0.00127022	GREB1
Penney.157.JCO.21537050	21537050	PRAD	Penney.157.JCO	0.0659789	PHC2
Penney.157.JCO.21537050	21537050	PRAD	Penney.157.JCO	0.0179276	GMNN
Penney.157.JCO.21537050	21537050	PRAD	Penney.157.JCO	0.00371668	CES1
Penney.157.JCO.21537050	21537050	PRAD	Penney.157.JCO	0.00326506	TBXAS1
Penney.157.JCO.21537050	21537050	PRAD	Penney.157.JCO	0.00151646	HERC3
Penney.157.JCO.21537050	21537050	PRAD	Penney.157.JCO	-0.00138274	RGS16
Penney.157.JCO.21537050	21537050	PRAD	Penney.157.JCO	-0.00652345	FLRT2
Penney.157.JCO.21537050	21537050	PRAD	Penney.157.JCO	0.00220249	E2F3
Penney.157.JCO.21537050	21537050	PRAD	Penney.157.JCO	0.0283046	KIAA0040
Penney.157.JCO.21537050	21537050	PRAD	Penney.157.JCO	-0.00696155	TGFB2
Penney.157.JCO.21537050	21537050	PRAD	Penney.157.JCO	-0.0150221	ESRRG
Penney.157.JCO.21537050	21537050	PRAD	Penney.157.JCO	0.00955275	ARMCX2
Penney.157.JCO.21537050	21537050	PRAD	Penney.157.JCO	0.0125403	PLA2G10
Penney.157.JCO.21537050	21537050	PRAD	Penney.157.JCO	0.020858	RNASE4
Penney.157.JCO.21537050	21537050	PRAD	Penney.157.JCO	0.00196007	H1-6
Penney.157.JCO.21537050	21537050	PRAD	Penney.157.JCO	0.0128409	ENTPD1
Penney.157.JCO.21537050	21537050	PRAD	Penney.157.JCO	0.0169985	ELK4
Penney.157.JCO.21537050	21537050	PRAD	Penney.157.JCO	-0.0189319	SHMT2
Penney.157.JCO.21537050	21537050	PRAD	Penney.157.JCO	-0.0139977	NAT1
Penney.157.JCO.21537050	21537050	PRAD	Penney.157.JCO	0.0193644	EVPL
Penney.157.JCO.21537050	21537050	PRAD	Penney.157.JCO	-0.0239005	LIPH
Penney.157.JCO.21537050	21537050	PRAD	Penney.157.JCO	-0.00337226	MAP3K5
Penney.157.JCO.21537050	21537050	PRAD	Penney.157.JCO	-0.00696764	LCN2
Penney.157.JCO.21537050	21537050	PRAD	Penney.157.JCO	-0.0116063	RPE65
Penney.157.JCO.21537050	21537050	PRAD	Penney.157.JCO	0.0327928	TPST1
Penney.157.JCO.21537050	21537050	PRAD	Penney.157.JCO	-0.00227371	CRISP3
Penney.157.JCO.21537050	21537050	PRAD	Penney.157.JCO	0.00918487	LAMC1
Penney.157.JCO.21537050	21537050	PRAD	Penney.157.JCO	0.0347184	ASNS
Penney.157.JCO.21537050	21537050	PRAD	Penney.157.JCO	-0.0044975	MEOX2
Penney.157.JCO.21537050	21537050	PRAD	Penney.157.JCO	-0.00598228	SEMA3C
Penney.157.JCO.21537050	21537050	PRAD	Penney.157.JCO	0.00810397	FST
Penney.157.JCO.21537050	21537050	PRAD	Penney.157.JCO	0.00327142	FGF7
Penney.157.JCO.21537050	21537050	PRAD	Penney.157.JCO	0.026858	HRAS
Penney.157.JCO.21537050	21537050	PRAD	Penney.157.JCO	0.0645629	PLCG1
Penney.157.JCO.21537050	21537050	PRAD	Penney.157.JCO	-0.00836057	AOX1
Penney.157.JCO.21537050	21537050	PRAD	Penney.157.JCO	0.0113899	ANG
Penney.157.JCO.21537050	21537050	PRAD	Penney.157.JCO	0.0456889	UPP1
Penney.157.JCO.21537050	21537050	PRAD	Penney.157.JCO	0.0109324	MYBL2
Penney.157.JCO.21537050	21537050	PRAD	Penney.157.JCO	0.00888136	TLE1
Penney.157.JCO.21537050	21537050	PRAD	Penney.157.JCO	-0.0114133	IL1R1
Penney.157.JCO.21537050	21537050	PRAD	Penney.157.JCO	-0.015324	OCLN
Penney.157.JCO.21537050	21537050	PRAD	Penney.157.JCO	0.0230718	MMP11
Penney.157.JCO.21537050	21537050	PRAD	Penney.157.JCO	0.000855618	SPARCL1
Penney.157.JCO.21537050	21537050	PRAD	Penney.157.JCO	-0.00123503	AZGP1
Penney.157.JCO.21537050	21537050	PRAD	Penney.157.JCO	-0.00272074	GSTA4
Penney.157.JCO.21537050	21537050	PRAD	Penney.157.JCO	0.011791	RAB27A
Penney.157.JCO.21537050	21537050	PRAD	Penney.157.JCO	-0.00661866	GMDS
Penney.157.JCO.21537050	21537050	PRAD	Penney.157.JCO	0.0177976	EPHB6
Penney.157.JCO.21537050	21537050	PRAD	Penney.157.JCO	0.0293922	NME3
Penney.157.JCO.21537050	21537050	PRAD	Penney.157.JCO	0.0692027	KHDC4
Penney.157.JCO.21537050	21537050	PRAD	Penney.157.JCO	0.0137472	CPT1A
Penney.157.JCO.21537050	21537050	PRAD	Penney.157.JCO	0.0108906	HOXB7
Planche.36.PO.21611158	21611158	PRAD	Planche.36.PO	0.0113906	PRAC1
Planche.36.PO.21611158	21611158	PRAD	Planche.36.PO	0.105402	ASPN
Planche.36.PO.21611158	21611158	PRAD	Planche.36.PO	0.079343	CTHRC1
Planche.36.PO.21611158	21611158	PRAD	Planche.36.PO	-0.0332942	AGR2
Planche.36.PO.21611158	21611158	PRAD	Planche.36.PO	0.0956984	POSTN
Planche.36.PO.21611158	21611158	PRAD	Planche.36.PO	0.0422494	ESR1
Planche.36.PO.21611158	21611158	PRAD	Planche.36.PO	-0.0405077	NKX3-1
Planche.36.PO.21611158	21611158	PRAD	Planche.36.PO	0.0790659	HOXB13
Planche.36.PO.21611158	21611158	PRAD	Planche.36.PO	-0.014466	SFRP1
Planche.36.PO.21611158	21611158	PRAD	Planche.36.PO	-0.0345456	BMPR1B
Planche.36.PO.21611158	21611158	PRAD	Planche.36.PO	-0.0125577	FOLH1
Planche.36.PO.21611158	21611158	PRAD	Planche.36.PO	-0.0503198	RSPO3
Planche.36.PO.21611158	21611158	PRAD	Planche.36.PO	-0.169816	PKP2
Planche.36.PO.21611158	21611158	PRAD	Planche.36.PO	-0.0125199	ERG
Planche.36.PO.21611158	21611158	PRAD	Planche.36.PO	-0.116261	TSPAN1
Planche.36.PO.21611158	21611158	PRAD	Planche.36.PO	0.0196676	HOXC6
Planche.36.PO.21611158	21611158	PRAD	Planche.36.PO	-0.0353552	GREB1
Planche.36.PO.21611158	21611158	PRAD	Planche.36.PO	-0.0240952	NELL2
Planche.36.PO.21611158	21611158	PRAD	Planche.36.PO	-0.00115584	BMP5
Planche.36.PO.21611158	21611158	PRAD	Planche.36.PO	6.43e-05	PENK
Planche.36.PO.21611158	21611158	PRAD	Planche.36.PO	-0.024272	GPM6A
Planche.36.PO.21611158	21611158	PRAD	Planche.36.PO	0.0311905	DKK1
Planche.36.PO.21611158	21611158	PRAD	Planche.36.PO	0.0489376	PTGS1
Planche.36.PO.21611158	21611158	PRAD	Planche.36.PO	-0.0450756	SEMA3E
Planche.36.PO.21611158	21611158	PRAD	Planche.36.PO	-0.00592478	FOXQ1
Planche.36.PO.21611158	21611158	PRAD	Planche.36.PO	-0.05634	DPT
Planche.36.PO.21611158	21611158	PRAD	Planche.36.PO	-0.0347713	ARHGAP28
Planche.36.PO.21611158	21611158	PRAD	Planche.36.PO	0.00430806	HOXD13
Planche.36.PO.21611158	21611158	PRAD	Planche.36.PO	-0.0133454	TSLP
Planche.36.PO.21611158	21611158	PRAD	Planche.36.PO	-0.0522597	PRKCB
Planche.36.PO.21611158	21611158	PRAD	Planche.36.PO	-0.0156129	PTGDS
Planche.36.PO.21611158	21611158	PRAD	Planche.36.PO	0.0283947	HAPLN1
Planche.36.PO.21611158	21611158	PRAD	Planche.36.PO	0.00102092	ADGRD1
Planche.36.PO.21611158	21611158	PRAD	Planche.36.PO	-0.00480224	PGF
Planche.36.PO.21611158	21611158	PRAD	Planche.36.PO	0.0082198	HOXD11
Ramaswamy.17.NG.12469122	12469122	PRAD	Ramaswamy.17.NG	0.17625	SNRPF
Ramaswamy.17.NG.12469122	12469122	PRAD	Ramaswamy.17.NG	-0.303667	EIF4E2
Ramaswamy.17.NG.12469122	12469122	PRAD	Ramaswamy.17.NG	0.363677	HNRNPAB
Ramaswamy.17.NG.12469122	12469122	PRAD	Ramaswamy.17.NG	0.0622012	DHPS
Ramaswamy.17.NG.12469122	12469122	PRAD	Ramaswamy.17.NG	0.153693	PTTG1
Ramaswamy.17.NG.12469122	12469122	PRAD	Ramaswamy.17.NG	0.22299	COL1A1
Ramaswamy.17.NG.12469122	12469122	PRAD	Ramaswamy.17.NG	0.111026	COL1A2
Ramaswamy.17.NG.12469122	12469122	PRAD	Ramaswamy.17.NG	0.0776705	LMNB1
Ramaswamy.17.NG.12469122	12469122	PRAD	Ramaswamy.17.NG	-0.00100233	ACTG2
Ramaswamy.17.NG.12469122	12469122	PRAD	Ramaswamy.17.NG	-0.0522317	MYLK
Ramaswamy.17.NG.12469122	12469122	PRAD	Ramaswamy.17.NG	-0.00353569	MYH11
Ramaswamy.17.NG.12469122	12469122	PRAD	Ramaswamy.17.NG	0.0147637	CNN1
Ramaswamy.17.NG.12469122	12469122	PRAD	Ramaswamy.17.NG	0.107069	HLA-DPB1
Ramaswamy.17.NG.12469122	12469122	PRAD	Ramaswamy.17.NG	0.0610996	RUNX1
Ramaswamy.17.NG.12469122	12469122	PRAD	Ramaswamy.17.NG	0.0438676	MT3
Ramaswamy.17.NG.12469122	12469122	PRAD	Ramaswamy.17.NG	-0.0756252	NR4A1
Ramaswamy.17.NG.12469122	12469122	PRAD	Ramaswamy.17.NG	0.679542	RBM5
Ramos_Montoya.222.EMM.24737870	24737870	PRAD	Ramos_Montoya.222.EMM	-0.0062054	AATF
Ramos_Montoya.222.EMM.24737870	24737870	PRAD	Ramos_Montoya.222.EMM	0.0368094	ACOT7
Ramos_Montoya.222.EMM.24737870	24737870	PRAD	Ramos_Montoya.222.EMM	0.0144213	ANK2
Ramos_Montoya.222.EMM.24737870	24737870	PRAD	Ramos_Montoya.222.EMM	0.00388673	ANLN
Ramos_Montoya.222.EMM.24737870	24737870	PRAD	Ramos_Montoya.222.EMM	0.0686195	AP1S2
Ramos_Montoya.222.EMM.24737870	24737870	PRAD	Ramos_Montoya.222.EMM	0.000456128	APOBEC3B
Ramos_Montoya.222.EMM.24737870	24737870	PRAD	Ramos_Montoya.222.EMM	-0.00437015	ASF1B
Ramos_Montoya.222.EMM.24737870	24737870	PRAD	Ramos_Montoya.222.EMM	0.00433812	ASPM
Ramos_Montoya.222.EMM.24737870	24737870	PRAD	Ramos_Montoya.222.EMM	0.00352879	ATAD2
Ramos_Montoya.222.EMM.24737870	24737870	PRAD	Ramos_Montoya.222.EMM	-0.00575776	AURKA
Ramos_Montoya.222.EMM.24737870	24737870	PRAD	Ramos_Montoya.222.EMM	0.0115898	AURKB
Ramos_Montoya.222.EMM.24737870	24737870	PRAD	Ramos_Montoya.222.EMM	0.00636969	BIRC5
Ramos_Montoya.222.EMM.24737870	24737870	PRAD	Ramos_Montoya.222.EMM	0.0066855	BUB1
Ramos_Montoya.222.EMM.24737870	24737870	PRAD	Ramos_Montoya.222.EMM	-0.0127243	RMI2
Ramos_Montoya.222.EMM.24737870	24737870	PRAD	Ramos_Montoya.222.EMM	-0.0305924	LINC02210
Ramos_Montoya.222.EMM.24737870	24737870	PRAD	Ramos_Montoya.222.EMM	-0.00291677	CMSS1
Ramos_Montoya.222.EMM.24737870	24737870	PRAD	Ramos_Montoya.222.EMM	-0.0335777	HILPDA
Ramos_Montoya.222.EMM.24737870	24737870	PRAD	Ramos_Montoya.222.EMM	0.0270009	ARHGEF39
Ramos_Montoya.222.EMM.24737870	24737870	PRAD	Ramos_Montoya.222.EMM	0.0226317	PAXX
Ramos_Montoya.222.EMM.24737870	24737870	PRAD	Ramos_Montoya.222.EMM	0.0138331	CA9
Ramos_Montoya.222.EMM.24737870	24737870	PRAD	Ramos_Montoya.222.EMM	0.0770641	CABLES2
Ramos_Montoya.222.EMM.24737870	24737870	PRAD	Ramos_Montoya.222.EMM	-0.0150205	CARHSP1
Ramos_Montoya.222.EMM.24737870	24737870	PRAD	Ramos_Montoya.222.EMM	7.21e-05	KNL1
Ramos_Montoya.222.EMM.24737870	24737870	PRAD	Ramos_Montoya.222.EMM	0.00825736	CASP2
Ramos_Montoya.222.EMM.24737870	24737870	PRAD	Ramos_Montoya.222.EMM	-0.0309094	CEP85
Ramos_Montoya.222.EMM.24737870	24737870	PRAD	Ramos_Montoya.222.EMM	0.0184951	CCDC88C
Ramos_Montoya.222.EMM.24737870	24737870	PRAD	Ramos_Montoya.222.EMM	0.0246863	SPDL1
Ramos_Montoya.222.EMM.24737870	24737870	PRAD	Ramos_Montoya.222.EMM	0.00663926	CCNA2
Ramos_Montoya.222.EMM.24737870	24737870	PRAD	Ramos_Montoya.222.EMM	-0.013651	CCNB1
Ramos_Montoya.222.EMM.24737870	24737870	PRAD	Ramos_Montoya.222.EMM	0.0104838	CCNB2
Ramos_Montoya.222.EMM.24737870	24737870	PRAD	Ramos_Montoya.222.EMM	0.00737701	CCNE2
Ramos_Montoya.222.EMM.24737870	24737870	PRAD	Ramos_Montoya.222.EMM	-0.0204197	CCNF
Ramos_Montoya.222.EMM.24737870	24737870	PRAD	Ramos_Montoya.222.EMM	0.00482296	CDK1
Ramos_Montoya.222.EMM.24737870	24737870	PRAD	Ramos_Montoya.222.EMM	0.0108648	CDC20
Ramos_Montoya.222.EMM.24737870	24737870	PRAD	Ramos_Montoya.222.EMM	0.043537	CDC25B
Ramos_Montoya.222.EMM.24737870	24737870	PRAD	Ramos_Montoya.222.EMM	0.0134327	CDC25C
Ramos_Montoya.222.EMM.24737870	24737870	PRAD	Ramos_Montoya.222.EMM	0.00694001	CDCA3
Ramos_Montoya.222.EMM.24737870	24737870	PRAD	Ramos_Montoya.222.EMM	0.0185698	CDCA4
Ramos_Montoya.222.EMM.24737870	24737870	PRAD	Ramos_Montoya.222.EMM	0.0147756	CDCA5
Ramos_Montoya.222.EMM.24737870	24737870	PRAD	Ramos_Montoya.222.EMM	-0.0121614	CDCA7
Ramos_Montoya.222.EMM.24737870	24737870	PRAD	Ramos_Montoya.222.EMM	-0.00415378	CDCA8
Ramos_Montoya.222.EMM.24737870	24737870	PRAD	Ramos_Montoya.222.EMM	0.00458746	CDK5RAP2
Ramos_Montoya.222.EMM.24737870	24737870	PRAD	Ramos_Montoya.222.EMM	-0.107727	CDKAL1
Ramos_Montoya.222.EMM.24737870	24737870	PRAD	Ramos_Montoya.222.EMM	0.00545667	CDKN2A
Ramos_Montoya.222.EMM.24737870	24737870	PRAD	Ramos_Montoya.222.EMM	0.00528202	CDKN3
Ramos_Montoya.222.EMM.24737870	24737870	PRAD	Ramos_Montoya.222.EMM	0.00405356	CDT1
Ramos_Montoya.222.EMM.24737870	24737870	PRAD	Ramos_Montoya.222.EMM	0.00738236	CELSR3
Ramos_Montoya.222.EMM.24737870	24737870	PRAD	Ramos_Montoya.222.EMM	0.0104029	CENPA
Ramos_Montoya.222.EMM.24737870	24737870	PRAD	Ramos_Montoya.222.EMM	0.0057464	CENPE
Ramos_Montoya.222.EMM.24737870	24737870	PRAD	Ramos_Montoya.222.EMM	0.00523507	CENPF
Ramos_Montoya.222.EMM.24737870	24737870	PRAD	Ramos_Montoya.222.EMM	-0.0159962	CENPK
Ramos_Montoya.222.EMM.24737870	24737870	PRAD	Ramos_Montoya.222.EMM	-0.00332724	CEP135
Ramos_Montoya.222.EMM.24737870	24737870	PRAD	Ramos_Montoya.222.EMM	0.00527405	CEP55
Ramos_Montoya.222.EMM.24737870	24737870	PRAD	Ramos_Montoya.222.EMM	-0.0342001	CEP78
Ramos_Montoya.222.EMM.24737870	24737870	PRAD	Ramos_Montoya.222.EMM	-0.024122	CHEK1
Ramos_Montoya.222.EMM.24737870	24737870	PRAD	Ramos_Montoya.222.EMM	-0.001205	CNKSR3
Ramos_Montoya.222.EMM.24737870	24737870	PRAD	Ramos_Montoya.222.EMM	0.0279566	CNTN4
Ramos_Montoya.222.EMM.24737870	24737870	PRAD	Ramos_Montoya.222.EMM	0.0438241	CRIP2
Ramos_Montoya.222.EMM.24737870	24737870	PRAD	Ramos_Montoya.222.EMM	0.00346831	CSE1L
Ramos_Montoya.222.EMM.24737870	24737870	PRAD	Ramos_Montoya.222.EMM	-0.0519226	CSTF2
Ramos_Montoya.222.EMM.24737870	24737870	PRAD	Ramos_Montoya.222.EMM	-0.00156886	DDX11
Ramos_Montoya.222.EMM.24737870	24737870	PRAD	Ramos_Montoya.222.EMM	0.00314311	DEPDC1B
Ramos_Montoya.222.EMM.24737870	24737870	PRAD	Ramos_Montoya.222.EMM	0.00104039	DLGAP5
Ramos_Montoya.222.EMM.24737870	24737870	PRAD	Ramos_Montoya.222.EMM	0.0103814	DNMT1
Ramos_Montoya.222.EMM.24737870	24737870	PRAD	Ramos_Montoya.222.EMM	0.0298602	DNMT3B
Ramos_Montoya.222.EMM.24737870	24737870	PRAD	Ramos_Montoya.222.EMM	-0.0511253	DYM
Ramos_Montoya.222.EMM.24737870	24737870	PRAD	Ramos_Montoya.222.EMM	0.00855534	E2F2
Ramos_Montoya.222.EMM.24737870	24737870	PRAD	Ramos_Montoya.222.EMM	-0.00320153	E2F8
Ramos_Montoya.222.EMM.24737870	24737870	PRAD	Ramos_Montoya.222.EMM	0.000488218	ECT2
Ramos_Montoya.222.EMM.24737870	24737870	PRAD	Ramos_Montoya.222.EMM	-0.0115013	AGO2
Ramos_Montoya.222.EMM.24737870	24737870	PRAD	Ramos_Montoya.222.EMM	-0.0148667	ENO1
Ramos_Montoya.222.EMM.24737870	24737870	PRAD	Ramos_Montoya.222.EMM	0.0136121	ESPL1
Ramos_Montoya.222.EMM.24737870	24737870	PRAD	Ramos_Montoya.222.EMM	0.00818853	EXO1
Ramos_Montoya.222.EMM.24737870	24737870	PRAD	Ramos_Montoya.222.EMM	0.110218	EXOSC10
Ramos_Montoya.222.EMM.24737870	24737870	PRAD	Ramos_Montoya.222.EMM	0.0245298	EZH2
Ramos_Montoya.222.EMM.24737870	24737870	PRAD	Ramos_Montoya.222.EMM	-0.058725	FAF1
Ramos_Montoya.222.EMM.24737870	24737870	PRAD	Ramos_Montoya.222.EMM	-0.00386475	FAM13A
Ramos_Montoya.222.EMM.24737870	24737870	PRAD	Ramos_Montoya.222.EMM	0.00541898	MTFR2
Ramos_Montoya.222.EMM.24737870	24737870	PRAD	Ramos_Montoya.222.EMM	0.00325117	FANCA
Ramos_Montoya.222.EMM.24737870	24737870	PRAD	Ramos_Montoya.222.EMM	0.00889076	FANCB
Ramos_Montoya.222.EMM.24737870	24737870	PRAD	Ramos_Montoya.222.EMM	-0.0131677	FBXO5
Ramos_Montoya.222.EMM.24737870	24737870	PRAD	Ramos_Montoya.222.EMM	-0.0157501	FEN1
Ramos_Montoya.222.EMM.24737870	24737870	PRAD	Ramos_Montoya.222.EMM	0.0592396	FLAD1
Ramos_Montoya.222.EMM.24737870	24737870	PRAD	Ramos_Montoya.222.EMM	0.00989752	FOXM1
Ramos_Montoya.222.EMM.24737870	24737870	PRAD	Ramos_Montoya.222.EMM	0.0337495	FSCN1
Ramos_Montoya.222.EMM.24737870	24737870	PRAD	Ramos_Montoya.222.EMM	-0.0754932	FXR1
Ramos_Montoya.222.EMM.24737870	24737870	PRAD	Ramos_Montoya.222.EMM	0.0132654	GART
Ramos_Montoya.222.EMM.24737870	24737870	PRAD	Ramos_Montoya.222.EMM	0.0247566	GAS2L3
Ramos_Montoya.222.EMM.24737870	24737870	PRAD	Ramos_Montoya.222.EMM	-0.0116339	GGH
Ramos_Montoya.222.EMM.24737870	24737870	PRAD	Ramos_Montoya.222.EMM	-0.00617672	GINS2
Ramos_Montoya.222.EMM.24737870	24737870	PRAD	Ramos_Montoya.222.EMM	-0.0239174	GMPS
Ramos_Montoya.222.EMM.24737870	24737870	PRAD	Ramos_Montoya.222.EMM	0.012383	GPI
Ramos_Montoya.222.EMM.24737870	24737870	PRAD	Ramos_Montoya.222.EMM	-0.010818	GPR19
Ramos_Montoya.222.EMM.24737870	24737870	PRAD	Ramos_Montoya.222.EMM	0.102146	GTPBP2
Ramos_Montoya.222.EMM.24737870	24737870	PRAD	Ramos_Montoya.222.EMM	0.00779785	GTSE1
Ramos_Montoya.222.EMM.24737870	24737870	PRAD	Ramos_Montoya.222.EMM	0.00211786	HES6
Ramos_Montoya.222.EMM.24737870	24737870	PRAD	Ramos_Montoya.222.EMM	-0.00469902	H4C3
Ramos_Montoya.222.EMM.24737870	24737870	PRAD	Ramos_Montoya.222.EMM	-0.00814965	HMGB2
Ramos_Montoya.222.EMM.24737870	24737870	PRAD	Ramos_Montoya.222.EMM	-0.000497917	HMMR
Ramos_Montoya.222.EMM.24737870	24737870	PRAD	Ramos_Montoya.222.EMM	0.00831137	IL17RB
Ramos_Montoya.222.EMM.24737870	24737870	PRAD	Ramos_Montoya.222.EMM	0.00497	IRF2BP2
Ramos_Montoya.222.EMM.24737870	24737870	PRAD	Ramos_Montoya.222.EMM	-0.010082	PCLAF
Ramos_Montoya.222.EMM.24737870	24737870	PRAD	Ramos_Montoya.222.EMM	-0.00728058	KIF11
Ramos_Montoya.222.EMM.24737870	24737870	PRAD	Ramos_Montoya.222.EMM	0.0043196	KIF14
Ramos_Montoya.222.EMM.24737870	24737870	PRAD	Ramos_Montoya.222.EMM	0.00789454	KIF20A
Ramos_Montoya.222.EMM.24737870	24737870	PRAD	Ramos_Montoya.222.EMM	0.0359553	KIF26A
Ramos_Montoya.222.EMM.24737870	24737870	PRAD	Ramos_Montoya.222.EMM	0.0161306	KIF2C
Ramos_Montoya.222.EMM.24737870	24737870	PRAD	Ramos_Montoya.222.EMM	0.0103056	KIF4A
Ramos_Montoya.222.EMM.24737870	24737870	PRAD	Ramos_Montoya.222.EMM	-0.0185625	KNTC1
Ramos_Montoya.222.EMM.24737870	24737870	PRAD	Ramos_Montoya.222.EMM	-0.00214637	KPNA2
Ramos_Montoya.222.EMM.24737870	24737870	PRAD	Ramos_Montoya.222.EMM	0.00865525	KRT80
Ramos_Montoya.222.EMM.24737870	24737870	PRAD	Ramos_Montoya.222.EMM	-0.0010813	LIG1
Ramos_Montoya.222.EMM.24737870	24737870	PRAD	Ramos_Montoya.222.EMM	0.000610597	LMNB1
Ramos_Montoya.222.EMM.24737870	24737870	PRAD	Ramos_Montoya.222.EMM	-0.0142456	LMNB2
Ramos_Montoya.222.EMM.24737870	24737870	PRAD	Ramos_Montoya.222.EMM	0.0276874	TMPO-AS1
Ramos_Montoya.222.EMM.24737870	24737870	PRAD	Ramos_Montoya.222.EMM	0.00610181	PKD1P6
Ramos_Montoya.222.EMM.24737870	24737870	PRAD	Ramos_Montoya.222.EMM	-0.0516882	LZTFL1
Ramos_Montoya.222.EMM.24737870	24737870	PRAD	Ramos_Montoya.222.EMM	0.00770225	MAD2L1
Ramos_Montoya.222.EMM.24737870	24737870	PRAD	Ramos_Montoya.222.EMM	0.0372281	MAD2L2
Ramos_Montoya.222.EMM.24737870	24737870	PRAD	Ramos_Montoya.222.EMM	-0.0380635	MCM2
Ramos_Montoya.222.EMM.24737870	24737870	PRAD	Ramos_Montoya.222.EMM	-0.0341869	MCM4
Ramos_Montoya.222.EMM.24737870	24737870	PRAD	Ramos_Montoya.222.EMM	0.0469944	MCM7
Ramos_Montoya.222.EMM.24737870	24737870	PRAD	Ramos_Montoya.222.EMM	0.00348732	MELK
Ramos_Montoya.222.EMM.24737870	24737870	PRAD	Ramos_Montoya.222.EMM	-0.00347996	MEST
Ramos_Montoya.222.EMM.24737870	24737870	PRAD	Ramos_Montoya.222.EMM	-0.00609204	CENPU
Ramos_Montoya.222.EMM.24737870	24737870	PRAD	Ramos_Montoya.222.EMM	0.00717255	MND1
Ramos_Montoya.222.EMM.24737870	24737870	PRAD	Ramos_Montoya.222.EMM	0.0252709	MYO19
Ramos_Montoya.222.EMM.24737870	24737870	PRAD	Ramos_Montoya.222.EMM	0.0141494	NAV1
Ramos_Montoya.222.EMM.24737870	24737870	PRAD	Ramos_Montoya.222.EMM	-0.000810163	NCAPG
Ramos_Montoya.222.EMM.24737870	24737870	PRAD	Ramos_Montoya.222.EMM	-0.0148686	NDE1
Ramos_Montoya.222.EMM.24737870	24737870	PRAD	Ramos_Montoya.222.EMM	0.0383207	NDUFA4L2
Ramos_Montoya.222.EMM.24737870	24737870	PRAD	Ramos_Montoya.222.EMM	0.00468885	NEK2
Ramos_Montoya.222.EMM.24737870	24737870	PRAD	Ramos_Montoya.222.EMM	0.0631735	NR2C1
Ramos_Montoya.222.EMM.24737870	24737870	PRAD	Ramos_Montoya.222.EMM	0.00287049	NTHL1
Ramos_Montoya.222.EMM.24737870	24737870	PRAD	Ramos_Montoya.222.EMM	0.0101183	NUF2
Ramos_Montoya.222.EMM.24737870	24737870	PRAD	Ramos_Montoya.222.EMM	-0.0355464	NUP155
Ramos_Montoya.222.EMM.24737870	24737870	PRAD	Ramos_Montoya.222.EMM	0.0161475	NUP210
Ramos_Montoya.222.EMM.24737870	24737870	PRAD	Ramos_Montoya.222.EMM	0.0016342	NUP62CL
Ramos_Montoya.222.EMM.24737870	24737870	PRAD	Ramos_Montoya.222.EMM	0.0133081	NUSAP1
Ramos_Montoya.222.EMM.24737870	24737870	PRAD	Ramos_Montoya.222.EMM	0.0150159	OIP5
Ramos_Montoya.222.EMM.24737870	24737870	PRAD	Ramos_Montoya.222.EMM	0.00758397	ONECUT2
Ramos_Montoya.222.EMM.24737870	24737870	PRAD	Ramos_Montoya.222.EMM	0.0266548	PABPC1L
Ramos_Montoya.222.EMM.24737870	24737870	PRAD	Ramos_Montoya.222.EMM	0.0567124	PARP2
Ramos_Montoya.222.EMM.24737870	24737870	PRAD	Ramos_Montoya.222.EMM	-0.00081946	PBK
Ramos_Montoya.222.EMM.24737870	24737870	PRAD	Ramos_Montoya.222.EMM	-0.0134456	PBRM1
Ramos_Montoya.222.EMM.24737870	24737870	PRAD	Ramos_Montoya.222.EMM	0.0436618	PFKFB4
Ramos_Montoya.222.EMM.24737870	24737870	PRAD	Ramos_Montoya.222.EMM	0.0121212	PLCXD1
Ramos_Montoya.222.EMM.24737870	24737870	PRAD	Ramos_Montoya.222.EMM	0.0172484	PLK1
Ramos_Montoya.222.EMM.24737870	24737870	PRAD	Ramos_Montoya.222.EMM	0.00718256	PLK4
Ramos_Montoya.222.EMM.24737870	24737870	PRAD	Ramos_Montoya.222.EMM	0.0163271	PLOD2
Ramos_Montoya.222.EMM.24737870	24737870	PRAD	Ramos_Montoya.222.EMM	0.00441818	POLA2
Ramos_Montoya.222.EMM.24737870	24737870	PRAD	Ramos_Montoya.222.EMM	-0.043984	POLE2
Ramos_Montoya.222.EMM.24737870	24737870	PRAD	Ramos_Montoya.222.EMM	0.00863787	POLQ
Ramos_Montoya.222.EMM.24737870	24737870	PRAD	Ramos_Montoya.222.EMM	0.0177011	PPFIA4
Ramos_Montoya.222.EMM.24737870	24737870	PRAD	Ramos_Montoya.222.EMM	-0.0162532	PPM1G
Ramos_Montoya.222.EMM.24737870	24737870	PRAD	Ramos_Montoya.222.EMM	0.00655793	PPP1R3E
Ramos_Montoya.222.EMM.24737870	24737870	PRAD	Ramos_Montoya.222.EMM	0.0185596	PRC1
Ramos_Montoya.222.EMM.24737870	24737870	PRAD	Ramos_Montoya.222.EMM	-0.0547236	PRIM1
Ramos_Montoya.222.EMM.24737870	24737870	PRAD	Ramos_Montoya.222.EMM	0.0134784	PROX1
Ramos_Montoya.222.EMM.24737870	24737870	PRAD	Ramos_Montoya.222.EMM	0.000872237	PSMB7
Ramos_Montoya.222.EMM.24737870	24737870	PRAD	Ramos_Montoya.222.EMM	0.0123066	PTTG1
Ramos_Montoya.222.EMM.24737870	24737870	PRAD	Ramos_Montoya.222.EMM	-0.0293264	PTTG3P
Ramos_Montoya.222.EMM.24737870	24737870	PRAD	Ramos_Montoya.222.EMM	0.0351277	RAB40C
Ramos_Montoya.222.EMM.24737870	24737870	PRAD	Ramos_Montoya.222.EMM	0.0102314	RACGAP1
Ramos_Montoya.222.EMM.24737870	24737870	PRAD	Ramos_Montoya.222.EMM	-0.0284352	RAD51AP1
Ramos_Montoya.222.EMM.24737870	24737870	PRAD	Ramos_Montoya.222.EMM	0.0122973	RAD54L
Ramos_Montoya.222.EMM.24737870	24737870	PRAD	Ramos_Montoya.222.EMM	-0.0245778	RBL1
Ramos_Montoya.222.EMM.24737870	24737870	PRAD	Ramos_Montoya.222.EMM	0.018157	RCC2
Ramos_Montoya.222.EMM.24737870	24737870	PRAD	Ramos_Montoya.222.EMM	0.0601714	RCCD1
Ramos_Montoya.222.EMM.24737870	24737870	PRAD	Ramos_Montoya.222.EMM	0.0143216	RFC4
Ramos_Montoya.222.EMM.24737870	24737870	PRAD	Ramos_Montoya.222.EMM	0.0353407	RFC5
Ramos_Montoya.222.EMM.24737870	24737870	PRAD	Ramos_Montoya.222.EMM	-0.0313448	RNASEH2A
Ramos_Montoya.222.EMM.24737870	24737870	PRAD	Ramos_Montoya.222.EMM	-0.0192776	RRM1
Ramos_Montoya.222.EMM.24737870	24737870	PRAD	Ramos_Montoya.222.EMM	0.00853712	RRM2
Ramos_Montoya.222.EMM.24737870	24737870	PRAD	Ramos_Montoya.222.EMM	-0.00684796	RUVBL1
Ramos_Montoya.222.EMM.24737870	24737870	PRAD	Ramos_Montoya.222.EMM	0.00986209	SCRIB
Ramos_Montoya.222.EMM.24737870	24737870	PRAD	Ramos_Montoya.222.EMM	0.00837001	SGO1
Ramos_Montoya.222.EMM.24737870	24737870	PRAD	Ramos_Montoya.222.EMM	0.00395975	SGO2
Ramos_Montoya.222.EMM.24737870	24737870	PRAD	Ramos_Montoya.222.EMM	-0.0125934	SHMT2
Ramos_Montoya.222.EMM.24737870	24737870	PRAD	Ramos_Montoya.222.EMM	-0.0365197	SKP2
Ramos_Montoya.222.EMM.24737870	24737870	PRAD	Ramos_Montoya.222.EMM	-0.0384024	SLBP
Ramos_Montoya.222.EMM.24737870	24737870	PRAD	Ramos_Montoya.222.EMM	-0.0449308	SLC25A19
Ramos_Montoya.222.EMM.24737870	24737870	PRAD	Ramos_Montoya.222.EMM	-0.0379853	SLC38A1
Ramos_Montoya.222.EMM.24737870	24737870	PRAD	Ramos_Montoya.222.EMM	0.00128155	SMC4
Ramos_Montoya.222.EMM.24737870	24737870	PRAD	Ramos_Montoya.222.EMM	-0.0318856	SOX4
Ramos_Montoya.222.EMM.24737870	24737870	PRAD	Ramos_Montoya.222.EMM	-0.014501	SPAG11B
Ramos_Montoya.222.EMM.24737870	24737870	PRAD	Ramos_Montoya.222.EMM	0.0253691	SPAG5
Ramos_Montoya.222.EMM.24737870	24737870	PRAD	Ramos_Montoya.222.EMM	0.00808461	SPC25
Ramos_Montoya.222.EMM.24737870	24737870	PRAD	Ramos_Montoya.222.EMM	-0.028482	SPRR1A
Ramos_Montoya.222.EMM.24737870	24737870	PRAD	Ramos_Montoya.222.EMM	0.0869317	SRGAP2
Ramos_Montoya.222.EMM.24737870	24737870	PRAD	Ramos_Montoya.222.EMM	-0.0153684	STAG1
Ramos_Montoya.222.EMM.24737870	24737870	PRAD	Ramos_Montoya.222.EMM	0.0226682	STC2
Ramos_Montoya.222.EMM.24737870	24737870	PRAD	Ramos_Montoya.222.EMM	0.00544432	STMN1
Ramos_Montoya.222.EMM.24737870	24737870	PRAD	Ramos_Montoya.222.EMM	-0.00413014	SUZ12
Ramos_Montoya.222.EMM.24737870	24737870	PRAD	Ramos_Montoya.222.EMM	0.0188363	TACC3
Ramos_Montoya.222.EMM.24737870	24737870	PRAD	Ramos_Montoya.222.EMM	0.0150422	TCERG1
Ramos_Montoya.222.EMM.24737870	24737870	PRAD	Ramos_Montoya.222.EMM	-0.00949314	TIMELESS
Ramos_Montoya.222.EMM.24737870	24737870	PRAD	Ramos_Montoya.222.EMM	-0.000262617	TJP2
Ramos_Montoya.222.EMM.24737870	24737870	PRAD	Ramos_Montoya.222.EMM	-6.86e-05	TK1
Ramos_Montoya.222.EMM.24737870	24737870	PRAD	Ramos_Montoya.222.EMM	-0.02576	NDC1
Ramos_Montoya.222.EMM.24737870	24737870	PRAD	Ramos_Montoya.222.EMM	-0.00777516	TMPO
Ramos_Montoya.222.EMM.24737870	24737870	PRAD	Ramos_Montoya.222.EMM	0.00206428	TOP2A
Ramos_Montoya.222.EMM.24737870	24737870	PRAD	Ramos_Montoya.222.EMM	0.0121045	TPX2
Ramos_Montoya.222.EMM.24737870	24737870	PRAD	Ramos_Montoya.222.EMM	-0.00443981	TRIP13
Ramos_Montoya.222.EMM.24737870	24737870	PRAD	Ramos_Montoya.222.EMM	0.0548894	TRIT1
Ramos_Montoya.222.EMM.24737870	24737870	PRAD	Ramos_Montoya.222.EMM	0.0127177	TTK
Ramos_Montoya.222.EMM.24737870	24737870	PRAD	Ramos_Montoya.222.EMM	-0.0226378	TUBA1B
Ramos_Montoya.222.EMM.24737870	24737870	PRAD	Ramos_Montoya.222.EMM	-0.0429267	TUBA1C
Ramos_Montoya.222.EMM.24737870	24737870	PRAD	Ramos_Montoya.222.EMM	0.0010692	TYMS
Ramos_Montoya.222.EMM.24737870	24737870	PRAD	Ramos_Montoya.222.EMM	0.0112475	UBE2C
Ramos_Montoya.222.EMM.24737870	24737870	PRAD	Ramos_Montoya.222.EMM	0.00617825	UBE2T
Ramos_Montoya.222.EMM.24737870	24737870	PRAD	Ramos_Montoya.222.EMM	-0.00845147	UBN1
Ramos_Montoya.222.EMM.24737870	24737870	PRAD	Ramos_Montoya.222.EMM	-0.00596279	UHRF1
Ramos_Montoya.222.EMM.24737870	24737870	PRAD	Ramos_Montoya.222.EMM	-0.0115037	USP22
Ramos_Montoya.222.EMM.24737870	24737870	PRAD	Ramos_Montoya.222.EMM	0.0283516	WDR34
Ramos_Montoya.222.EMM.24737870	24737870	PRAD	Ramos_Montoya.222.EMM	-0.00260786	WDR54
Ramos_Montoya.222.EMM.24737870	24737870	PRAD	Ramos_Montoya.222.EMM	0.0439159	TBC1D31
Ramos_Montoya.222.EMM.24737870	24737870	PRAD	Ramos_Montoya.222.EMM	0.096763	WRAP73
Ramos_Montoya.222.EMM.24737870	24737870	PRAD	Ramos_Montoya.222.EMM	-0.0281963	YARS1
Ramos_Montoya.222.EMM.24737870	24737870	PRAD	Ramos_Montoya.222.EMM	0.0297372	YEATS2
Ramos_Montoya.222.EMM.24737870	24737870	PRAD	Ramos_Montoya.222.EMM	-0.0344976	YY1
Ramos_Montoya.222.EMM.24737870	24737870	PRAD	Ramos_Montoya.222.EMM	0.00766521	ZNF367
Ross.6.TLO.23059047	23059047	PRAD	Ross.6.TLO	0.447065	ABL2
Ross.6.TLO.23059047	23059047	PRAD	Ross.6.TLO	0.274963	SEMA4D
Ross.6.TLO.23059047	23059047	PRAD	Ross.6.TLO	-0.290816	ITGAL
Ross.6.TLO.23059047	23059047	PRAD	Ross.6.TLO	0.508722	C1QA
Ross.6.TLO.23059047	23059047	PRAD	Ross.6.TLO	0.0693333	TIMP1
Ross.6.TLO.23059047	23059047	PRAD	Ross.6.TLO	-0.302903	CDKN1A
Ross_Adams.100.EM.26501111	26501111	PRAD	Ross_Adams.100.EM	-0.00903039	CHMP7
Ross_Adams.100.EM.26501111	26501111	PRAD	Ross_Adams.100.EM	-0.0107109	R3HCC1
Ross_Adams.100.EM.26501111	26501111	PRAD	Ross_Adams.100.EM	-0.0329548	SORBS3
Ross_Adams.100.EM.26501111	26501111	PRAD	Ross_Adams.100.EM	-0.0635433	CCAR2
Ross_Adams.100.EM.26501111	26501111	PRAD	Ross_Adams.100.EM	0.0132493	C8orf58
Ross_Adams.100.EM.26501111	26501111	PRAD	Ross_Adams.100.EM	0.0929334	FAM160B2
Ross_Adams.100.EM.26501111	26501111	PRAD	Ross_Adams.100.EM	-0.0521107	DMTN
Ross_Adams.100.EM.26501111	26501111	PRAD	Ross_Adams.100.EM	-0.0903356	PPP3CC
Ross_Adams.100.EM.26501111	26501111	PRAD	Ross_Adams.100.EM	0.059467	ATP6V1B2
Ross_Adams.100.EM.26501111	26501111	PRAD	Ross_Adams.100.EM	-0.0306583	MTMR9
Ross_Adams.100.EM.26501111	26501111	PRAD	Ross_Adams.100.EM	-0.0454554	ERI1
Ross_Adams.100.EM.26501111	26501111	PRAD	Ross_Adams.100.EM	0.00910351	PTK2B
Ross_Adams.100.EM.26501111	26501111	PRAD	Ross_Adams.100.EM	0.0217356	GTF2E2
Ross_Adams.100.EM.26501111	26501111	PRAD	Ross_Adams.100.EM	-0.118311	ELP3
Ross_Adams.100.EM.26501111	26501111	PRAD	Ross_Adams.100.EM	0.0284505	INTS9
Ross_Adams.100.EM.26501111	26501111	PRAD	Ross_Adams.100.EM	-0.114177	TM2D2
Ross_Adams.100.EM.26501111	26501111	PRAD	Ross_Adams.100.EM	-0.0259057	KAT6A
Ross_Adams.100.EM.26501111	26501111	PRAD	Ross_Adams.100.EM	0.00814744	LSM1
Ross_Adams.100.EM.26501111	26501111	PRAD	Ross_Adams.100.EM	-0.0680951	BRF2
Ross_Adams.100.EM.26501111	26501111	PRAD	Ross_Adams.100.EM	-0.00370723	RCBTB2
Ross_Adams.100.EM.26501111	26501111	PRAD	Ross_Adams.100.EM	-0.0720707	GTF2F2
Ross_Adams.100.EM.26501111	26501111	PRAD	Ross_Adams.100.EM	0.021414	SETDB2
Ross_Adams.100.EM.26501111	26501111	PRAD	Ross_Adams.100.EM	-0.13427	TRIM13
Ross_Adams.100.EM.26501111	26501111	PRAD	Ross_Adams.100.EM	0.0323107	PHF11
Ross_Adams.100.EM.26501111	26501111	PRAD	Ross_Adams.100.EM	-0.0984312	SUGT1
Ross_Adams.100.EM.26501111	26501111	PRAD	Ross_Adams.100.EM	-0.0729203	AKAP11
Ross_Adams.100.EM.26501111	26501111	PRAD	Ross_Adams.100.EM	-0.00679087	COX4I1
Ross_Adams.100.EM.26501111	26501111	PRAD	Ross_Adams.100.EM	0.0100735	KLHDC4
Ross_Adams.100.EM.26501111	26501111	PRAD	Ross_Adams.100.EM	-0.00953259	RARS2
Ross_Adams.100.EM.26501111	26501111	PRAD	Ross_Adams.100.EM	-0.076824	TCF25
Ross_Adams.100.EM.26501111	26501111	PRAD	Ross_Adams.100.EM	-0.00652889	TRAPPC2L
Ross_Adams.100.EM.26501111	26501111	PRAD	Ross_Adams.100.EM	-0.0914916	DEF8
Ross_Adams.100.EM.26501111	26501111	PRAD	Ross_Adams.100.EM	-0.00206845	HSBP1
Ross_Adams.100.EM.26501111	26501111	PRAD	Ross_Adams.100.EM	-0.00365051	RNGTT
Ross_Adams.100.EM.26501111	26501111	PRAD	Ross_Adams.100.EM	0.0100587	MAP3K7
Ross_Adams.100.EM.26501111	26501111	PRAD	Ross_Adams.100.EM	0.0826952	RIPK2
Ross_Adams.100.EM.26501111	26501111	PRAD	Ross_Adams.100.EM	0.168233	C8orf76
Ross_Adams.100.EM.26501111	26501111	PRAD	Ross_Adams.100.EM	-0.0220295	NSMCE2
Ross_Adams.100.EM.26501111	26501111	PRAD	Ross_Adams.100.EM	-0.0235976	FIG4
Ross_Adams.100.EM.26501111	26501111	PRAD	Ross_Adams.100.EM	-0.0486659	SPIDR
Ross_Adams.100.EM.26501111	26501111	PRAD	Ross_Adams.100.EM	0.00409207	IMPA1
Ross_Adams.100.EM.26501111	26501111	PRAD	Ross_Adams.100.EM	0.0292651	CPNE3
Ross_Adams.100.EM.26501111	26501111	PRAD	Ross_Adams.100.EM	-0.060197	ANKRD46
Ross_Adams.100.EM.26501111	26501111	PRAD	Ross_Adams.100.EM	-0.185031	EBAG9
Ross_Adams.100.EM.26501111	26501111	PRAD	Ross_Adams.100.EM	0.0433617	TPD52
Ross_Adams.100.EM.26501111	26501111	PRAD	Ross_Adams.100.EM	0.0548036	CHMP4C
Ross_Adams.100.EM.26501111	26501111	PRAD	Ross_Adams.100.EM	-0.0901014	PTDSS1
Ross_Adams.100.EM.26501111	26501111	PRAD	Ross_Adams.100.EM	-0.130612	ZNF252P
Ross_Adams.100.EM.26501111	26501111	PRAD	Ross_Adams.100.EM	-0.0974428	WDR59
Ross_Adams.100.EM.26501111	26501111	PRAD	Ross_Adams.100.EM	0.054613	SAT2
Ross_Adams.100.EM.26501111	26501111	PRAD	Ross_Adams.100.EM	0.0708586	ZBTB4
Ross_Adams.100.EM.26501111	26501111	PRAD	Ross_Adams.100.EM	-0.0916928	MPDU1
Ross_Adams.100.EM.26501111	26501111	PRAD	Ross_Adams.100.EM	-0.00340571	SPAG7
Ross_Adams.100.EM.26501111	26501111	PRAD	Ross_Adams.100.EM	0.0550859	SLC25A11
Ross_Adams.100.EM.26501111	26501111	PRAD	Ross_Adams.100.EM	0.0419963	GHITM
Ross_Adams.100.EM.26501111	26501111	PRAD	Ross_Adams.100.EM	0.0938278	RBFA
Ross_Adams.100.EM.26501111	26501111	PRAD	Ross_Adams.100.EM	0.0590565	SLC66A2
Ross_Adams.100.EM.26501111	26501111	PRAD	Ross_Adams.100.EM	-0.107305	HDDC2
Ross_Adams.100.EM.26501111	26501111	PRAD	Ross_Adams.100.EM	-0.207827	COPS7A
Ross_Adams.100.EM.26501111	26501111	PRAD	Ross_Adams.100.EM	-0.133694	AARS1
Ross_Adams.100.EM.26501111	26501111	PRAD	Ross_Adams.100.EM	-0.093238	FCSK
Ross_Adams.100.EM.26501111	26501111	PRAD	Ross_Adams.100.EM	-0.0323195	CYB5D2
Ross_Adams.100.EM.26501111	26501111	PRAD	Ross_Adams.100.EM	0.050038	CTNS
Ross_Adams.100.EM.26501111	26501111	PRAD	Ross_Adams.100.EM	-0.0411675	ANKFY1
Ross_Adams.100.EM.26501111	26501111	PRAD	Ross_Adams.100.EM	-0.0957484	C18orf25
Ross_Adams.100.EM.26501111	26501111	PRAD	Ross_Adams.100.EM	0.0345887	ELAC2
Ross_Adams.100.EM.26501111	26501111	PRAD	Ross_Adams.100.EM	-0.0461686	CXXC1
Ross_Adams.100.EM.26501111	26501111	PRAD	Ross_Adams.100.EM	-0.150995	PIGN
Ross_Adams.100.EM.26501111	26501111	PRAD	Ross_Adams.100.EM	0.0640176	FSCN3
Ross_Adams.100.EM.26501111	26501111	PRAD	Ross_Adams.100.EM	0.0963813	ARF5
Ross_Adams.100.EM.26501111	26501111	PRAD	Ross_Adams.100.EM	-0.0768168	HDHD2
Ross_Adams.100.EM.26501111	26501111	PRAD	Ross_Adams.100.EM	-0.0292641	COX10
Ross_Adams.100.EM.26501111	26501111	PRAD	Ross_Adams.100.EM	0.0288734	CUEDC2
Ross_Adams.100.EM.26501111	26501111	PRAD	Ross_Adams.100.EM	0.0271817	MMS19
Ross_Adams.100.EM.26501111	26501111	PRAD	Ross_Adams.100.EM	-0.0949383	RALBP1
Ross_Adams.100.EM.26501111	26501111	PRAD	Ross_Adams.100.EM	-0.0708005	AFG3L2
Ross_Adams.100.EM.26501111	26501111	PRAD	Ross_Adams.100.EM	0.178621	ERCC3
Ross_Adams.100.EM.26501111	26501111	PRAD	Ross_Adams.100.EM	0	SFT2D3
Ross_Adams.100.EM.26501111	26501111	PRAD	Ross_Adams.100.EM	0.156008	ACVR1
Ross_Adams.100.EM.26501111	26501111	PRAD	Ross_Adams.100.EM	0.0953657	EIF4G1
Ross_Adams.100.EM.26501111	26501111	PRAD	Ross_Adams.100.EM	0.166523	YEATS2
Ross_Adams.100.EM.26501111	26501111	PRAD	Ross_Adams.100.EM	-0.110382	CDC16
Ross_Adams.100.EM.26501111	26501111	PRAD	Ross_Adams.100.EM	0.00452737	LRRC31
Ross_Adams.100.EM.26501111	26501111	PRAD	Ross_Adams.100.EM	0.0225993	GPR88
Ross_Adams.100.EM.26501111	26501111	PRAD	Ross_Adams.100.EM	-0.0661122	NUDT16P1
Ross_Adams.100.EM.26501111	26501111	PRAD	Ross_Adams.100.EM	0.0069471	ZBTB34
Ross_Adams.100.EM.26501111	26501111	PRAD	Ross_Adams.100.EM	-0.129556	MAPKAP1
Ross_Adams.100.EM.26501111	26501111	PRAD	Ross_Adams.100.EM	-0.049596	HMCES
Ross_Adams.100.EM.26501111	26501111	PRAD	Ross_Adams.100.EM	0.191678	ACAD9
Ross_Adams.100.EM.26501111	26501111	PRAD	Ross_Adams.100.EM	0.0228307	DCTN2
Ross_Adams.100.EM.26501111	26501111	PRAD	Ross_Adams.100.EM	0.0671494	COL20A1
Ross_Adams.100.EM.26501111	26501111	PRAD	Ross_Adams.100.EM	0.080058	KCNK12
Ross_Adams.100.EM.26501111	26501111	PRAD	Ross_Adams.100.EM	-0.0578784	GALNT12
Ross_Adams.100.EM.26501111	26501111	PRAD	Ross_Adams.100.EM	-0.10707	STX17-AS1
Ross_Adams.100.EM.26501111	26501111	PRAD	Ross_Adams.100.EM	0.0752092	MELK
Ross_Adams.100.EM.26501111	26501111	PRAD	Ross_Adams.100.EM	0.00417494	PLPPR1
Ross_Adams.100.EM.26501111	26501111	PRAD	Ross_Adams.100.EM	-0.0289972	SCAF11
Ross_Adams.100.EM.26501111	26501111	PRAD	Ross_Adams.100.EM	-0.0111389	MYLK2
Ross_Adams.100.EM.26501111	26501111	PRAD	Ross_Adams.100.EM	-0.0704381	SCN4A
Sharma.16.CC.23260764	23260764	PRAD	Sharma.16.CC	-0.107655	ECI2
Sharma.16.CC.23260764	23260764	PRAD	Sharma.16.CC	-0.125997	TNFSF10
Sharma.16.CC.23260764	23260764	PRAD	Sharma.16.CC	-0.147773	SEC61A1
Sharma.16.CC.23260764	23260764	PRAD	Sharma.16.CC	-0.000229708	GFM1
Sharma.16.CC.23260764	23260764	PRAD	Sharma.16.CC	-0.0482016	AGR2
Sharma.16.CC.23260764	23260764	PRAD	Sharma.16.CC	-0.0396436	SLC26A2
Sharma.16.CC.23260764	23260764	PRAD	Sharma.16.CC	0.0831777	STIL
Sharma.16.CC.23260764	23260764	PRAD	Sharma.16.CC	0.0807296	ABHD12
Sharma.16.CC.23260764	23260764	PRAD	Sharma.16.CC	0.00550744	TSPAN13
Sharma.16.CC.23260764	23260764	PRAD	Sharma.16.CC	0.0847582	TM4SF1
Sharma.16.CC.23260764	23260764	PRAD	Sharma.16.CC	-0.0523241	MAD1L1
Sharma.16.CC.23260764	23260764	PRAD	Sharma.16.CC	0.210039	EIF2B5
Sharma.16.CC.23260764	23260764	PRAD	Sharma.16.CC	-0.0599751	NT5DC3
Sharma.16.CC.23260764	23260764	PRAD	Sharma.16.CC	0.131833	TRMT12
Sharma.16.CC.23260764	23260764	PRAD	Sharma.16.CC	0.082565	NDUFB11
Sharma.16.CC.23260764	23260764	PRAD	Sharma.16.CC	0.198661	XRCC3
Sinnott.30.CCR.27663590	27663590	PRAD	Sinnott.30.CCR	-0.00841972	ACTG2
Sinnott.30.CCR.27663590	27663590	PRAD	Sinnott.30.CCR	-0.013856	SLC22A3
Sinnott.30.CCR.27663590	27663590	PRAD	Sinnott.30.CCR	-0.0022155	MYH11
Sinnott.30.CCR.27663590	27663590	PRAD	Sinnott.30.CCR	-0.0215014	ANO7
Sinnott.30.CCR.27663590	27663590	PRAD	Sinnott.30.CCR	0.0445885	TPM2
Sinnott.30.CCR.27663590	27663590	PRAD	Sinnott.30.CCR	-0.0907182	CSRP1
Sinnott.30.CCR.27663590	27663590	PRAD	Sinnott.30.CCR	0.088298	PCP4
Sinnott.30.CCR.27663590	27663590	PRAD	Sinnott.30.CCR	-0.0656331	SYNM
Sinnott.30.CCR.27663590	27663590	PRAD	Sinnott.30.CCR	0.0165069	MYL9
Sinnott.30.CCR.27663590	27663590	PRAD	Sinnott.30.CCR	0.0161922	CNN1
Sinnott.30.CCR.27663590	27663590	PRAD	Sinnott.30.CCR	-0.0384486	MYBPC1
Sinnott.30.CCR.27663590	27663590	PRAD	Sinnott.30.CCR	-0.0142177	SYNPO2
Sinnott.30.CCR.27663590	27663590	PRAD	Sinnott.30.CCR	-0.0466898	MYLK
Sinnott.30.CCR.27663590	27663590	PRAD	Sinnott.30.CCR	-0.178864	BTG2
Sinnott.30.CCR.27663590	27663590	PRAD	Sinnott.30.CCR	0.0176176	DES
Sinnott.30.CCR.27663590	27663590	PRAD	Sinnott.30.CCR	-0.00329832	ACTA2
Sinnott.30.CCR.27663590	27663590	PRAD	Sinnott.30.CCR	0.0281714	SERPINA3
Sinnott.30.CCR.27663590	27663590	PRAD	Sinnott.30.CCR	-0.144069	SOD2
Sinnott.30.CCR.27663590	27663590	PRAD	Sinnott.30.CCR	-0.0879699	DPP4
Sinnott.30.CCR.27663590	27663590	PRAD	Sinnott.30.CCR	-2.32e-05	FLNA
Sinnott.30.CCR.27663590	27663590	PRAD	Sinnott.30.CCR	0.0120978	NR4A1
Sinnott.30.CCR.27663590	27663590	PRAD	Sinnott.30.CCR	0.103162	ITGA5
Sinnott.30.CCR.27663590	27663590	PRAD	Sinnott.30.CCR	-0.0184723	SORBS1
Sinnott.30.CCR.27663590	27663590	PRAD	Sinnott.30.CCR	-0.0236376	MSMB
Sinnott.30.CCR.27663590	27663590	PRAD	Sinnott.30.CCR	-0.025737	GLB1L3
Sinnott.30.CCR.27663590	27663590	PRAD	Sinnott.30.CCR	-0.0241567	NCAPD3
Sinnott.30.CCR.27663590	27663590	PRAD	Sinnott.30.CCR	-0.0177466	MT2A
Sinnott.30.CCR.27663590	27663590	PRAD	Sinnott.30.CCR	0.219652	ASPN
Sinnott.30.CCR.27663590	27663590	PRAD	Sinnott.30.CCR	-0.0371483	ZFP36
Talantov.3.JU.20723930	20723930	PRAD	Talantov.3.JU	-0.195625	DPT
Talantov.3.JU.20723930	20723930	PRAD	Talantov.3.JU	0.0465137	MYH11
Talantov.3.JU.20723930	20723930	PRAD	Talantov.3.JU	0.217742	SSBP1
Varambally.44.CC.16286247	16286247	PRAD	Varambally.44.CC	0.052381	AURKA
Varambally.44.CC.16286247	16286247	PRAD	Varambally.44.CC	0.126805	EZH2
Varambally.44.CC.16286247	16286247	PRAD	Varambally.44.CC	0.00260976	NUP62
Varambally.44.CC.16286247	16286247	PRAD	Varambally.44.CC	-0.166718	ERBIN
Varambally.44.CC.16286247	16286247	PRAD	Varambally.44.CC	-0.0672135	RALA
Varambally.44.CC.16286247	16286247	PRAD	Varambally.44.CC	0.0611015	UBE2I
Varambally.44.CC.16286247	16286247	PRAD	Varambally.44.CC	0.11181	XPO1
Varambally.44.CC.16286247	16286247	PRAD	Varambally.44.CC	0.0323275	CDKN2A
Varambally.44.CC.16286247	16286247	PRAD	Varambally.44.CC	0.00436802	MSH2
Varambally.44.CC.16286247	16286247	PRAD	Varambally.44.CC	-0.279999	VTI1B
Varambally.44.CC.16286247	16286247	PRAD	Varambally.44.CC	-0.15733	UBA2
Varambally.44.CC.16286247	16286247	PRAD	Varambally.44.CC	0.00385645	SMARCC2
Varambally.44.CC.16286247	16286247	PRAD	Varambally.44.CC	0.0152202	TRIM28
Varambally.44.CC.16286247	16286247	PRAD	Varambally.44.CC	0.0091584	OCLN
Varambally.44.CC.16286247	16286247	PRAD	Varambally.44.CC	-0.0184191	MCM6
Varambally.44.CC.16286247	16286247	PRAD	Varambally.44.CC	-0.0983092	RAN
Varambally.44.CC.16286247	16286247	PRAD	Varambally.44.CC	0.208487	MAPK9
Varambally.44.CC.16286247	16286247	PRAD	Varambally.44.CC	0.18754	CSK
Varambally.44.CC.16286247	16286247	PRAD	Varambally.44.CC	0.0322887	HSD17B10
Varambally.44.CC.16286247	16286247	PRAD	Varambally.44.CC	0.0741991	STMN1
Varambally.44.CC.16286247	16286247	PRAD	Varambally.44.CC	0.0320674	UHRF1
Varambally.44.CC.16286247	16286247	PRAD	Varambally.44.CC	0.0551527	KPNA2
Varambally.44.CC.16286247	16286247	PRAD	Varambally.44.CC	-0.0478839	CDK4
Varambally.44.CC.16286247	16286247	PRAD	Varambally.44.CC	-0.0216198	RAB27A
Varambally.44.CC.16286247	16286247	PRAD	Varambally.44.CC	0.0186362	NEXN
Varambally.44.CC.16286247	16286247	PRAD	Varambally.44.CC	-0.00448835	KLK3
Varambally.44.CC.16286247	16286247	PRAD	Varambally.44.CC	0.058741	REG3A
Varambally.44.CC.16286247	16286247	PRAD	Varambally.44.CC	-0.119717	PRSS8
Varambally.44.CC.16286247	16286247	PRAD	Varambally.44.CC	-0.0175344	MYLK
Varambally.44.CC.16286247	16286247	PRAD	Varambally.44.CC	-0.0895161	MAP2K4
Varambally.44.CC.16286247	16286247	PRAD	Varambally.44.CC	-0.0918789	TRAF3IP2
Varambally.44.CC.16286247	16286247	PRAD	Varambally.44.CC	-0.0224488	PPP1R12A
Varambally.44.CC.16286247	16286247	PRAD	Varambally.44.CC	-0.0440569	CSRP1
Varambally.44.CC.16286247	16286247	PRAD	Varambally.44.CC	0.0425712	ITGA5
Varambally.44.CC.16286247	16286247	PRAD	Varambally.44.CC	-0.0129525	FLNA
Varambally.44.CC.16286247	16286247	PRAD	Varambally.44.CC	-0.0738965	CASP7
Varambally.44.CC.16286247	16286247	PRAD	Varambally.44.CC	0.0924438	MMP23B
Varambally.44.CC.16286247	16286247	PRAD	Varambally.44.CC	-0.0158887	ACTA1
Varambally.44.CC.16286247	16286247	PRAD	Varambally.44.CC	-0.0218822	DLGAP1
Varambally.44.CC.16286247	16286247	PRAD	Varambally.44.CC	-0.0482958	MAPKAPK3
Varambally.44.CC.16286247	16286247	PRAD	Varambally.44.CC	0.0396056	BIRC2
Varambally.44.CC.16286247	16286247	PRAD	Varambally.44.CC	-0.00474049	CAV2
Varambally.44.CC.16286247	16286247	PRAD	Varambally.44.CC	0.0332951	TGFB1I1
Varambally.44.CC.16286247	16286247	PRAD	Varambally.44.CC	-0.0233956	CRYAB
Wu.29.PNAS.23533275	23533275	PRAD	Wu.29.PNAS	-0.0141608	ACTR3B
Wu.29.PNAS.23533275	23533275	PRAD	Wu.29.PNAS	0.0539984	APOC1
Wu.29.PNAS.23533275	23533275	PRAD	Wu.29.PNAS	0.00324486	ATP8A1
Wu.29.PNAS.23533275	23533275	PRAD	Wu.29.PNAS	-0.127427	ADIRF
Wu.29.PNAS.23533275	23533275	PRAD	Wu.29.PNAS	0.0154841	CDK1
Wu.29.PNAS.23533275	23533275	PRAD	Wu.29.PNAS	0.0553466	CDON
Wu.29.PNAS.23533275	23533275	PRAD	Wu.29.PNAS	0.0549618	DEGS1
Wu.29.PNAS.23533275	23533275	PRAD	Wu.29.PNAS	0.00198955	SYNM
Wu.29.PNAS.23533275	23533275	PRAD	Wu.29.PNAS	-0.0663219	DPP4
Wu.29.PNAS.23533275	23533275	PRAD	Wu.29.PNAS	0.0769114	F12
Wu.29.PNAS.23533275	23533275	PRAD	Wu.29.PNAS	-0.0220392	FEV
Wu.29.PNAS.23533275	23533275	PRAD	Wu.29.PNAS	-1.71e-05	GATA3
Wu.29.PNAS.23533275	23533275	PRAD	Wu.29.PNAS	0.0203526	GSTM3
Wu.29.PNAS.23533275	23533275	PRAD	Wu.29.PNAS	0.00130656	H3C10
Wu.29.PNAS.23533275	23533275	PRAD	Wu.29.PNAS	0.0464211	HOXC4
Wu.29.PNAS.23533275	23533275	PRAD	Wu.29.PNAS	0.0583296	TMEM132A
Wu.29.PNAS.23533275	23533275	PRAD	Wu.29.PNAS	-0.0446736	IGSF1
Wu.29.PNAS.23533275	23533275	PRAD	Wu.29.PNAS	0.0500169	IGSF6
Wu.29.PNAS.23533275	23533275	PRAD	Wu.29.PNAS	0.0681784	INHBA
Wu.29.PNAS.23533275	23533275	PRAD	Wu.29.PNAS	0.00143988	KRT15
Wu.29.PNAS.23533275	23533275	PRAD	Wu.29.PNAS	0.0114281	LDHB
Wu.29.PNAS.23533275	23533275	PRAD	Wu.29.PNAS	0.042218	KIF18B
Wu.29.PNAS.23533275	23533275	PRAD	Wu.29.PNAS	-0.00268764	NCAPG2
Wu.29.PNAS.23533275	23533275	PRAD	Wu.29.PNAS	-0.0130448	MAOA
Wu.29.PNAS.23533275	23533275	PRAD	Wu.29.PNAS	-0.0421464	MT1F
Wu.29.PNAS.23533275	23533275	PRAD	Wu.29.PNAS	0.0616934	OIP5
Wu.29.PNAS.23533275	23533275	PRAD	Wu.29.PNAS	-0.12154	PPP3CB
Wu.29.PNAS.23533275	23533275	PRAD	Wu.29.PNAS	0.0359663	QPRT
Wu.29.PNAS.23533275	23533275	PRAD	Wu.29.PNAS	0.0403015	TPX2
Yang.28.EM.29729848	29729848	PRAD	Yang.28.EM	0.064993	ADAMTS4
Yang.28.EM.29729848	29729848	PRAD	Yang.28.EM	-0.0224941	ATF3
Yang.28.EM.29729848	29729848	PRAD	Yang.28.EM	0.0727346	BHLHE40
Yang.28.EM.29729848	29729848	PRAD	Yang.28.EM	-0.213412	BTG2
Yang.28.EM.29729848	29729848	PRAD	Yang.28.EM	-0.0675078	CSRNP1
Yang.28.EM.29729848	29729848	PRAD	Yang.28.EM	0.044514	CCN1
Yang.28.EM.29729848	29729848	PRAD	Yang.28.EM	-0.0706216	EGR1
Yang.28.EM.29729848	29729848	PRAD	Yang.28.EM	0.0337873	EGR2
Yang.28.EM.29729848	29729848	PRAD	Yang.28.EM	-0.0991777	EGR3
Yang.28.EM.29729848	29729848	PRAD	Yang.28.EM	-0.0399574	FOSB
Yang.28.EM.29729848	29729848	PRAD	Yang.28.EM	0.184585	FOSL2
Yang.28.EM.29729848	29729848	PRAD	Yang.28.EM	-0.00493875	GEM
Yang.28.EM.29729848	29729848	PRAD	Yang.28.EM	0.0546054	JUNB
Yang.28.EM.29729848	29729848	PRAD	Yang.28.EM	-0.0848342	KLF10
Yang.28.EM.29729848	29729848	PRAD	Yang.28.EM	0.0781339	KLF6
Yang.28.EM.29729848	29729848	PRAD	Yang.28.EM	0.110827	LIF
Yang.28.EM.29729848	29729848	PRAD	Yang.28.EM	0.0525753	MCL1
Yang.28.EM.29729848	29729848	PRAD	Yang.28.EM	-0.000169601	NR4A3
Yang.28.EM.29729848	29729848	PRAD	Yang.28.EM	-0.00137925	PPP1R15A
Yang.28.EM.29729848	29729848	PRAD	Yang.28.EM	-0.0173221	RHOB
Yang.28.EM.29729848	29729848	PRAD	Yang.28.EM	-0.0582724	SELE
Yang.28.EM.29729848	29729848	PRAD	Yang.28.EM	0.0358199	SIK1
Yang.28.EM.29729848	29729848	PRAD	Yang.28.EM	-0.108222	SLC2A14
Yang.28.EM.29729848	29729848	PRAD	Yang.28.EM	0.0373368	SLC2A3
Yang.28.EM.29729848	29729848	PRAD	Yang.28.EM	0.00926438	SOCS3
Yang.28.EM.29729848	29729848	PRAD	Yang.28.EM	0.0392962	THBS1
Yang.28.EM.29729848	29729848	PRAD	Yang.28.EM	-0.243834	TIPARP
Yang.28.EM.29729848	29729848	PRAD	Yang.28.EM	-0.0158175	ZFP36
Yu.14.CR.18006806	18006806	PRAD	Yu.14.CR	-0.0394784	CTSG
Yu.14.CR.18006806	18006806	PRAD	Yu.14.CR	-0.0285911	CXCL12
Yu.14.CR.18006806	18006806	PRAD	Yu.14.CR	0.0669973	ACKR1
Yu.14.CR.18006806	18006806	PRAD	Yu.14.CR	-0.0440194	EPHB6
Yu.14.CR.18006806	18006806	PRAD	Yu.14.CR	0.00281024	FST
Yu.14.CR.18006806	18006806	PRAD	Yu.14.CR	0.176567	ITGB2
Yu.14.CR.18006806	18006806	PRAD	Yu.14.CR	0.0144513	KRT17
Yu.14.CR.18006806	18006806	PRAD	Yu.14.CR	-0.0334137	NCKAP1L
Yu.14.CR.18006806	18006806	PRAD	Yu.14.CR	0.0233111	PRKG1
Yu.14.CR.18006806	18006806	PRAD	Yu.14.CR	-0.165621	PTGER3
Yu.14.CR.18006806	18006806	PRAD	Yu.14.CR	-0.034088	RLN1
Yu.14.CR.18006806	18006806	PRAD	Yu.14.CR	0.165206	SNCA
Yu.14.CR.18006806	18006806	PRAD	Yu.14.CR	-0.214211	SOCS2
Yu.14.CR.18006806	18006806	PRAD	Yu.14.CR	0.0474403	WNT2
