# Supplementary material for: A Multi-Omics-Based Exploration of the Predictive Role of MSMB in Prostate Cancer Recurrence: A Study Using Bayesian Inverse Convolution and 10 Machine Learning Combinations
Source: Biomedicines. 2025 Feb 16;13(2):487. doi: 10.3390/biomedicines13020487 (PMC11853722; doi:10.3390/biomedicines13020487)
Supplement: Supplementary file 1 [file biomedicines-13-00487-s001.zip › Table S4.xlsx]

## Sheet: Table S4
Table S4.GSEA analysis of prognostic genes
GGCT	ID	Description	setSize	enrichmentScore	NES	pvalue	p.adjust	qvalue	rank	leading_edge	core_enrichment
	hsa03050	hsa03050	Proteasome	46	-0.660639	-2.3451	0.000848896	0.0303697	0.0251112	7302	tags=76%, list=26%, signal=56%	5696/5708/5687/10213/5717/5706/5714/5690/5715/9861/5701/5704/5720/5702/51371/5709/11047/5695/5684/5686/5705/5692/143471/5688/5710/5721/5719/5693/5689/5694/5685/5682/122706/5691/7979
	hsa00040	hsa00040	Pentose and glucuronate interconversions	33	-0.689554	-2.27234	0.000645161	0.0303697	0.0251112	5212	tags=45%, list=19%, signal=37%	7366/7363/6652/54575/54658/441282/2990/10327/27294/7365/51181/10720/54490/79799/54576
	hsa00860	hsa00860	Porphyrin metabolism	42	-0.639258	-2.22781	0.000774593	0.0303697	0.0251112	5212	tags=52%, list=19%, signal=43%	7366/2235/5498/2495/7363/54575/54658/7389/7390/2990/2512/644/3163/645/326625/3145/212/7365/10720/54490/79799/54576
	hsa04975	hsa04975	Fat digestion and absorption	42	-0.621453	-2.16576	0.000774593	0.0303697	0.0251112	4208	tags=38%, list=15%, signal=32%	80168/8694/2169/38/5319/10555/10999/5320/84647/948/5408/29881/1208/5406/1056/8513
	hsa00053	hsa00053	Ascorbate and aldarate metabolism	27	-0.690108	-2.15973	0.000552181	0.0303697	0.0251112	5212	tags=48%, list=19%, signal=39%	7366/7363/54575/54658/501/2990/10327/55586/7365/10720/54490/79799/54576
	hsa03060	hsa03060	Protein export	31	-0.632631	-2.04869	0.000607533	0.0303697	0.0251112	9502	tags=77%, list=34%, signal=51%	6734/7917/3309/9789/6726/6729/164153/6728/5018/7485/90701/196294/6727/23478/29927/28972/83943/6449/439/8266/10952/29100/58477/23480
	hsa03410	hsa03410	Base excision repair	44	-0.571145	-2.0133	0.0008	0.0303697	0.0251112	8176	tags=70%, list=29%, signal=50%	4968/5985/54107/10038/5424/55775/27343/7515/7374/3980/5983/3978/79661/252969/54840/5427/4350/328/54936/5982/23583/5423/57804/5111/5984/2237/56655/11284/5425/4913/55247
	hsa00970	hsa00970	Aminoacyl-tRNA biosynthesis	44	-0.564823	-1.99101	0.0016	0.0303697	0.0251112	10974	tags=86%, list=40%, signal=52%	1615/3376/7453/51520/4677/123283/57505/23395/54938/55157/2058/79731/123263/10352/55699/124454/25973/118672/283459/16/3035/4141/6301/79587/10667/80222/5188/51067/5917/3735/7407/8565/2193/10056/6897/5859/833/2617
	hsa01232	hsa01232	Nucleotide metabolism	83	-0.503672	-1.98066	0.00176056	0.0303697	0.0251112	7926	tags=55%, list=29%, signal=40%	8833/7371/205/957/204/158/131870/6240/955/51727/54963/84284/124583/132/1854/203/51020/4860/4831/151531/83549/115024/4833/954/79077/1716/51251/3614/102157402/3251/30833/377841/2987/3615/3704/158067/1841/270/4832/56953/353/6241/4830/7083/26289/5169
	hsa03030	hsa03030	DNA replication	36	-0.584498	-1.95763	0.000678426	0.0303697	0.0251112	7942	tags=64%, list=29%, signal=46%	5985/6118/54107/5424/4172/5983/3978/4174/5427/5982/4176/4173/57804/5111/84153/5984/6742/2237/56655/5425/6119/23649/10535
	hsa00140	hsa00140	Steroid hormone biosynthesis	58	-0.529212	-1.95119	0.00108814	0.0303697	0.0251112	3566	tags=36%, list=13%, signal=32%	1312/79154/6715/220074/1586/1646/3283/374875/3284/3292/7365/1645/1544/8630/10720/1543/1576/6718/54490/79799/54576
	hsa04260	hsa04260	Cardiac muscle contraction	83	-0.493323	-1.93996	0.00176056	0.0303697	0.0251112	3405	tags=37%, list=12%, signal=33%	1346/7386/10975/1350/7384/1537/7388/1327/1349/1347/1351/59285/9377/440567/1340/1329/7381/3270/1337/29796/27089/1345/4625/10345/4635/4634/4633/7134/1339/779/170712
	hsa01230	hsa01230	Biosynthesis of amino acids	71	-0.498729	-1.9159	0.00135135	0.0303697	0.0251112	6134	tags=48%, list=22%, signal=37%	5631/2875/22934/2023/5315/2805/2806/29920/5723/435/3420/226/2597/10993/5211/875/5232/3421/26227/7086/6472/7167/5831/100526760/29968/3418/587/6888/95/65263/113675/586/2027/383
	hsa00630	hsa00630	Glyoxylate and dicarboxylate metabolism	29	-0.592562	-1.88546	0.00173812	0.0303697	0.0251112	8617	tags=66%, list=31%, signal=45%	1738/4594/1431/125061/2653/84693/4190/39/2731/9380/38/84532/132158/5096/6472/4191/54363/283871/51179
	hsa00983	hsa00983	Drug metabolism - other enzymes	75	-0.486085	-1.87707	0.00149254	0.0303697	0.0251112	5235	tags=41%, list=19%, signal=34%	4831/151531/7366/4259/7363/83549/4833/54575/9446/54658/2941/3614/3251/2990/25774/4258/10/3615/3704/4257/4832/7365/2940/6241/4830/7083/10720/1576/54490/79799/54576
	hsa03420	hsa03420	Nucleotide excision repair	61	-0.488076	-1.82915	0.00114286	0.0303697	0.0251112	8059	tags=52%, list=29%, signal=37%	7507/5985/6118/54107/5424/5886/5887/5983/3978/2068/5427/4331/1022/5434/1069/2067/5982/5440/5436/404672/57804/5111/5984/56655/9978/5425/6119/5435/5437/5441/5439/5438
	hsa00561	hsa00561	Glycerolipid metabolism	62	-0.480105	-1.80507	0.00116959	0.0303697	0.0251112	953	tags=11%, list=3%, signal=11%	5408/1607/5406/119548/1056/3990/8513
	hsa00980	hsa00980	Metabolism of xenobiotics by cytochrome P450	72	-0.469072	-1.80281	0.0013624	0.0303697	0.0251112	2207	tags=26%, list=8%, signal=24%	27294/374875/6822/4257/126/7365/1645/2940/874/1544/222/1555/1559/10720/1543/1576/54490/79799/54576
	hsa00830	hsa00830	Retinol metabolism	65	-0.466626	-1.77081	0.00123153	0.0303697	0.0251112	1223	tags=23%, list=4%, signal=22%	126/7365/1544/8630/1555/1559/10720/1592/1543/1576/195814/1562/54490/79799/54576
	hsa04740	hsa04740	Olfactory transduction	214	0.571223	1.6316	0.000100695	0.0303697	0.0251112	3224	tags=29%, list=12%, signal=26%	390067/388761/390064/126370/120066/144125/442361/340980/120776/284532/8590/390066/81466/341276/254879/390059/390073/26188/390075/286365/79473/390093/127066/138882/390063/387748/390077/391191/127077/121275/79345/26664/120796/393046/390072/26659/135941/401992/390079/26496/79339/441933/5137/120787/127074/338755/123041/346528/81282/282763/338662/6546/401661/346525/81472/127623/119692/7932/285659/3921…
	hsa03020	hsa03020	RNA polymerase	34	-0.56799	-1.87591	0.00260586	0.0428106	0.0353979	5085	tags=44%, list=18%, signal=36%	27297/221830/51082/5434/10849/5440/5436/30834/9533/51728/5435/5437/5441/5439/5438
	hsa01200	hsa01200	Carbon metabolism	111	-0.51642	-2.11264	0.00302115	0.0473771	0.0391737	6330	tags=50%, list=23%, signal=39%	26275/5313/6391/84693/8802/5162/4190/414328/10873/5631/39/3099/2875/22934/2731/5160/2023/8310/5315/6390/2805/2806/5723/2203/3420/226/2597/10993/5211/2539/5226/26007/38/2271/5232/84532/3421/26227/7086/132158/5096/6472/7167/2821/29968/4191/3418/6389/6888/54363/1892/25796/113675/283871/2027/51179
C2	ID	Description	setSize	enrichmentScore	NES	pvalue	p.adjust	qvalue	rank	leading_edge	core_enrichment
	hsa04740	hsa04740	Olfactory transduction	215	0.622802	1.54614	0.000100351	0.0344205	0.0296828	4364	tags=35%, list=16%, signal=30%	126370/390067/388761/442361/390064/254879/284532/340980/144125/81696/81466/120066/391211/286365/120776/135946/26188/391191/390066/390059/8590/79473/120787/26246/390073/120796/393046/390442/127608/390063/26211/284521/283159/79345/135941/387748/127062/390431/79295/158131/441933/390075/346528/391192/162998/219956/401993/341276/390038/392138/343563/347168/390036/402317/81439/51764/390093/79541/390445…
	hsa00860	hsa00860	Porphyrin metabolism	42	0.753444	1.686	0.000225606	0.0386915	0.033366	2275	tags=26%, list=8%, signal=24%	54576/54575/10720/79799/7365/7366/54577/54658/54490/7367/54578
	hsa04260	hsa04260	Cardiac muscle contraction	83	-0.696566	-2.47762	0.00194553	0.0441441	0.0380681	592	tags=27%, list=2%, signal=26%	29796/489/6547/27092/1327/845/477/7169/1346/59285/3270/786/70/4624/23439/779/4634/7134/4633/4625/10345/1339
	hsa05150	hsa05150	Staphylococcus aureus infection	81	-0.685512	-2.42164	0.00190114	0.0441441	0.0380681	2505	tags=30%, list=9%, signal=27%	715/3115/3108/720/1675/718/721/3875/3112/3861/342574/629/54474/3866/3857/1669/3882/3109/820/1668/717/3881/1670/1671
	hsa05410	hsa05410	Hypertrophic cardiomyopathy	99	-0.651469	-2.35981	0.00265252	0.0441441	0.0380681	617	tags=18%, list=2%, signal=18%	1674/6442/7169/4607/59285/7273/6445/137868/786/70/4624/859/53632/779/4634/7134/4633/4625
	hsa04970	hsa04970	Salivary secretion	89	-0.651547	-2.32678	0.00224719	0.0441441	0.0380681	1014	tags=19%, list=4%, signal=18%	4069/1471/146/1473/362/3783/477/1131/952/820/810/1472/23439/3347/1469/6779/51806
	hsa05416	hsa05416	Viral myocarditis	67	-0.621582	-2.10283	0.00148148	0.0441441	0.0380681	4132	tags=37%, list=15%, signal=32%	3118/3120/3123/3133/3127/60/958/857/8082/3135/3115/3108/3134/3107/3106/3112/3105/940/6442/3109/6445/137868/4624/859/4625
	hsa05133	hsa05133	Pertussis	76	-0.578459	-2.01941	0.00179533	0.0441441	0.0380681	4297	tags=30%, list=15%, signal=26%	3569/3661/712/1073/6372/716/2770/710/715/3678/720/718/721/722/29108/4843/7099/6374/653509/729238/810/717/51806
	hsa04971	hsa04971	Gastric acid secretion	74	-0.537973	-1.85925	0.00175131	0.0441441	0.0380681	4506	tags=35%, list=16%, signal=30%	816/3766/496/6752/3710/60/3784/3708/5579/111/114/54207/3709/2770/4638/3274/107/477/1131/810/815/3773/91807/23439/85366/51806
	hsa05340	hsa05340	Primary immunodeficiency	37	-0.60856	-1.85791	0.00232378	0.0441441	0.0380681	3679	tags=43%, list=13%, signal=38%	3718/958/8625/916/3932/7535/926/915/115650/3561/927/23495/3543/973/930/57379
	hsa04640	hsa04640	Hematopoietic cell lineage	95	-0.512023	-1.85007	0.00247525	0.0441441	0.0380681	6694	tags=53%, list=24%, signal=40%	3570/2322/3563/928/3675/1379/1435/3554/3111/913/3690/917/925/1378/951/911/929/3569/3118/1791/3120/3123/1437/3127/960/914/966/948/2815/7850/916/3115/3678/3108/921/926/3112/290/915/924/933/927/931/1440/1380/952/3109/7066/2208/930
	hsa05412	hsa05412	Arrhythmogenic right ventricular cardiomyopathy	86	-0.509375	-1.81832	0.00208768	0.0441441	0.0380681	4304	tags=30%, list=16%, signal=26%	775/93589/487/89/783/1496/60/55799/8082/781/51176/3679/3678/489/6547/27092/6932/1674/6442/59285/6445/137868/786/859/779/88
	hsa05330	hsa05330	Allograft rejection	36	-0.59655	-1.81084	0.00228137	0.0441441	0.0380681	4132	tags=44%, list=15%, signal=38%	3118/3120/3123/3133/3127/958/3135/3115/3108/3134/3107/3106/3112/3105/940/3109
	hsa05320	hsa05320	Autoimmune thyroid disease	39	-0.584151	-1.79915	0.00164609	0.0441441	0.0380681	4132	tags=49%, list=15%, signal=42%	3118/3120/3123/3133/3127/958/3135/7253/3115/3108/3134/1493/3107/3106/3112/3105/940/3109/7038
	hsa00330	hsa00330	Arginine and proline metabolism	49	-0.545488	-1.74548	0.00206186	0.0441441	0.0380681	5773	tags=41%, list=21%, signal=32%	219/29920/57571/217/55748/8974/112817/224/1159/548596/112483/79814/2593/283208/1152/4843/1160/54498/26/1158
	hsa04940	hsa04940	Type I diabetes mellitus	42	-0.557769	-1.74403	0.00263852	0.0441441	0.0380681	4132	tags=43%, list=15%, signal=37%	3118/3382/3120/3123/3133/3127/1363/3135/3115/3108/3134/3107/3106/3112/3105/5799/940/3109
	hsa00053	hsa00053	Ascorbate and aldarate metabolism	27	0.797915	1.69997	0.000710395	0.0441441	0.0380681	2275	tags=41%, list=8%, signal=37%	54576/54575/10720/79799/7365/7366/54577/54658/54490/7367/54578
	hsa04925	hsa04925	Aldosterone synthesis and secretion	96	-0.44449	-1.61331	0.00245098	0.0441441	0.0380681	1050	tags=28%, list=4%, signal=27%	816/84876/221955/468/775/493/148327/6770/3710/3708/5579/111/57172/114/8912/3709/107/3284/5443/4158/477/810/1583/815/23439/779/51806
	hsa04922	hsa04922	Glucagon signaling pathway	100	-0.432629	-1.57485	0.0027027	0.0441441	0.0380681	690	tags=8%, list=2%, signal=8%	3945/2641/5105/810/5837/815/53632/51806
	hsa04061	hsa04061	Viral protein interaction with cytokine and cytokine receptor	97	-0.428473	-1.55506	0.00248756	0.0441441	0.0380681	6981	tags=46%, list=25%, signal=35%	2829/11009/1233/3558/3570/8809/1435/10803/2833/1232/146433/6376/7133/6367/4055/6347/53833/7132/4049/9547/3569/6372/8793/8794/8743/2919/8764/5196/3577/6352/6366/1236/6368/53832/6346/6364/3561/6363/6361/5473/2920/6369/2921/6374/10563
	hsa03040	hsa03040	Spliceosome	152	0.58285	1.43259	0.00212766	0.0441441	0.0380681	2884	tags=10%, list=10%, signal=9%	124904619/26864/26871/124904616/101954267/124904621/101954271/26870/26834/103625684/101954272/26835/26827/26828/101954264
	hsa05414	hsa05414	Dilated cardiomyopathy	103	-0.613023	-2.24021	0.00291545	0.0454545	0.0391982	617	tags=30%, list=2%, signal=30%	7170/111/114/55799/8082/781/3679/5350/7168/3678/107/489/6547/27092/1674/6442/7169/4607/59285/7273/6445/137868/786/70/4624/859/779/4634/7134/4633/4625
	hsa04659	hsa04659	Th17 cell differentiation	107	-0.429168	-1.57814	0.00319489	0.0456603	0.0393756	4390	tags=30%, list=16%, signal=25%	246778/6097/3569/196/3118/3662/3120/3123/3127/3718/6776/2475/6778/919/10148/4794/50615/916/3932/9466/3115/3108/7535/3112/915/3561/112744/6258/5588/3109/59067/3605
	hsa04931	hsa04931	Insulin resistance	106	-0.404484	-1.48475	0.00311526	0.0456603	0.0393756	4448	tags=25%, list=16%, signal=21%	7376/7132/79660/5524/3569/148327/5507/6195/2475/3667/5579/10891/376497/10062/948/11000/5834/9945/10998/28965/5588/5105/6517/5837/53632/5506
NDUFA11	ID	Description	setSize	enrichmentScore	NES	pvalue	p.adjust	qvalue	rank	leading_edge	core_enrichment
	hsa03010	hsa03010	Ribosome	131	-0.728026	-3.12207	0.000669792	0.0282555	0.0270701	6008	tags=80%, list=22%, signal=63%	54948/6171/64981/51373/6125/51073/51121/6228/29093/51065/4736/64979/6122/6191/6128/6124/6222/6166/6175/6207/6130/6232/6201/6134/6230/64960/6194/6155/65003/51116/6129/219927/6206/200916/79590/9349/6193/6192/6208/55052/6187/51023/6143/140032/6183/6202/64928/6160/6165/6188/6173/9045/6233/7311/6205/6159/3921/6229/23521/51264/6156/54460/6144/6139/6235/6136/6152/6217/6147/6135/6161/10573/6132/6157/6203…
	hsa00190	hsa00190	Oxidative phosphorylation	121	-0.663328	-2.81906	0.000611247	0.0282555	0.0270701	6136	tags=60%, list=22%, signal=47%	4724/55967/4712/4709/1537/496/4697/9377/7384/533/522/4702/517/4731/4717/10476/4700/4722/4706/9296/1350/7388/127124/10632/1347/1349/516/4723/4701/1351/56901/4715/1327/10312/4695/4725/4708/10063/1340/7381/4716/374291/54539/125965/4704/10975/4694/4707/27089/514/245973/1337/51079/4726/440567/4728/1329/1345/4696/6389/29796/9551/4713/525/84701/539/527/513/1346/4714/126328/521/1339
	hsa05171	hsa05171	Coronavirus disease - COVID-19	214	-0.521965	-2.38859	0.00103734	0.0282555	0.0270701	4441	tags=45%, list=16%, signal=38%	735/3455/6128/712/6124/6222/3452/6166/6175/6207/4793/6130/6232/6201/6134/6230/6194/6155/6129/6206/200916/9349/6193/717/6192/6208/6187/6143/140032/6202/6160/6165/6188/6173/9045/6233/7311/6205/6159/3921/6229/23521/10379/6156/6144/6139/6235/6136/6152/6217/6147/6135/6161/6132/6157/6203/6189/6167/5296/5600/6231/6170/6164/6133/6300/6224/6141/3661/6176/6168/11224/2165/2197/6137/6142/6169/6218/6158/6227/…
	hsa04932	hsa04932	Non-alcoholic fatty liver disease	150	-0.4988	-2.18415	0.000728863	0.0282555	0.0270701	4393	tags=39%, list=16%, signal=33%	4731/4717/4700/4722/4706/7186/1350/468/7388/1347/581/1349/4723/4701/1351/56901/4715/1327/4695/4725/4708/1340/7381/4716/374291/54539/125965/4704/10975/1571/4694/4707/5296/5600/1649/27089/3952/1337/6300/51079/4726/440567/4728/1329/1345/4696/6389/53632/29796/4713/51085/84701/1346/4714/9370/126328/1339/3630
	hsa04260	hsa04260	Cardiac muscle contraction	83	-0.538744	-2.15267	0.000490196	0.0282555	0.0270701	3611	tags=39%, list=13%, signal=34%	1350/7388/782/1347/1349/1351/4624/1327/1340/7381/125965/487/10975/27089/1337/440567/1329/1345/7139/29796/786/10345/7169/84701/4625/3270/1346/4634/4633/7134/1339/7137
	hsa05415	hsa05415	Diabetic cardiomyopathy	187	-0.477136	-2.15103	0.000904159	0.0282555	0.0270701	4607	tags=35%, list=17%, signal=30%	522/4702/517/4731/4717/10476/4700/4722/4706/1350/7388/1347/1535/1349/516/4723/4701/1509/1351/56901/4715/1327/815/4695/4725/4708/1340/7381/4716/374291/54539/125965/816/487/4704/10975/4694/4707/5296/5600/27089/514/1337/6300/51079/4726/440567/4728/1329/1345/4696/6389/29796/4713/84701/539/83447/513/177/1346/4714/1375/126328/1339/7137/3630
	hsa05012	hsa05012	Parkinson disease	252	-0.459936	-2.14921	0.00127389	0.0282555	0.0270701	5956	tags=43%, list=21%, signal=34%	10382/4712/5688/4709/27173/1537/7345/5683/91252/4697/9377/4129/293/25828/7384/113457/11315/5692/118424/147700/522/4702/517/6622/5689/4731/4717/10476/4700/5702/5694/135/11047/4722/4706/6647/5719/5710/143471/5715/5695/1350/468/7388/7295/1347/91860/5705/581/1349/516/5687/4723/4701/1351/6531/6233/56901/7311/4715/5691/1327/815/3831/4695/4725/4708/1340/7381/4716/374291/54539/125965/816/4704/10975/29985…
	hsa04714	hsa04714	Thermogenesis	218	-0.46719	-2.13975	0.00108225	0.0282555	0.0270701	6200	tags=44%, list=22%, signal=35%	126129/4724/55967/137682/91942/4712/4709/1537/84335/51287/4697/388753/64223/9377/7384/79133/152831/57104/522/84699/4702/25915/517/4731/4717/10476/90639/4700/4722/4706/28958/1350/196883/7388/10632/6604/6194/2641/6199/1347/1349/516/155/4723/4701/1351/56901/84987/5346/4715/1327/4695/4725/4708/10063/123096/1340/7381/4716/374291/51548/54539/125965/4704/10975/4694/4707/5600/27089/514/1337/6300/51079/47…
	hsa05020	hsa05020	Prion disease	258	-0.455545	-2.12638	0.00135318	0.0282555	0.0270701	4828	tags=38%, list=17%, signal=31%	113457/5692/147700/116444/522/84699/4702/2906/517/735/5689/4731/4717/10476/712/4700/5702/5694/3304/11047/4722/4706/6647/5719/5710/143471/5715/5695/1350/468/7388/2902/6261/1347/1535/5705/581/1349/3303/516/5687/4723/4701/1351/56901/4715/5691/1327/3831/4695/4725/4708/1340/7381/4716/374291/54539/125965/4704/10975/4694/4707/5296/5600/1649/27089/5682/514/1337/6300/10381/51079/4726/440567/572/7979/4728/…
	hsa05208	hsa05208	Chemical carcinogenesis - reactive oxygen species	208	-0.443241	-2.02354	0.000998004	0.0282555	0.0270701	4698	tags=36%, list=17%, signal=30%	65010/522/4702/653689/517/4731/4717/10476/2953/4700/4722/4706/6647/1350/7388/9446/1347/1535/1349/516/4723/4701/2946/5605/8644/1351/1646/56901/4715/1327/4695/4725/4708/1340/7381/4716/374291/1645/54539/125965/4704/10975/1571/4694/4707/5296/5600/27089/514/1337/6300/51079/4726/440567/572/4728/1329/1345/4696/3265/6389/29796/4713/84701/539/2938/83447/513/1346/4714/1109/1543/126328/1339
	hsa04820	hsa04820	Cytoskeleton in muscle cells	231	-0.413122	-1.90457	0.00117509	0.0282555	0.0270701	2950	tags=26%, list=11%, signal=23%	8572/58498/9172/89/1297/9260/4619/84675/9499/84665/4626/6442/4703/1674/4624/8736/51332/10398/1301/56203/4606/7140/7059/7139/51778/270/1302/4636/127294/88/4632/4892/7169/4625/7136/4608/4621/165904/57159/3674/7125/58529/7135/29765/1158/2027/4634/442721/200539/8557/26287/4633/7134/7138/93661/58/27063/7137/84676
	hsa03050	hsa03050	Proteasome	46	-0.534115	-1.90391	0.000357782	0.0282555	0.0270701	8682	tags=65%, list=31%, signal=45%	5704/5714/5699/5684/5698/5696/5686/5720/51371/5693/5685/5688/5683/5692/5689/5702/5694/11047/5719/5710/143471/5715/5695/5721/122706/5705/5687/5691/5682/7979
	hsa04740	hsa04740	Olfactory transduction	214	0.52794	1.8908	0.000110644	0.0282555	0.0270701	2675	tags=24%, list=10%, signal=22%	51806/390067/388761/390064/126370/144125/442361/120776/284532/340980/390059/120066/286365/390066/81466/26188/8590/254879/79473/81282/390078/391191/79345/120787/219865/119692/347169/401661/401665/390061/387748/283159/120796/393046/338755/79339/341276/127069/127077/256892/390063/390075/390073/390093/81472/5593/401666/6546/26740/26219/81439
	hsa00590	hsa00590	Arachidonic acid metabolism	60	-0.478303	-1.79491	0.00120482	0.0282555	0.0270701	3514	tags=30%, list=13%, signal=26%	11145/8681/80142/8644/5319/8398/2879/1558/11283/1571/874/27306/391013/100137049/4056/1559/8529/5730
	hsa03320	hsa03320	PPAR signaling pathway	73	-0.456803	-1.78321	0.000455789	0.0282555	0.0270701	1205	tags=22%, list=4%, signal=21%	10873/364/51129/5346/10998/2171/116519/440503/9370/1375/336/2168/345/335/2167/2173
	hsa04979	hsa04979	Cholesterol metabolism	49	-0.494866	-1.78168	0.00147275	0.0282555	0.0270701	2571	tags=27%, list=9%, signal=24%	51129/8435/706/3931/348/55908/350/341/255738/336/345/335/3990
	hsa04610	hsa04610	Complement and coagulation cascades	86	-0.427426	-1.72316	0.0014742	0.0282555	0.0270701	1283	tags=16%, list=5%, signal=16%	2161/2165/2147/3818/1675/3080/733/462/81494/732/2266/3078/2243/2244
	hsa04814	hsa04814	Motor proteins	189	-0.351273	-1.58053	0.000928505	0.0282555	0.0270701	2900	tags=18%, list=10%, signal=16%	58498/4619/4626/4624/3831/146439/10398/3834/4637/10381/7140/140465/7139/4636/4632/7169/4625/90990/113220/7136/80022/4621/84700/7125/7135/93408/4634/83658/4633/7134/7138/93661/58/7137
	hsa05016	hsa05016	Huntington disease	293	-0.406483	-1.93142	0.00158983	0.0288679	0.0276568	5227	tags=34%, list=19%, signal=28%	5434/9377/293/9001/7384/113457/5692/147700/522/84699/4702/5436/517/5689/4731/4717/10476/4700/5702/5694/4294/11047/4722/4706/6647/5719/7186/5710/143471/5715/6804/5695/548644/1350/27113/1211/7388/2902/8632/1347/5705/581/1349/516/5687/4723/2876/5437/4701/1351/56901/5435/4715/5691/1327/3831/4695/1175/4725/4708/1340/7381/4716/374291/1212/54539/125965/4704/10975/4694/4707/27089/5441/5682/5439/514/1337/…
	hsa05014	hsa05014	Amyotrophic lateral sclerosis	348	-0.340381	-1.65594	0.00203252	0.035061	0.0335901	4828	tags=28%, list=17%, signal=24%	113457/10189/5692/147700/144983/10452/522/4702/2906/517/5689/4731/4717/10476/4700/5702/5694/5216/11047/4722/4706/6647/5719/7186/5710/143471/5715/2521/5695/29107/1350/468/7388/2902/8632/375189/1347/5705/581/1349/516/5687/4723/2876/283/4701/56000/1351/56901/4715/5691/1327/3831/4695/4725/4708/84557/1340/7381/4716/374291/54539/125965/4704/10975/4694/4707/5600/1649/27089/5682/514/1337/6300/10381/51079…
	hsa05010	hsa05010	Alzheimer disease	371	-0.322954	-1.57396	0.00239234	0.0393028	0.0376539	4828	tags=28%, list=17%, signal=23%	113457/5692/147700/5664/1454/522/4702/2906/55851/517/6622/5689/4731/4717/10476/4700/5702/5694/11047/4722/4706/5719/7186/5710/143471/5715/5695/4023/3028/1350/1855/468/7388/2902/1347/91860/5705/7475/1349/516/5687/4723/4701/5605/1351/56901/4715/5691/1327/3831/4695/4725/4708/1340/7381/4716/374291/54539/125965/487/8326/4704/10975/29985/4694/4707/5296/1649/27089/5682/514/1337/10381/51079/4726/440567/34…
SERHL2	ID	Description	setSize	enrichmentScore	NES	pvalue	p.adjust	qvalue	rank	leading_edge	core_enrichment
	hsa04740	hsa04740	Olfactory transduction	215	0.709989	1.37548	9.999e-05	0.0344966	0.0344966	3290	tags=32%, list=12%, signal=29%	51806/390067/388761/390064/144125/340980/442361/120776/284532/390066/390059/390063/341276/79473/390073/120066/81696/135946/81466/120796/286365/8590/219956/26188/127077/283159/387748/391191/341152/390075/79339/442191/81282/441933/119687/390077/390054/346525/256892/392133/127608/390083/390036/79324/810/119692/390439/282763/5137/26246/127062/119694/393046/26707/5136/79295/815/401666/81439/8383/12706…
