# Supplementary material for: A Multi-Omics-Based Exploration of the Predictive Role of MSMB in Prostate Cancer Recurrence: A Study Using Bayesian Inverse Convolution and 10 Machine Learning Combinations
Source: Biomedicines. 2025 Feb 16;13(2):487. doi: 10.3390/biomedicines13020487 (PMC11853722; doi:10.3390/biomedicines13020487)
Supplement: Supplementary file 1 [file biomedicines-13-00487-s001.zip › Table S5.xlsx]

## Sheet: Table S5
Table S5.Correlation analysis of prognosis-related genes with convoluted cells
Cell	Gene	Cor	pValue
iPS_cells	GGCT	0.347779	1.01904e-15
CASP8/T_cells	GGCT	-0.196751	8.96348e-06
MSMB/Epithelial_cells	GGCT	0.212323	1.58541e-06
CTBP2/Epithelial_cells	GGCT	-0.0175919	0.694171
T_cells	GGCT	-0.262645	2.29813e-09
WTAP/Macrophage	GGCT	0.0299215	0.503571
Endothelial_cells	GGCT	-0.213035	1.45998e-06
NCOA4/Monocyte	GGCT	-0.274366	4.04409e-10
Epithelial_cells	GGCT	0.0160577	0.719666
TCF7L2/Epithelial_cells	GGCT	-0.483047	1.03992e-30
MSMB/Macrophage	GGCT	0.0390876	0.38216
ZBTB38/Tissue_stem_cells	GGCT	-0.338617	6.21456e-15
CMP	GGCT	-0.330026	3.20907e-14
B_cell	GGCT	-0.179619	5.17974e-05
SNRPC/Monocyte	GGCT	0.512277	6.18764e-35
NUCKS1/Smooth_muscle_cells	GGCT	-0.158418	0.000366521
iPS_cells	C2	-0.302203	4.63055e-12
CASP8/T_cells	C2	0.0808767	0.0702149
MSMB/Epithelial_cells	C2	0.165689	0.00019234
CTBP2/Epithelial_cells	C2	0.180013	4.98362e-05
T_cells	C2	0.128267	0.00399438
WTAP/Macrophage	C2	0.173281	9.52791e-05
Endothelial_cells	C2	-0.164008	0.000223799
NCOA4/Monocyte	C2	0.19435	1.15719e-05
Epithelial_cells	C2	0.063471	0.155614
TCF7L2/Epithelial_cells	C2	-0.0607679	0.174024
MSMB/Macrophage	C2	-0.0322276	0.471243
ZBTB38/Tissue_stem_cells	C2	0.236236	8.52043e-08
CMP	C2	-0.00333577	0.94057
B_cell	C2	-0.19425	1.16945e-05
SNRPC/Monocyte	C2	-0.132378	0.00296194
NUCKS1/Smooth_muscle_cells	C2	-0.114899	0.00998149
iPS_cells	NDUFA11	0.293069	2.11914e-11
CASP8/T_cells	NDUFA11	0.103784	0.0200294
MSMB/Epithelial_cells	NDUFA11	0.000411019	0.992671
CTBP2/Epithelial_cells	NDUFA11	-0.0417001	0.351139
T_cells	NDUFA11	0.129843	0.00356521
WTAP/Macrophage	NDUFA11	0.149002	0.000811552
Endothelial_cells	NDUFA11	-0.231295	1.6009e-07
NCOA4/Monocyte	NDUFA11	0.0230251	0.606785
Epithelial_cells	NDUFA11	0.374728	3.5058e-18
TCF7L2/Epithelial_cells	NDUFA11	-0.382109	6.73942e-19
MSMB/Macrophage	NDUFA11	0.0293906	0.511177
ZBTB38/Tissue_stem_cells	NDUFA11	-0.035291	0.430122
CMP	NDUFA11	-0.174981	8.10793e-05
B_cell	NDUFA11	-0.450722	1.73415e-26
SNRPC/Monocyte	NDUFA11	0.381612	7.54093e-19
NUCKS1/Smooth_muscle_cells	NDUFA11	-0.110987	0.0128396
iPS_cells	MRPL41	0.181525	4.29443e-05
CASP8/T_cells	MRPL41	-0.091447	0.0405514
MSMB/Epithelial_cells	MRPL41	0.284001	9.09867e-11
CTBP2/Epithelial_cells	MRPL41	-0.130078	0.00350488
T_cells	MRPL41	0.0112188	0.802014
WTAP/Macrophage	MRPL41	0.00717906	0.872526
Endothelial_cells	MRPL41	-0.341747	3.37374e-15
NCOA4/Monocyte	MRPL41	-0.132017	0.00304163
Epithelial_cells	MRPL41	0.237415	7.31507e-08
TCF7L2/Epithelial_cells	MRPL41	-0.567145	4.56796e-44
MSMB/Macrophage	MRPL41	0.217625	8.52602e-07
ZBTB38/Tissue_stem_cells	MRPL41	-0.15618	0.000444561
CMP	MRPL41	-0.140624	0.00158542
B_cell	MRPL41	-0.527433	2.71758e-37
SNRPC/Monocyte	MRPL41	0.312856	7.33642e-13
NUCKS1/Smooth_muscle_cells	MRPL41	-0.196891	8.83066e-06
iPS_cells	SERHL2	-0.0305504	0.494641
CASP8/T_cells	SERHL2	-0.157601	0.000393398
MSMB/Epithelial_cells	SERHL2	0.204657	3.78205e-06
CTBP2/Epithelial_cells	SERHL2	-0.0715038	0.109571
T_cells	SERHL2	-0.0182285	0.683691
WTAP/Macrophage	SERHL2	-0.138287	0.00189909
Endothelial_cells	SERHL2	0.041083	0.358319
NCOA4/Monocyte	SERHL2	-0.159963	0.000320311
Epithelial_cells	SERHL2	-0.0421927	0.345473
TCF7L2/Epithelial_cells	SERHL2	-0.107998	0.0154869
MSMB/Macrophage	SERHL2	0.140682	0.00157819
ZBTB38/Tissue_stem_cells	SERHL2	-0.120931	0.00667362
CMP	SERHL2	0.0275168	0.538486
B_cell	SERHL2	-0.0255596	0.567771
SNRPC/Monocyte	SERHL2	-0.101254	0.02328
NUCKS1/Smooth_muscle_cells	SERHL2	-0.193945	1.20768e-05
