# Supplementary material for: A Multi-Omics-Based Exploration of the Predictive Role of MSMB in Prostate Cancer Recurrence: A Study Using Bayesian Inverse Convolution and 10 Machine Learning Combinations
Source: Biomedicines. 2025 Feb 16;13(2):487. doi: 10.3390/biomedicines13020487 (PMC11853722; doi:10.3390/biomedicines13020487)
Supplement: Supplementary file 1 [file biomedicines-13-00487-s001.zip › Table S6.xlsx]

## Sheet: Table S6
Table S6.Study of five prognosis-related genes.
Gene Symbol	Description	Prostate cancer	Other Cancers
GGCT	Gamma-glutamylcyclotransferase	Reported	thyroid cancer;glioblastoma;osteosarcoma
C2	Complement C2	Not Reported	renal cancer;melanoma;lymphomas
NDUFA11	NADH:ubiquinone oxidoreductase subunit A11	Not Reported	Diffuse large B-cell lymphoma;cervical cancer;bladder cancer
MRPL41	Mitochondrial ribosomal protein L41	Not Reported	colorectal cancer;breast cancer
SERHL2	Serine hydrolase like 2	Not Reported	Breast cancer
